# Supplementary material for: Efficient and thermally stable organic solar cells based on small molecule donor and polymer acceptor
Source: Nat Commun. 2019 Jul 22;10:3271. doi: 10.1038/s41467-019-10984-6 (PMC6646397; doi:10.1038/s41467-019-10984-6)
Supplement: Supplementary file 4 — Source Data [file 41467_2019_10984_MOESM4_ESM.zip]

Archive with 51 entries (28 files):
- Source data/
- Source data/Fig. 2/
- Source data/Fig. 2/Fig 2a.xlsx
- Source data/Fig. 3/
- Source data/Fig. 3/Fig 3a.xlsx
- Source data/Fig. 3/Fig 3b.xlsx
- Source data/Fig. 4/
- Source data/Fig. 4/Fig 4c.xlsx
- Source data/Fig. 5/
- Source data/Fig. 5/Fig 5a.xlsx
- Source data/Fig. 6/
- Source data/Fig. 6/Fig 6a.xlsx
- Source data/Fig. 6/Fig 6b.xlsx
- Source data/Supplementary Figure 10/
- Source data/Supplementary Figure 10/Supplementary Figure 10f.xlsx
- Source data/Supplementary Figure 13/
- Source data/Supplementary Figure 13/Supplementary Figure 13.xlsx
- Source data/Supplementary Figure 14/
- Source data/Supplementary Figure 14/Supplementary Figure 14.xlsx
- Source data/Supplementary Figure 15/
- Source data/Supplementary Figure 15/Supplementary Figure 15.xlsx
- Source data/Supplementary Figure 16/
- Source data/Supplementary Figure 16/Supplementary Figure 16.xlsx
- Source data/Supplementary Figure 17/
- Source data/Supplementary Figure 17/Supplementary Figure 17.xlsx
- Source data/Supplementary Figure 18/
- Source data/Supplementary Figure 18/Supplementary Figure 18.xlsx
- Source data/Supplementary Figure 23/
- Source data/Supplementary Figure 23/Supplementary Figure 23a.xlsx
- Source data/Supplementary Figure 23/Supplementary Figure 23b.xlsx
- Source data/Supplementary Figure 25/
- Source data/Supplementary Figure 25/Supplementary Figure 25a.xlsx
- Source data/Supplementary Figure 25/Supplementary Figure 25b.xlsx
- Source data/Supplementary Figure 25/Supplementary Figure 25c.xlsx
- Source data/Supplementary Figure 26/
- Source data/Supplementary Figure 26/Supplementary Figure 26.xlsx
- Source data/Supplementary Figure 30/
- Source data/Supplementary Figure 30/Supplementary Figure 30a.xlsx
- Source data/Supplementary Figure 30/Supplementary Figure 30b.xlsx
- Source data/Supplementary Figure 5/
- Source data/Supplementary Figure 5/Supplementary Figure 5.xlsx
- Source data/Supplementary Figure 8/
- Source data/Supplementary Figure 8/Supplementary Figure 8.xlsx
- Source data/Supplementary Figure 9/
- Source data/Supplementary Figure 9/Supplementary Figure 9.xlsx
- Source data/Supplementary Table 1/
- Source data/Supplementary Table 1/Supplementary Table 1.xlsx
- Source data/Table 1/
- Source data/Table 1/Table 1.xlsx
- Source data/Table 2/
- Source data/Table 2/Table 2.xlsx
