# Supplementary material for: Efficient and thermally stable organic solar cells based on small molecule donor and polymer acceptor
Source: Nat Commun. 2019 Jul 22;10:3271. doi: 10.1038/s41467-019-10984-6 (PMC6646397; doi:10.1038/s41467-019-10984-6)
Supplement: Supplementary file 4 — Source Data [file 41467_2019_10984_MOESM4_ESM.zip › Source data/Fig. 2/Fig 2a.xlsx]

## Sheet: Sheet1
Fig 2a
	DR3TBDTC solution		DR3TBDTC film		DR3TBDTT solution		DR3TBDTT film
	Wavelength(nm)	absorbance	Wavelength(nm)	absorbance	Wavelength(nm)	absorbance	Wavelength(nm)	absorbance
	300	0.47476	300	0.26141	300	0.22243	300	0.09228
	301	0.46667	301	0.2597	301	0.22285	301	0.09277
	302	0.45633	302	0.25746	302	0.22267	302	0.09321
	303	0.44515	303	0.25461	303	0.22277	303	0.09353
	304	0.43394	304	0.25096	304	0.22264	304	0.09382
	305	0.4238	305	0.24694	305	0.22251	305	0.09418
	306	0.41516	306	0.24203	306	0.22198	306	0.0945
	307	0.40778	307	0.2368	307	0.22211	307	0.09467
	308	0.40095	308	0.2314	308	0.22148	308	0.09491
	309	0.39595	309	0.22589	309	0.22162	309	0.09505
	310	0.39167	310	0.22057	310	0.22103	310	0.09511
	311	0.38828	311	0.21541	311	0.22111	311	0.0951
	312	0.38602	312	0.21052	312	0.22092	312	0.09507
	313	0.38433	313	0.20597	313	0.22116	313	0.09497
	314	0.38309	314	0.20157	314	0.22113	314	0.09465
	315	0.38232	315	0.19762	315	0.22121	315	0.09455
	316	0.38228	316	0.19396	316	0.22142	316	0.09426
	317	0.38291	317	0.19046	317	0.22177	317	0.09381
	318	0.38374	318	0.18737	318	0.22251	318	0.09331
	319	0.38485	319	0.18433	319	0.22246	319	0.09261
	320	0.38632	320	0.18165	320	0.22341	320	0.09195
	321	0.38774	321	0.17902	321	0.22436	321	0.09122
	322	0.38919	322	0.17682	322	0.22531	322	0.09038
	323	0.39045	323	0.17474	323	0.22653	323	0.08961
	324	0.39158	324	0.17286	324	0.22832	324	0.08868
	325	0.39237	325	0.17213	325	0.23033	325	0.08783
	326	0.39275	326	0.17277	326	0.23173	326	0.08733
	327	0.39235	327	0.1739	327	0.23352	327	0.08709
	328	0.39186	328	0.17431	328	0.23458	328	0.08686
	329	0.3903	329	0.1753	329	0.23609	329	0.08663
	330	0.38963	330	0.17593	330	0.23627	330	0.08635
	331	0.38769	331	0.17577	331	0.23891	331	0.08593
	332	0.38646	332	0.17535	332	0.24245	332	0.0854
	333	0.38524	333	0.17502	333	0.24279	333	0.08491
	334	0.38351	334	0.17434	334	0.24456	334	0.08408
	335	0.38177	335	0.17382	335	0.2458	335	0.08299
	336	0.38018	336	0.17377	336	0.24754	336	0.08237
	337	0.3793	337	0.17317	337	0.24944	337	0.08163
	338	0.37686	338	0.17186	338	0.24847	338	0.08042
	339	0.37544	339	0.17139	339	0.24966	339	0.07982
	340	0.373	340	0.17114	340	0.24929	340	0.07947
	341	0.37103	341	0.17046	341	0.25053	341	0.07846
	342	0.36806	342	0.17007	342	0.25256	342	0.07755
	343	0.36595	343	0.16916	343	0.25024	343	0.07684
	344	0.36279	344	0.16849	344	0.25193	344	0.07613
	345	0.35935	345	0.16806	345	0.251	345	0.07556
	346	0.35571	346	0.16691	346	0.25071	346	0.07445
	347	0.3524	347	0.16675	347	0.25082	347	0.07383
	348	0.34926	348	0.16658	348	0.25082	348	0.07303
	349	0.34607	349	0.16588	349	0.25235	349	0.07245
	350	0.34315	350	0.16515	350	0.25225	350	0.0719
	351	0.34076	351	0.1646	351	0.25248	351	0.0716
	352	0.33769	352	0.16428	352	0.25185	352	0.07126
	353	0.33464	353	0.1632	353	0.25367	353	0.07087
	354	0.33074	354	0.16246	354	0.25351	354	0.07057
	355	0.32643	355	0.16182	355	0.25455	355	0.07031
	356	0.32142	356	0.16067	356	0.25489	356	0.06997
	357	0.31626	357	0.16	357	0.2557	357	0.06999
	358	0.31037	358	0.15918	358	0.25574	358	0.06989
	359	0.30466	359	0.15801	359	0.2559	359	0.06975
	360	0.29916	360	0.15756	360	0.25772	360	0.06982
	361	0.2941	361	0.15652	361	0.2573	361	0.06988
	362	0.28974	362	0.15606	362	0.25692	362	0.07026
	363	0.2855	363	0.15514	363	0.25795	363	0.07057
	364	0.28232	364	0.15387	364	0.25769	364	0.07081
	365	0.27999	365	0.15222	365	0.25751	365	0.07099
	366	0.27824	366	0.151	366	0.25703	366	0.07127
	367	0.27764	367	0.14926	367	0.25676	367	0.07164
	368	0.27699	368	0.14779	368	0.25624	368	0.07253
	369	0.27703	369	0.14555	369	0.25492	369	0.07279
	370	0.27809	370	0.14285	370	0.25476	370	0.07341
	371	0.27933	371	0.14058	371	0.25388	371	0.07449
	372	0.28125	372	0.13846	372	0.25299	372	0.07514
	373	0.28336	373	0.13561	373	0.25261	373	0.0763
	374	0.28594	374	0.13314	374	0.25267	374	0.077
	375	0.28887	375	0.13088	375	0.25232	375	0.07776
	376	0.29216	376	0.1287	376	0.25045	376	0.0791
	377	0.29537	377	0.12666	377	0.25006	377	0.08044
	378	0.29971	378	0.12417	378	0.24853	378	0.08112
	379	0.30363	379	0.12333	379	0.24808	379	0.08281
	380	0.30692	380	0.12187	380	0.24874	380	0.08356
	381	0.31187	381	0.12048	381	0.24829	381	0.08474
	382	0.31582	382	0.12	382	0.24847	382	0.08663
	383	0.32023	383	0.11879	383	0.25006	383	0.08694
	384	0.32618	384	0.11877	384	0.24972	384	0.08863
	385	0.33045	385	0.11669	385	0.25299	385	0.0888
	386	0.33512	386	0.11666	386	0.25386	386	0.08997
	387	0.33983	387	0.11686	387	0.25518	387	0.09099
	388	0.34475	388	0.11706	388	0.25629	388	0.09195
	389	0.34944	389	0.11773	389	0.25811	389	0.09309
	390	0.3544	390	0.11855	390	0.26004	390	0.0941
	391	0.35932	391	0.1196	391	0.26242	391	0.09512
	392	0.36429	392	0.12081	392	0.2645	392	0.09605
	393	0.36924	393	0.122	393	0.26651	393	0.09678
	394	0.37419	394	0.12329	394	0.26886	394	0.09739
	395	0.3791	395	0.12476	395	0.27148	395	0.09801
	396	0.38412	396	0.12645	396	0.27454	396	0.09865
	397	0.38903	397	0.1282	397	0.27723	397	0.09913
	398	0.39404	398	0.12994	398	0.27987	398	0.09938
	399	0.39898	399	0.13187	399	0.28338	399	0.09972
	400	0.4038	400	0.13388	400	0.28679	400	0.09985
	401	0.40863	401	0.13599	401	0.29052	401	0.0998
	402	0.41356	402	0.1381	402	0.29371	402	0.09982
	403	0.41813	403	0.14036	403	0.29749	403	0.0998
	404	0.423	404	0.1428	404	0.30166	404	0.09969
	405	0.4276	405	0.14529	405	0.30522	405	0.09944
	406	0.43226	406	0.1477	406	0.30943	406	0.0992
	407	0.43682	407	0.15026	407	0.31288	407	0.09897
	408	0.4413	408	0.15302	408	0.31714	408	0.09891
	409	0.44565	409	0.15591	409	0.32105	409	0.09886
	410	0.44996	410	0.15844	410	0.32525	410	0.0987
	411	0.45388	411	0.1614	411	0.32947	411	0.09886
	412	0.45785	412	0.16435	412	0.33343	412	0.0991
	413	0.4619	413	0.16722	413	0.33737	413	0.09928
	414	0.4657	414	0.1703	414	0.34122	414	0.09982
	415	0.46957	415	0.17353	415	0.34516	415	0.10041
	416	0.47311	416	0.17682	416	0.34885	416	0.10121
	417	0.47679	417	0.18027	417	0.35293	417	0.1022
	418	0.48035	418	0.18379	418	0.35697	418	0.10344
	419	0.48396	419	0.18735	419	0.36066	419	0.10466
	420	0.48741	420	0.19118	420	0.36471	420	0.10625
	421	0.49091	421	0.19511	421	0.36801	421	0.108
	422	0.49433	422	0.19792	422	0.37242	422	0.10903
	423	0.49773	423	0.20149	423	0.37632	423	0.11088
	424	0.50118	424	0.20522	424	0.38032	424	0.11282
	425	0.50436	425	0.20901	425	0.38383	425	0.11495
	426	0.50783	426	0.21302	426	0.38718	426	0.11722
	427	0.51124	427	0.21695	427	0.39082	427	0.11959
	428	0.51442	428	0.22089	428	0.39471	428	0.12188
	429	0.51769	429	0.22475	429	0.39824	429	0.1243
	430	0.52101	430	0.22846	430	0.40208	430	0.12678
	431	0.5243	431	0.23218	431	0.40556	431	0.12942
	432	0.52749	432	0.23609	432	0.40957	432	0.13209
	433	0.5308	433	0.23966	433	0.41333	433	0.13455
	434	0.53388	434	0.24337	434	0.41644	434	0.13724
	435	0.53708	435	0.24701	435	0.41985	435	0.13982
	436	0.54014	436	0.25061	436	0.42368	436	0.14248
	437	0.54326	437	0.25433	437	0.42698	437	0.14525
	438	0.5462	438	0.25779	438	0.43015	438	0.14794
	439	0.5491	439	0.26142	439	0.43374	439	0.15052
	440	0.55155	440	0.26502	440	0.43678	440	0.15321
	441	0.5543	441	0.26858	441	0.4399	441	0.15583
	442	0.55657	442	0.27204	442	0.44356	442	0.15837
	443	0.55871	443	0.27564	443	0.4489	443	0.16086
	444	0.56055	444	0.27932	444	0.4512	444	0.16363
	445	0.56252	445	0.28277	445	0.45395	445	0.1661
	446	0.56407	446	0.28644	446	0.45619	446	0.16872
	447	0.56554	447	0.28983	447	0.45857	447	0.17128
	448	0.56671	448	0.29309	448	0.46049	448	0.17379
	449	0.5677	449	0.29649	449	0.46237	449	0.17611
	450	0.56872	450	0.29951	450	0.46379	450	0.17861
	451	0.56937	451	0.30263	451	0.46586	451	0.18107
	452	0.56998	452	0.30572	452	0.46734	452	0.18353
	453	0.57056	453	0.30863	453	0.46906	453	0.18606
	454	0.57113	454	0.31107	454	0.47051	454	0.18834
	455	0.57136	455	0.31337	455	0.47207	455	0.19065
	456	0.57196	456	0.31582	456	0.47304	456	0.19309
	457	0.57244	457	0.31782	457	0.47481	457	0.19536
	458	0.57282	458	0.31967	458	0.47581	458	0.19771
	459	0.57331	459	0.32136	459	0.47729	459	0.1999
	460	0.57385	460	0.32294	460	0.47885	460	0.20208
	461	0.57456	461	0.3245	461	0.47996	461	0.20414
	462	0.57539	462	0.32585	462	0.4815	462	0.20632
	463	0.57631	463	0.32727	463	0.48311	463	0.20834
	464	0.57744	464	0.32849	464	0.48469	464	0.21016
	465	0.57871	465	0.32987	465	0.48628	465	0.21216
	466	0.58019	466	0.33123	466	0.48849	466	0.21394
	467	0.5818	467	0.33278	467	0.49034	467	0.21564
	468	0.58369	468	0.3342	468	0.49251	468	0.21732
	469	0.58563	469	0.33582	469	0.49493	469	0.21904
	470	0.58772	470	0.33753	470	0.49713	470	0.22067
	471	0.59008	471	0.33921	471	0.49974	471	0.22208
	472	0.59242	472	0.34108	472	0.50188	472	0.22356
	473	0.59511	473	0.34286	473	0.50444	473	0.22488
	474	0.59794	474	0.34473	474	0.50742	474	0.2264
	475	0.60062	475	0.34668	475	0.50988	475	0.22781
	476	0.60369	476	0.34829	476	0.51347	476	0.22891
	477	0.60674	477	0.3501	477	0.51609	477	0.23033
	478	0.60978	478	0.35156	478	0.51965	478	0.23147
	479	0.61296	479	0.35279	479	0.52269	479	0.23268
	480	0.61631	480	0.35397	480	0.52591	480	0.23372
	481	0.61955	481	0.35478	481	0.52885	481	0.23488
	482	0.6229	482	0.3554	482	0.53196	482	0.23608
	483	0.62608	483	0.35581	483	0.53492	483	0.23723
	484	0.62933	484	0.35584	484	0.53827	484	0.23831
	485	0.63263	485	0.35518	485	0.54118	485	0.23914
	486	0.63578	486	0.35478	486	0.54427	486	0.24025
	487	0.63882	487	0.35376	487	0.54715	487	0.24094
	488	0.64176	488	0.35252	488	0.54987	488	0.24192
	489	0.64481	489	0.35115	489	0.55291	489	0.24292
	490	0.64767	490	0.34944	490	0.55579	490	0.24368
	491	0.65041	491	0.34775	491	0.5585	491	0.24465
	492	0.6531	492	0.34574	492	0.56131	492	0.2454
	493	0.65578	493	0.34401	493	0.56382	493	0.24638
	494	0.65811	494	0.34189	494	0.56624	494	0.24717
	495	0.66036	495	0.33986	495	0.56793	495	0.2479
	496	0.66259	496	0.33793	496	0.57013	496	0.2488
	497	0.6645	497	0.33623	497	0.57237	497	0.24964
	498	0.66636	498	0.33434	498	0.57385	498	0.25049
	499	0.66808	499	0.33278	499	0.57554	499	0.2513
	500	0.66954	500	0.33135	500	0.57731	500	0.25216
	501	0.67097	501	0.33023	501	0.57892	501	0.25324
	502	0.67213	502	0.32933	502	0.58008	502	0.2542
	503	0.67318	503	0.32845	503	0.58114	503	0.2552
	504	0.67408	504	0.32775	504	0.58217	504	0.25621
	505	0.6747	505	0.32745	505	0.58254	505	0.25753
	506	0.67529	506	0.32708	506	0.58299	506	0.2586
	507	0.67551	507	0.32694	507	0.58354	507	0.25974
	508	0.67564	508	0.32735	508	0.58376	508	0.26126
	509	0.67547	509	0.32757	509	0.58359	509	0.26258
	510	0.6754	510	0.32824	510	0.58328	510	0.26403
	511	0.67496	511	0.32912	511	0.58262	511	0.26575
	512	0.6743	512	0.33027	512	0.58201	512	0.26746
	513	0.67352	513	0.33153	513	0.58193	513	0.26924
	514	0.67238	514	0.33303	514	0.58077	514	0.2711
	515	0.67116	515	0.33457	515	0.57977	515	0.27307
	516	0.66974	516	0.33652	516	0.5786	516	0.27519
	517	0.66811	517	0.33875	517	0.57718	517	0.27752
	518	0.6662	518	0.34104	518	0.57504	518	0.27984
	519	0.66417	519	0.34357	519	0.57319	519	0.28225
	520	0.66174	520	0.34616	520	0.57089	520	0.28465
	521	0.65914	521	0.34891	521	0.56904	521	0.28719
	522	0.65644	522	0.35184	522	0.5659	522	0.28974
	523	0.65337	523	0.35509	523	0.56302	523	0.2926
	524	0.65008	524	0.35845	524	0.55996	524	0.29552
	525	0.64657	525	0.3618	525	0.55634	525	0.2984
	526	0.6428	526	0.36529	526	0.55312	526	0.30135
	527	0.63881	527	0.36887	527	0.54961	527	0.30447
	528	0.6346	528	0.37233	528	0.54596	528	0.30744
	529	0.63002	529	0.37597	529	0.54134	529	0.31046
	530	0.62543	530	0.37942	530	0.53722	530	0.3136
	531	0.62047	531	0.38328	531	0.53241	531	0.31682
	532	0.61539	532	0.38684	532	0.5278	532	0.31996
	533	0.60995	533	0.39043	533	0.52272	533	0.32298
	534	0.60448	534	0.39393	534	0.51752	534	0.32599
	535	0.59885	535	0.39736	535	0.51229	535	0.32903
	536	0.5929	536	0.40082	536	0.50682	536	0.33206
	537	0.58683	537	0.40426	537	0.50146	537	0.33519
	538	0.58047	538	0.40755	538	0.49581	538	0.33801
	539	0.5741	539	0.41079	539	0.49013	539	0.34101
	540	0.56745	540	0.41395	540	0.48397	540	0.34392
	541	0.56073	541	0.41711	541	0.47758	541	0.3469
	542	0.55377	542	0.42011	542	0.4714	542	0.34953
	543	0.54687	543	0.42312	543	0.46493	543	0.35237
	544	0.53977	544	0.42602	544	0.45825	544	0.35506
	545	0.53245	545	0.42884	545	0.45165	545	0.35775
	546	0.52515	546	0.4316	546	0.44454	546	0.36037
	547	0.51762	547	0.43462	547	0.43789	547	0.36323
	548	0.5101	548	0.4373	548	0.4312	548	0.36578
	549	0.50233	549	0.4402	549	0.42434	549	0.36839
	550	0.49452	550	0.44314	550	0.41705	550	0.37109
	551	0.48654	551	0.4459	551	0.41024	551	0.37358
	552	0.47871	552	0.44872	552	0.40281	552	0.37625
	553	0.47063	553	0.45181	553	0.39574	553	0.37896
	554	0.46263	554	0.45491	554	0.38848	554	0.38158
	555	0.45449	555	0.45808	555	0.38084	555	0.3844
	556	0.44616	556	0.46122	556	0.37342	556	0.38725
	557	0.43771	557	0.46466	557	0.36597	557	0.39004
	558	0.42928	558	0.46792	558	0.35845	558	0.3929
	559	0.42101	559	0.47087	559	0.35108	559	0.39586
	560	0.41252	560	0.47453	560	0.34334	560	0.39881
	561	0.40397	561	0.47806	561	0.33542	561	0.40195
	562	0.39552	562	0.48151	562	0.32773	562	0.40475
	563	0.38708	563	0.48525	563	0.32033	563	0.40808
	564	0.37846	564	0.48894	564	0.31246	564	0.41125
	565	0.3698	565	0.49267	565	0.30483	565	0.41468
	566	0.36107	566	0.49625	566	0.2973	566	0.41782
	567	0.3525	567	0.49989	567	0.28988	567	0.4212
	568	0.34399	568	0.50344	568	0.28183	568	0.42457
	569	0.33516	569	0.50689	569	0.27422	569	0.42809
	570	0.32664	570	0.51016	570	0.26673	570	0.43142
	571	0.31799	571	0.51338	571	0.25866	571	0.43491
	572	0.30959	572	0.5165	572	0.25127	572	0.43837
	573	0.30071	573	0.51926	573	0.24346	573	0.44174
	574	0.2923	574	0.52184	574	0.2355	574	0.44511
	575	0.28363	575	0.52424	575	0.22788	575	0.4484
	576	0.27513	576	0.52631	576	0.22022	576	0.45175
	577	0.26656	577	0.52824	577	0.2129	577	0.45485
	578	0.25802	578	0.52978	578	0.20513	578	0.45788
	579	0.2495	579	0.53104	579	0.19784	579	0.46089
	580	0.24111	580	0.53189	580	0.19042	580	0.46377
	581	0.23271	581	0.53259	581	0.18305	581	0.46649
	582	0.22436	582	0.53269	582	0.17597	582	0.46895
	583	0.21619	583	0.53254	583	0.16855	583	0.47132
	584	0.20814	584	0.53193	584	0.1614	584	0.47347
	585	0.20014	585	0.53072	585	0.15431	585	0.47526
	586	0.19223	586	0.52933	586	0.14787	586	0.47698
	587	0.1844	587	0.52765	587	0.14098	587	0.47834
	588	0.17668	588	0.52556	588	0.1344	588	0.47961
	589	0.16915	589	0.52302	589	0.12762	589	0.48037
	590	0.16186	590	0.52043	590	0.12178	590	0.48132
	591	0.15462	591	0.51738	591	0.11573	591	0.48163
	592	0.1476	592	0.5139	592	0.11003	592	0.48175
	593	0.14068	593	0.51037	593	0.10453	593	0.48167
	594	0.13401	594	0.50648	594	0.09891	594	0.48123
	595	0.12758	595	0.50255	595	0.0937	595	0.48081
	596	0.12124	596	0.49836	596	0.08819	596	0.47995
	597	0.11507	597	0.49403	597	0.08336	597	0.4789
	598	0.10921	598	0.48949	598	0.07844	598	0.47753
	599	0.10345	599	0.48489	599	0.07388	599	0.47608
	600	0.09792	600	0.48028	600	0.06941	600	0.47445
	601	0.09263	601	0.47574	601	0.06531	601	0.4726
	602	0.0875	602	0.4711	602	0.06116	602	0.47054
	603	0.08271	603	0.46683	603	0.05742	603	0.46866
	604	0.07796	604	0.46239	604	0.05375	604	0.46649
	605	0.07346	605	0.45834	605	0.05018	605	0.46443
	606	0.06913	606	0.45417	606	0.04709	606	0.46217
	607	0.06491	607	0.45036	607	0.04384	607	0.45986
	608	0.06095	608	0.44672	608	0.04096	608	0.45769
	609	0.05727	609	0.44343	609	0.03797	609	0.4555
	610	0.05369	610	0.44021	610	0.03555	610	0.45329
	611	0.05025	611	0.43726	611	0.03256	611	0.45133
	612	0.04699	612	0.43473	612	0.03013	612	0.44951
	613	0.04386	613	0.43248	613	0.02826	613	0.44768
	614	0.04091	614	0.43067	614	0.02617	614	0.44619
	615	0.03821	615	0.42923	615	0.02414	615	0.44499
	616	0.03554	616	0.42803	616	0.02229	616	0.44393
	617	0.03317	617	0.42705	617	0.02052	617	0.44288
	618	0.03085	618	0.42631	618	0.0188	618	0.44229
	619	0.02865	619	0.42616	619	0.01756	619	0.442
	620	0.02661	620	0.42605	620	0.01574	620	0.44194
	621	0.02466	621	0.42626	621	0.01439	621	0.44208
	622	0.02287	622	0.42649	622	0.01334	622	0.44238
	623	0.0211	623	0.42701	623	0.01244	623	0.44305
	624	0.01962	624	0.42755	624	0.01106	624	0.44381
	625	0.01817	625	0.42835	625	0.01017	625	0.44506
	626	0.01675	626	0.42887	626	0.00893	626	0.44616
	627	0.0155	627	0.42971	627	0.00864	627	0.4478
	628	0.0143	628	0.43032	628	0.00771	628	0.44933
	629	0.01322	629	0.43083	629	0.00697	629	0.451
	630	0.01223	630	0.43129	630	0.00639	630	0.45301
	631	0.01126	631	0.43133	631	0.00584	631	0.45473
	632	0.01031	632	0.43118	632	0.00528	632	0.45667
	633	0.00957	633	0.43099	633	0.00481	633	0.45863
	634	0.00883	634	0.43023	634	0.00423	634	0.46062
	635	0.00812	635	0.42909	635	0.00385	635	0.46254
	636	0.00747	636	0.4278	636	0.00343	636	0.46445
	637	0.00686	637	0.42598	637	0.0033	637	0.46613
	638	0.00634	638	0.42375	638	0.00304	638	0.46781
	639	0.00585	639	0.4209	639	0.00257	639	0.46919
	640	0.00538	640	0.41768	640	0.0027	640	0.47044
	641	0.00492	641	0.41397	641	0.00236	641	0.47143
	642	0.00462	642	0.40961	642	0.00219	642	0.47208
	643	0.00415	643	0.40497	643	0.00164	643	0.47251
	644	0.00396	644	0.39965	644	0.00166	644	0.47269
	645	0.00357	645	0.39368	645	0.00124	645	0.47221
	646	0.00334	646	0.38746	646	0.00116	646	0.47157
	647	0.00303	647	0.38092	647	0.000950784	647	0.47065
	648	0.00284	648	0.37367	648	0.00103	648	0.46912
	649	0.00252	649	0.36605	649	0.00106	649	0.46711
	650	0.00245	650	0.35816	650	0.00109	650	0.46471
	651	0.00217	651	0.34988	651	0.00081873	651	0.46191
	652	0.00202	652	0.34137	652	0.00081873	652	0.45872
	653	0.00186	653	0.33249	653	0.000713088	653	0.45496
	654	0.00185	654	0.32318	654	0.000739499	654	0.4507
	655	0.00168	655	0.31376	655	0.000528214	655	0.44596
	656	0.00152	656	0.30419	656	0.000343339	656	0.44074
	657	0.00135	657	0.29452	657	0.000686677	657	0.43507
	658	0.00134	658	0.28471	658	0.000158464	658	0.42891
	659	0.00123	659	0.27487	659	0.000132053	659	0.4226
	660	0.00117	660	0.26493	660	0.000343339	660	0.41565
	661	0.00109	661	0.25506	661	0.000713088	661	0.40831
	662	0.000931345	662	0.24525	662	0.000475392	662	0.40067
	663	0.000919735	663	0.23547	663	0.000264107	663	0.39263
	664	0.000746882	664	0.22582	664	0.00039616	664	0.38437
	665	0.000887487	665	0.2162	665	0.000448981	665	0.37564
	666	0.000811379	666	0.20679	666	0.000343339	666	0.36673
	667	0.000799771	667	0.19761	667	0.00039616	667	0.35763
	668	0.000681095	668	0.18841	668	0.000290518	668	0.34818
	669	0.000718503	669	0.17965	669	0.000290518	669	0.33867
	670	0.000588218	670	0.17102	670	0.000528214	670	0.32899
	671	0.000599828	671	0.16273	671	0.000264107	671	0.31927
	672	0.00052372	672	0.15459	672	0.000290518	672	0.3093
	673	0.000630786	673	0.14662	673	0.000211285	673	0.29912
	674	0.00054952	674	0.139	674	0.000158464	674	0.28903
	675	0.000588218	675	0.13188	675	0.000369749	675	0.27933
	676	0.000490181	676	0.1248	676	0.000448981	676	0.2693
	677	0.000490181	677	0.11796	677	0.000237696	677	0.25929
	678	0.000436004	678	0.11172	678	0.000369749	678	0.2498
	679	0.000408915	679	0.10556	679	0.000316928	679	0.24027
	680	0.000441164	680	0.09997	680	0.000105643	680	0.23111
	681	0.000483732	681	0.09452	681	0	681	0.22225
	682	0.000436004	682	0.08923	682	0.000211285	682	0.21332
	683	0.000332807	683	0.08403	683	0.000237696	683	0.20433
	684	0.000446323	684	0.07908	684	0.000264107	684	0.19548
	685	0.00029024	685	0.07469	685	0.00076591	685	0.18746
	686	0.000300559	686	0.07054	686	0.000633856	686	0.1796
	687	0.000402465	687	0.06661	687	0.000237696	687	0.17202
	688	0.000316038	688	0.06301	688	0.000554624	688	0.16486
	689	0.00029024	689	0.0595	689	0.000475392	689	0.15779
	690	0.000321198	690	0.05623	690	0.00079232	690	0.15119
	691	0.000310878	691	0.05324	691	0.000581035	691	0.14492
	692	0.000358607	692	0.05033	692	0.00079232	692	0.13875
	693	0.000321198	693	0.04762	693	0.000739499	693	0.13295
	694	0.000305719	694	0.04513	694	0.000950784	694	0.12748
	695	0.000202522	695	0.04275	695	0.00119	695	0.12224
	696	0.000310878	696	0.0405	696	0.000871552	696	0.1172
	697	0.000299269	697	0.0384	697	0.000897963	697	0.11238
	698	0.00027734	698	0.03635	698	0.001	698	0.10787
	699	0.000245091	699	0.03454	699	0.00103	699	0.10362
	700	0.000282499	700	0.03294	700	0.001	700	0.09966
	701	0.000256701	701	0.0313	701	0.00124	701	0.09579
	702	0.000245091	702	0.02989	702	0.00106	702	0.09222
	703	0.000331517	703	0.02842	703	0.00124	703	0.08879
	704	0.000223162	704	0.02726	704	0.00106	704	0.08572
	705	0.000250251	705	0.02601	705	0.0014	705	0.08254
	706	0.000190913	706	0.02489	706	0.00122	706	0.07967
	707	0.000190913	707	0.02385	707	0.001	707	0.07699
	708	0.000190913	708	0.02288	708	0.000977195	708	0.07449
	709	0.000185753	709	0.022	709	0.0013	709	0.07219
	710	0.000297979	710	0.02113	710	0.0014	710	0.06985
	711	0.000201232	711	0.02037	711	0.00119	711	0.06769
	712	0.000303138	712	0.0196	712	0.0014	712	0.06572
	713	0.000248961	713	0.01899	713	0.00143	713	0.06393
	714	0.000223162	714	0.01839	714	0.00137	714	0.06216
	715	0.00027089	715	0.01782	715	0.00132	715	0.06046
	716	0.000238641	716	0.0173	716	0.00158	716	0.05885
	717	0.000308298	717	0.0168	717	0.00164	717	0.05738
	718	0.000339257	718	0.01637	718	0.00156	718	0.056
	719	0.000313459	719	0.01593	719	0.00153	719	0.05459
	720	0.000291529	720	0.01544	720	0.00143	720	0.05323
	721	0.000344417	721	0.01504	721	0.00153	721	0.05203
	722	0.00026444	722	0.01466	722	0.000977195	722	0.05083
	723	0.000296689	723	0.01432	723	0.00109	723	0.04976
	724	0.00025928	724	0.01392	724	0.00127	724	0.04868
	725	0.00025412	725	0.01367	725	0.00156	725	0.04768
	726	0.000307009	726	0.01339	726	0.00127	726	0.04673
	727	0.0002696	727	0.0131	727	0.00127	727	0.04578
	728	0.00028508	728	0.01282	728	0.00193	728	0.04486
	729	0.000227032	729	0.01251	729	0.00166	729	0.04401
	730	0.00028508	730	0.01232	730	0.00153	730	0.04319
	731	0.000310878	731	0.01212	731	0.00172	731	0.04241
	732	0.00029024	732	0.01196	732	0.00177	732	0.0417
	733	0.000321198	733	0.01168	733	0.00164	733	0.04088
	734	0.000343127	734	0.01147	734	0.00143	734	0.04023
	735	0.000288949	735	0.01124	735	0.00169	735	0.03947
	736	0.000374086	736	0.01113	736	0.00193	736	0.03884
	737	0.000288949	737	0.01089	737	0.00164	737	0.03817
	738	0.000299269	738	0.01079	738	0.00187	738	0.0376
	739	0.000336677	739	0.01061	739	0.00187	739	0.037
	740	0.000357317	740	0.01044	740	0.00177	740	0.03643
	741	0.000384406	741	0.01037	741	0.00195	741	0.03596
	742	0.000309588	742	0.01024	742	0.00193	742	0.03539
	743	0.000314748	743	0.01003	743	0.00198	743	0.03481
	744	0.000372796	744	0.00991	744	0.00182	744	0.03435
	745	0.000308298	745	0.00982	745	0.00206	745	0.03379
	746	0.000345707	746	0.00975	746	0.00172	746	0.03333
	747	0.000297979	747	0.00959	747	0.00158	747	0.03289
	748	0.000323778	748	0.0095	748	0.00198	748	0.03241
	749	0.000297979	749	0.00944	749	0.00177	749	0.03198
	750	0.000472122	750	0.00936	750	0.00156	750	0.03153
	751	0.000359896	751	0.00921	751	0.0019	751	0.03106
	752	0.000386986	752	0.00918	752	0.00185	752	0.03068
	753	0.000443744	753	0.00905	753	0.00187	753	0.03024
	754	0.000312169	754	0.0089	754	0.00187	754	0.02983
	755	0.000396015	755	0.00879	755	0.00198	755	0.02942
	756	0.000385696	756	0.0087	756	0.00179	756	0.02899
	757	0.000343127	757	0.0087	757	0.00198	757	0.0287
	758	0.000322488	758	0.00867	758	0.00187	758	0.02834
	759	0.000396015	759	0.00845	759	0.00166	759	0.02793
	760	0.000384406	760	0.00846	760	0.0013	760	0.02757
	761	0.000321198	761	0.00836	761	0.00132	761	0.0272
	762	0.000430844	762	0.00819	762	0.00166	762	0.02677
	763	0.000346997	763	0.00817	763	0.00179	763	0.02642
	764	0.000425684	764	0.00813	764	0.00198	764	0.0261
	765	0.000436004	765	0.00798	765	0.00206	765	0.02565
	766	0.000403755	766	0.00796	766	0.00185	766	0.02543
	767	0.000393435	767	0.00786	767	0.00185	767	0.02503
	768	0.000383115	768	0.00782	768	0.00153	768	0.02472
	769	0.000508241	769	0.00775	769	0.00182	769	0.02445
	770	0.000412785	770	0.00774	770	0.00166	770	0.02419
	771	0.000491472	771	0.00762	771	0.00164	771	0.02386
	772	0.000469543	772	0.00747	772	0.00161	772	0.02348
	773	0.000490181	773	0.00747	773	0.00169	773	0.02321
	774	0.000479862	774	0.00752	774	0.00135	774	0.02297
	775	0.000505662	775	0.00753	775	0.00182	775	0.02275
	776	0.000421814	776	0.00743	776	0.00158	776	0.02248
	777	0.000552099	777	0.00739	777	0.00161	777	0.0222
	778	0.000504371	778	0.00737	778	0.00151	778	0.02194
	779	0.00052501	779	0.00719	779	0.00187	779	0.02165
	780	0.000540489	780	0.00706	780	0.00148	780	0.02142
	781	0.000576609	781	0.00694	781	0.00143	781	0.02111
	782	0.000508241	782	0.00687	782	0.00158	782	0.02082
	783	0.000575318	783	0.00683	783	0.00182	783	0.02053
	784	0.000501791	784	0.00681	784	0.00148	784	0.02035
	785	0.000637236	785	0.00678	785	0.00169	785	0.02009
	786	0.00053275	786	0.00671	786	0.00169	786	0.01983
	787	0.000651426	787	0.00653	787	0.00185	787	0.01943
	788	0.000614017	788	0.0065	788	0.00137	788	0.01926
	789	0.000619176	789	0.00643	789	0.00151	789	0.01908
	790	0.000567579	790	0.00641	790	0.00182	790	0.0188
	791	0.000603697	791	0.00625	791	0.00185	791	0.01855
	792	0.000623047	792	0.00618	792	0.00177	792	0.01828
	793	0.00055081	793	0.00621	793	0.00174	793	0.01808
	794	0.000545649	794	0.0061	794	0.00145	794	0.01777
	795	0.000585638	795	0.00607	795	0.00151	795	0.01765
	796	0.000709474	796	0.006	796	0.00169	796	0.01737
	797	0.000585638	797	0.00576	797	0.00203	797	0.01695
	798	0.000630786	798	0.00573	798	0.00174	798	0.01679
	799	0.000656586	799	0.0056	799	0.00211	799	0.01652
	800	0.00054307	800	0.00557	800	0.00153	800	0.01632
	801	0.000722373	801	0.00556	801	0.00172	801	0.01609
	802	0.000577899	802	0.00545	802	0.00187	802	0.0158
	803	0.000670775	803	0.00544	803	0.00177	803	0.01569
	804	0.000608857	804	0.0054	804	0.0019	804	0.01548
	805	0.000654005	805	0.00534	805	0.00193	805	0.0153
	806	0.000837179	806	0.00532	806	0.00169	806	0.01513
	807	0.000683674	807	0.00532	807	0.00224	807	0.01495
	808	0.000657876	808	0.0052	808	0.00179	808	0.0147
	809	0.000718503	809	0.00517	809	0.00203	809	0.01451
	810	0.000672065	810	0.00513	810	0.00206	810	0.01432
	811	0.000733982	811	0.00511	811	0.00214	811	0.01414
	812	0.000732692	812	0.00505	812	0.00172	812	0.01395
	813	0.000793321	813	0.00501	813	0.00185	813	0.01372
	814	0.000900387	814	0.00498	814	0.00224	814	0.01354
	815	0.000762361	815	0.00491	815	0.00221	815	0.01339
	816	0.000660455	816	0.00483	816	0.00195	816	0.01314
	817	0.00079719	817	0.00478	817	0.00208	817	0.01295
	818	0.00079719	818	0.00468	818	0.00216	818	0.01274
	819	0.000868137	819	0.00464	819	0.00214	819	0.01256
	820	0.000735273	820	0.00454	820	0.00208	820	0.0123
	821	0.00081654	821	0.00459	821	0.00208	821	0.01221
	822	0.000745592	822	0.00445	822	0.002	822	0.01198
	823	0.000603697	823	0.00449	823	0.00216	823	0.01183
	824	0.000674645	824	0.00434	824	0.00187	824	0.01162
	825	0.000882327	825	0.00442	825	0.00177	825	0.01156
	826	0.0007959	826	0.0044	826	0.00187	826	0.01141
	827	0.000770102	827	0.00427	827	0.00198	827	0.01108
	828	0.000688834	828	0.0042	828	0.00241	828	0.01092
	829	0.000739142	829	0.00419	829	0.00211	829	0.01078
	830	0.000652716	830	0.00407	830	0.00216	830	0.01055
	831	0.000699154	831	0.00396	831	0.00214	831	0.01027
	832	0.000770102	832	0.00399	832	0.00198	832	0.01016
	833	0.000657876	833	0.00391	833	0.002	833	0.00998
	834	0.000633366	834	0.0038	834	0.00243	834	0.00974
	835	0.000659165	835	0.0038	835	0.00229	835	0.00964
	836	0.000780421	836	0.00374	836	0.00185	836	0.00947
	837	0.000664326	837	0.00368	837	0.002	837	0.00931
	838	0.00081654	838	0.00362	838	0.00219	838	0.00909
	839	0.000593378	839	0.00354	839	0.00206	839	0.00893
	840	0.000517271	840	0.00345	840	0.00216	840	0.00873
	841	0.000664326	841	0.00345	841	0.00246	841	0.0086
	842	0.000695284	842	0.00343	842	0.00221	842	0.00845
	843	0.000624337	843	0.00337	843	0.00236	843	0.0083
	844	0.000670775	844	0.00325	844	0.00208	844	0.00811
	845	0.000558549	845	0.00319	845	0.00195	845	0.00787
	846	0.000456643	846	0.00311	846	0.00214	846	0.00772
	847	0.000675934	847	0.00306	847	0.00221	847	0.00752
	848	0.000610147	848	0.00306	848	0.00221	848	0.00741
	849	0.000447613	849	0.00296	849	0.00185	849	0.00729
	850	0.00054436	850	0.0029	850	0.00193	850	0.0071
	851	0.00055081	851	0.00286	851	0.00203	851	0.0069
	852	0.000597247	852	0.0028	852	0.00221	852	0.00675
	853	0.000505662	853	0.00278	853	0.00214	853	0.00663
	854	0.000479862	854	0.00271	854	0.00257	854	0.00641
	855	0.000383115	855	0.00262	855	0.00216	855	0.0063
	856	0.000372796	856	0.00249	856	0.00187	856	0.00608
	857	0.000408915	857	0.0024	857	0.00182	857	0.00589
	858	0.000681095	858	0.00234	858	0.002	858	0.00571
	859	0.000405045	859	0.00231	859	0.00187	859	0.00558
	860	0.000348287	860	0.00231	860	0.00187	860	0.00549
	861	0.000292819	861	0.00219	861	0.00164	861	0.00526
	862	0.000323778	862	0.0022	862	0.00158	862	0.00522
	863	2.06392e-05	863	0.00212	863	0.00172	863	0.00509
	864	0	864	0.00213	864	0.00161	864	0.00494
	865	0.000113516	865	0.00209	865	0.00174	865	0.00482
	866	5.15981e-05	866	0.00203	866	0.00193	866	0.00466
	867	5.15981e-05	867	0.00195	867	0.00166	867	0.00451
	868	0.000123835	868	0.00188	868	0.00182	868	0.00438
	869	0.000113516	869	0.00185	869	0.00182	869	0.00421
	870	2.5799e-05	870	0.00178	870	0.00161	870	0.00405
	871	0.000119966	871	0.00168	871	0.00203	871	0.0039
	872	0.000181883	872	0.00166	872	0.002	872	0.00377
	873	0.000203812	873	0.00157	873	0.00185	873	0.0036
	874	0.000183174	874	0.00151	874	0.00211	874	0.00345
	875	0.000188333	875	0.00155	875	0.00211	875	0.00339
	876	0.000334098	876	0.00149	876	0.00238	876	0.00322
	877	0.000193493	877	0.0014	877	0.00236	877	0.00311
	878	0.000366346	878	0.00138	878	0.00238	878	0.003
	879	0.000414075	879	0.0013	879	0.00238	879	0.00284
	880	0.000414075	880	0.00127	880	0.00221	880	0.00273
	881	0.000232191	881	0.00114	881	0.00219	881	0.00251
	882	0.000363767	882	0.00111	882	0.00241	882	0.00236
	883	0.000196072	883	0.00112	883	0.00221	883	0.00228
	884	0.000327648	884	0.000918599	884	0.002	884	0.00205
	885	0.000221872	885	0.000865458	885	0.00216	885	0.0019
	886	0.000201232	886	0.000812316	886	0.00219	886	0.00179
	887	0.000233482	887	0.000721215	887	0.00214	887	0.00163
	888	0.000344417	888	0.000637705	888	0.00216	888	0.00147
	889	0.000175433	889	0.000645297	889	0.00257	889	0.00141
	890	0.000238641	890	0.000463096	890	0.00224	890	0.00118
	891	0.000238641	891	0.000501054	891	0.00229	891	0.0011
	892	0.000433424	892	0.000455503	892	0.00249	892	0.000994447
	893	0.000291529	893	0.000478279	893	0.00229	893	0.000939199
	894	0.00027605	894	0.000364403	894	0.00246	894	0.000759647
	895	0.000334098	895	0.000296078	895	0.00229	895	0.000676776
	896	0.00052372	896	0.000311261	896	0.00227	896	0.000545564
	897	0.000666905	897	0.00022016	897	0.00241	897	0.000400541
	898	0.000745592	898	0.000106285	898	0.00232	898	0.000248611
	899	0.000841048	899	3.79586e-05	899	0.00236	899	0.000117399
	900	0.000825569	900	0	900	0.00227	900	0
