# Supplementary material for: Efficient and thermally stable organic solar cells based on small molecule donor and polymer acceptor
Source: Nat Commun. 2019 Jul 22;10:3271. doi: 10.1038/s41467-019-10984-6 (PMC6646397; doi:10.1038/s41467-019-10984-6)
Supplement: Supplementary file 4 — Source Data [file 41467_2019_10984_MOESM4_ESM.zip › Source data/Fig. 3/Fig 3a.xlsx]

## Sheet: Sheet1
Fig 3a
	DR3TBDTC:PBN-11		DR3TBDTT:PBN-11
	Voltage (V)	Current density (mA/cm2)	Voltage (V)	Current density (mA/cm2)
	-0.4	-11.5449	-0.4	-7.02668
	-0.39	-11.5202	-0.39	-7.00004
	-0.38	-11.5212	-0.38	-6.9875
	-0.37	-11.5176	-0.37	-6.97089
	-0.36	-11.4963	-0.36	-6.94889
	-0.35	-11.4801	-0.35	-6.92964
	-0.34	-11.4871	-0.34	-6.91233
	-0.33	-11.4824	-0.33	-6.8928
	-0.32	-11.4621	-0.32	-6.86699
	-0.31	-11.4491	-0.31	-6.84842
	-0.3	-11.461	-0.3	-6.82908
	-0.29	-11.4425	-0.29	-6.81278
	-0.28	-11.4297	-0.28	-6.78928
	-0.27	-11.4275	-0.27	-6.76662
	-0.26	-11.4205	-0.26	-6.75347
	-0.25	-11.4054	-0.25	-6.73493
	-0.24	-11.3975	-0.24	-6.70775
	-0.23	-11.3987	-0.23	-6.69212
	-0.22	-11.3954	-0.22	-6.66932
	-0.21	-11.3651	-0.21	-6.6512
	-0.2	-11.3625	-0.2	-6.62965
	-0.19	-11.3639	-0.19	-6.61125
	-0.18	-11.3423	-0.18	-6.58936
	-0.17	-11.3341	-0.17	-6.57183
	-0.16	-11.335	-0.16	-6.54534
	-0.15	-11.3324	-0.15	-6.52995
	-0.14	-11.311	-0.14	-6.50517
	-0.13	-11.3053	-0.13	-6.4846
	-0.12	-11.2939	-0.12	-6.46604
	-0.11	-11.2896	-0.11	-6.44457
	-0.1	-11.2776	-0.1	-6.42355
	-0.09	-11.2742	-0.09	-6.39582
	-0.08	-11.2628	-0.08	-6.37919
	-0.07	-11.242	-0.07	-6.35815
	-0.06	-11.2369	-0.06	-6.33359
	-0.05	-11.2379	-0.05	-6.31392
	-0.04	-11.2272	-0.04	-6.29305
	-0.03	-11.2117	-0.03	-6.27415
	-0.02	-11.2008	-0.02	-6.24574
	-0.01	-11.1972	-0.01	-6.22454
	0	-11.1803	0	-6.20635
	0.01	-11.1727	0.01	-6.18297
	0.02	-11.1652	0.02	-6.15569
	0.03	-11.1538	0.03	-6.13339
	0.04	-11.1388	0.04	-6.11109
	0.05	-11.1362	0.05	-6.08766
	0.06	-11.1346	0.06	-6.05956
	0.07	-11.1166	0.07	-6.04213
	0.08	-11.0981	0.08	-6.01856
	0.09	-11.0888	0.09	-5.99536
	0.1	-11.0908	0.1	-5.97003
	0.11	-11.0665	0.11	-5.94921
	0.12	-11.0626	0.12	-5.92564
	0.13	-11.0489	0.13	-5.89951
	0.14	-11.0439	0.14	-5.87247
	0.15	-11.0255	0.15	-5.85381
	0.16	-11.0154	0.16	-5.82636
	0.17	-11.0037	0.17	-5.80438
	0.18	-10.9924	0.18	-5.7766
	0.19	-10.9747	0.19	-5.7526
	0.2	-10.9632	0.2	-5.72994
	0.21	-10.9615	0.21	-5.70321
	0.22	-10.9461	0.22	-5.67792
	0.23	-10.9283	0.23	-5.6546
	0.24	-10.9218	0.24	-5.62733
	0.25	-10.9077	0.25	-5.60089
	0.26	-10.8818	0.26	-5.57125
	0.27	-10.8728	0.27	-5.55005
	0.28	-10.8658	0.28	-5.52201
	0.29	-10.8439	0.29	-5.49737
	0.3	-10.8235	0.3	-5.47536
	0.31	-10.8243	0.31	-5.44917
	0.32	-10.82	0.32	-5.41388
	0.33	-10.7884	0.33	-5.38844
	0.34	-10.7842	0.34	-5.36333
	0.35	-10.7681	0.35	-5.33668
	0.36	-10.7611	0.36	-5.30501
	0.37	-10.7285	0.37	-5.2769
	0.38	-10.7191	0.38	-5.25152
	0.39	-10.708	0.39	-5.22704
	0.4	-10.6904	0.4	-5.19615
	0.41	-10.6787	0.41	-5.17151
	0.42	-10.6555	0.42	-5.14006
	0.43	-10.6442	0.43	-5.10474
	0.44	-10.6132	0.44	-5.07906
	0.45	-10.5985	0.45	-5.05283
	0.46	-10.5904	0.46	-5.01798
	0.47	-10.5745	0.47	-4.99069
	0.48	-10.5416	0.48	-4.96443
	0.49	-10.5274	0.49	-4.92887
	0.5	-10.5145	0.5	-4.89922
	0.51	-10.489	0.51	-4.87172
	0.52	-10.4668	0.52	-4.83805
	0.53	-10.4425	0.53	-4.80596
	0.54	-10.4262	0.54	-4.77143
	0.55	-10.3978	0.55	-4.74597
	0.56	-10.3794	0.56	-4.71259
	0.57	-10.3615	0.57	-4.67878
	0.58	-10.3338	0.58	-4.64096
	0.59	-10.3043	0.59	-4.61228
	0.6	-10.2788	0.6	-4.5824
	0.61	-10.2502	0.61	-4.54579
	0.62	-10.2241	0.62	-4.51202
	0.63	-10.1986	0.63	-4.48021
	0.64	-10.1742	0.64	-4.44501
	0.65	-10.1374	0.65	-4.40443
	0.66	-10.1035	0.66	-4.36814
	0.67	-10.0762	0.67	-4.33699
	0.68	-10.0467	0.68	-4.29499
	0.69	-10.0096	0.69	-4.25877
	0.7	-9.97169	0.7	-4.22248
	0.71	-9.94624	0.71	-4.18706
	0.72	-9.90979	0.72	-4.14882
	0.73	-9.85858	0.73	-4.10679
	0.74	-9.81562	0.74	-4.06728
	0.75	-9.78592	0.75	-4.02569
	0.76	-9.74787	0.76	-3.98319
	0.77	-9.69058	0.77	-3.94448
	0.78	-9.65184	0.78	-3.90325
	0.79	-9.60287	0.79	-3.86362
	0.8	-9.55504	0.8	-3.81816
	0.81	-9.49407	0.81	-3.7726
	0.82	-9.44124	0.82	-3.73283
	0.83	-9.39077	0.83	-3.68098
	0.84	-9.32402	0.84	-3.63488
	0.85	-9.26836	0.85	-3.59027
	0.86	-9.20616	0.86	-3.54137
	0.87	-9.12532	0.87	-3.49078
	0.88	-9.0512	0.88	-3.44025
	0.89	-8.97478	0.89	-3.38753
	0.9	-8.89656	0.9	-3.33451
	0.91	-8.80479	0.91	-3.27702
	0.92	-8.70486	0.92	-3.21848
	0.93	-8.60674	0.93	-3.15889
	0.94	-8.50181	0.94	-3.09678
	0.95	-8.38054	0.95	-3.03483
	0.96	-8.25521	0.96	-2.9694
	0.97	-8.11474	0.97	-2.90242
	0.98	-7.95414	0.98	-2.8299
	0.99	-7.76993	0.99	-2.75702
	1	-7.57132	1	-2.68052
	1.01	-7.34837	1.01	-2.59721
	1.02	-7.08224	1.02	-2.5054
	1.03	-6.77006	1.03	-2.41364
	1.04	-6.40268	1.04	-2.30597
	1.05	-5.97512	1.05	-2.19511
	1.06	-5.42964	1.06	-2.07278
	1.07	-4.79208	1.07	-1.94058
	1.08	-4.00198	1.08	-1.79447
	1.09	-3.02127	1.09	-1.62799
	1.1	-1.82127	1.1	-1.44244
	1.11	-0.33957	1.11	-1.22937
	1.12	1.49608	1.12	-0.98055
	1.13	3.75675	1.13	-0.71895
	1.14	6.51108	1.14	-0.40706
	1.15	9.83542	1.15	-0.06911
	1.16	13.8103	1.16	0.32188
	1.17	18.4988	1.17	0.78889
	1.18	23.9688	1.18	1.3037
	1.19	30.2607	1.19	1.87895
	1.2	37.416	1.2	2.52366
	1.21	45.4469	1.21	3.23996
	1.22	54.3569	1.22	4.03553
	1.23	64.1482	1.23	4.91121
	1.24	74.7683	1.24	5.89747
	1.25	86.2038	1.25	6.93411
	1.26	97.6393	1.26	8.05717
	1.27	109.075	1.27	9.18023
	1.28	120.51	1.28	10.3033
	1.29	131.946	1.29	11.4263
	1.3	143.381	1.3	12.5494
