# Supplementary material for: Efficient and thermally stable organic solar cells based on small molecule donor and polymer acceptor
Source: Nat Commun. 2019 Jul 22;10:3271. doi: 10.1038/s41467-019-10984-6 (PMC6646397; doi:10.1038/s41467-019-10984-6)
Supplement: Supplementary file 4 — Source Data [file 41467_2019_10984_MOESM4_ESM.zip › Source data/Fig. 3/Fig 3b.xlsx]

## Sheet: Sheet1
Fig 3b
	DR3TBDTC:PBN-11		DR3TBDTT:PBN-11
	Wavelength （nm）	EQE value (%)	Wavelength （nm）	EQE value (%)
	300	0	300	0
	310	2.56	310	0
	320	7.24	320	3.3
	330	12.95	330	6.18
	340	18.31	340	8.91
	350	22.85	350	11.15
	360	25.04	360	12.5
	370	27.58	370	14.94
	380	31.38	380	18.42
	390	37.91	390	22.12
	400	45.62	400	25.49
	410	49.75	410	26.83
	420	51.9	420	27.18
	430	52.61	430	27
	440	52.83	440	26.51
	450	53.12	450	26.21
	460	53.59	460	26.15
	470	53.36	470	25.73
	480	53.48	480	25.37
	490	55.26	490	26.08
	500	54.9	500	26.31
	510	54.39	510	26.64
	520	54.64	520	27.3
	530	56.09	530	28.2
	540	58.21	540	29.52
	550	59.76	550	30.97
	560	60.74	560	31.92
	570	61.28	570	32.56
	580	61.45	580	33.07
	590	61.21	590	33.5
	600	60.47	600	33.98
	610	59.2	610	34.07
	620	56.89	620	33.44
	630	53.6	630	31.85
	640	52.46	640	30.9
	650	50.7	650	30.35
	660	46.31	660	28.87
	670	39.04	670	26.03
	680	28.71	680	21.11
	690	18.25	690	15.02
	700	10.09	700	9.16
	710	4.89	710	4.82
	720	2.26	720	2.37
	730	1.13	730	1.16
	740	0	740	0
	750	0	750	0
	760	0	760	0
	770	0	770	0
	780	0	780	0
	790	0	790	0
	800	0	800	0
