# Supplementary material for: Efficient and thermally stable organic solar cells based on small molecule donor and polymer acceptor
Source: Nat Commun. 2019 Jul 22;10:3271. doi: 10.1038/s41467-019-10984-6 (PMC6646397; doi:10.1038/s41467-019-10984-6)
Supplement: Supplementary file 4 — Source Data [file 41467_2019_10984_MOESM4_ESM.zip › Source data/Fig. 4/Fig 4c.xlsx]

## Sheet: Sheet1
Fig 4c
	DR3TBDTC:PBN-11				DR3TBDTT:PBN-11
	out of plane		in plane		out of plane		in plane
	q (Å-1)	intensity	q(Å-1)	intensity	q(Å-1)	intensity	q(Å-1)	intensity
	0.15809	1021980000	0.14004	1492540000	0.15809	1943990000	0.14004	2661610000
	0.15907	4250930000	0.1436	1627530000	0.15907	26249300000	0.1436	2788960000
	0.16005	6018290000	0.14633	1703940000	0.16005	28547700000	0.14633	2679440000
	0.16105	3689570000	0.14911	1533290000	0.16105	8566550000	0.14911	2699810000
	0.16204	5878460000	0.15291	1568950000	0.16204	29939000000	0.15291	2721460000
	0.16305	10291800000	0.15581	1576590000	0.16305	50130800000	0.15581	2722730000
	0.16406	6871780000	0.15878	1512910000	0.16406	16253200000	0.15878	2684530000
	0.16508	7763230000	0.15978	1711580000	0.16508	28311700000	0.15978	2842440000
	0.1661	13618100000	0.16179	1556210000	0.1661	56920500000	0.16179	2969790000
	0.16713	9456980000	0.16281	1520550000	0.16713	19888600000	0.16281	2860270000
	0.16817	10302600000	0.16487	1535840000	0.16817	34039900000	0.16487	2653970000
	0.16921	17825100000	0.16591	1622430000	0.16921	68020600000	0.16591	2974890000
	0.17026	12218800000	0.168	1658090000	0.17026	24893400000	0.168	2911210000
	0.17132	12854700000	0.16906	1650450000	0.17132	41347900000	0.16906	2962150000
	0.17238	20699700000	0.1712	1665730000	0.17238	83166900000	0.1712	3010540000
	0.17345	14279300000	0.17228	1696300000	0.17345	30851700000	0.17228	2967250000
	0.17453	10219200000	0.17446	1607150000	0.17453	16716500000	0.17446	2959600000
	0.17561	19716000000	0.17555	1645360000	0.17561	83995200000	0.17555	3044930000
	0.1767	13974300000	0.17777	1546020000	0.1767	31897100000	0.17777	2950690000
	0.1778	12268900000	0.17889	1731950000	0.1778	36611500000	0.17889	3395140000
	0.1789	18974600000	0.18115	1702660000	0.1789	74238900000	0.18115	3111150000
	0.18001	12489600000	0.18229	1785440000	0.18001	25693600000	0.18229	3387500000
	0.18113	12417200000	0.1846	1745540000	0.18113	36821900000	0.1846	3188830000
	0.18225	17931600000	0.18693	1836380000	0.18225	66401800000	0.18693	3344200000
	0.18338	12332500000	0.18811	1674650000	0.18338	24586100000	0.18811	3332740000
	0.18452	12366900000	0.19048	1742140000	0.18452	35631100000	0.19048	3355660000
	0.18566	16932800000	0.19168	1785440000	0.18566	57981200000	0.19168	3265240000
	0.18681	10897300000	0.19289	1775250000	0.18681	19530300000	0.19289	3425700000
	0.18797	17537900000	0.19411	1710300000	0.18797	67776100000	0.19411	3272880000
	0.18914	14146000000	0.19533	1637720000	0.18914	34730100000	0.19533	3667670000
	0.19031	12057000000	0.19656	1739600000	0.19031	28380700000	0.19656	3539040000
	0.19149	16965500000	0.1978	1794360000	0.19149	58375300000	0.1978	3614180000
	0.19268	12429700000	0.2003	1807520000	0.19268	24111500000	0.2003	3647290000
	0.19388	11197000000	0.20156	1943350000	0.19388	25258900000	0.20156	3922370000
	0.19508	16387100000	0.20283	1721770000	0.19508	51937800000	0.20283	3717330000
	0.19629	11506000000	0.20411	1898780000	0.19629	19804100000	0.20411	3845960000
	0.19751	15486500000	0.20668	1810060000	0.19751	49893500000	0.20668	3824730000
	0.19873	13710200000	0.20799	1929350000	0.19873	30403900000	0.20799	4075190000
	0.19996	10585300000	0.2093	1874590000	0.19996	15042500000	0.2093	4053540000
	0.2012	16064600000	0.21061	1933170000	0.2012	48010200000	0.21061	4024250000
	0.20245	12149600000	0.21194	1971370000	0.20245	20018500000	0.21194	4271300000
	0.20371	15785200000	0.21327	1903450000	0.20371	46811400000	0.21327	4268760000
	0.20497	14381300000	0.21462	2080890000	0.20497	30264900000	0.21462	4630430000
	0.20624	11199600000	0.21597	1887320000	0.20624	15363500000	0.21597	4340070000
	0.20752	17108300000	0.21733	2029950000	0.20752	48135800000	0.21733	4678820000
	0.20881	13010500000	0.2187	1970100000	0.20881	20273200000	0.2187	4704290000
	0.21011	15832600000	0.22008	2029950000	0.21011	41636400000	0.22008	4790040000
	0.21141	15298800000	0.22146	2073250000	0.21141	30315600000	0.22146	4951350000
	0.21272	12008200000	0.22286	2071980000	0.21272	15121900000	0.22286	5111810000
	0.21404	17272100000	0.22567	2150930000	0.21404	41770800000	0.22567	5285640000
	0.21537	13735500000	0.22709	2068160000	0.21537	17970300000	0.22709	5653050000
	0.2167	17636500000	0.22853	2187020000	0.2167	41486300000	0.22853	5718000000
	0.21805	15550700000	0.22997	2157300000	0.21805	23598800000	0.22997	5886100000
	0.2194	17165400000	0.23141	2166640000	0.2194	35636500000	0.23141	6272390000
	0.22076	17858900000	0.23287	2223520000	0.22076	33590400000	0.23287	6387850000
	0.22213	14487700000	0.23434	2266820000	0.22213	16247700000	0.23434	6710050000
	0.22351	19810500000	0.23581	2271920000	0.22351	41384500000	0.23581	6810020000
	0.2249	16395800000	0.2373	2353420000	0.2249	19336300000	0.2373	7209260000
	0.22629	20503800000	0.23879	2317760000	0.22629	40963800000	0.23879	6896400000
	0.2277	18210500000	0.2403	2469310000	0.2277	23687300000	0.2403	7881670000
	0.22911	20887700000	0.24181	2390350000	0.22911	38297300000	0.24181	7536550000
	0.23053	20614700000	0.24333	2567370000	0.23053	29084600000	0.24333	8612650000
	0.23196	19231100000	0.24487	2356600000	0.23196	24012200000	0.24487	8120450000
	0.2334	22899900000	0.24641	2479920000	0.2334	37569500000	0.24641	9001920000
	0.23485	20761800000	0.24796	2516430000	0.23485	23917500000	0.24796	8922110000
	0.2363	25160600000	0.24952	2545290000	0.2363	40067200000	0.24952	9714230000
	0.23777	21753200000	0.25109	2614490000	0.23777	21428500000	0.25109	9586240000
	0.23924	27035000000	0.25268	2696410000	0.23924	40873400000	0.25268	10240600000
	0.24073	23822600000	0.25427	2733560000	0.24073	22435200000	0.25427	10199400000
	0.24222	29644000000	0.25587	2811030000	0.24222	43577900000	0.25587	11127800000
	0.24372	26779600000	0.25748	2778770000	0.24372	26202300000	0.25748	10988400000
	0.24524	32004000000	0.2591	2802540000	0.24524	43679000000	0.2591	11787500000
	0.24676	29794700000	0.26073	2878100000	0.24676	28227000000	0.26073	11513000000
	0.24829	33985600000	0.26238	2953490000	0.24829	43375600000	0.26238	12251500000
	0.24983	32833900000	0.26403	3005450000	0.24983	31309300000	0.26403	12348500000
	0.25138	37728600000	0.26569	3102240000	0.25138	45868800000	0.26569	13167300000
	0.25294	36319200000	0.26737	3094590000	0.25294	33463000000	0.26737	12857200000
	0.25451	41768400000	0.26905	3253530000	0.25451	48614100000	0.26905	13938700000
	0.25609	40843300000	0.27074	3241680000	0.25609	35985600000	0.27074	13625100000
	0.25767	46020900000	0.27245	3459830000	0.25767	50234900000	0.27245	15132200000
	0.25927	46136500000	0.27416	3373070000	0.25927	39571100000	0.27416	14820900000
	0.26088	52293600000	0.27589	3519430000	0.26088	54587700000	0.27589	16386800000
	0.2625	51748800000	0.27763	3717330000	0.2625	41708100000	0.27763	16833100000
	0.26413	59657300000	0.27938	3693140000	0.26413	61012200000	0.27938	18138100000
	0.26577	56823400000	0.28114	4033590000	0.26577	41550300000	0.28114	19786300000
	0.26741	68169100000	0.28291	4119760000	0.26741	66947000000	0.28291	20351700000
	0.26907	65511000000	0.28469	4379980000	0.26907	46248700000	0.28469	23406900000
	0.27074	77949500000	0.28648	4615780000	0.27074	71368400000	0.28648	24690500000
	0.27242	75146700000	0.28829	5008660000	0.27242	47457300000	0.28829	28187600000
	0.27411	93174800000	0.2901	5367780000	0.27411	83100600000	0.2901	29937300000
	0.27581	87506000000	0.29193	5729460000	0.27581	50897200000	0.29193	34876400000
	0.27752	110805000000	0.29377	6233760000	0.27752	92864700000	0.29377	39098400000
	0.27925	109755000000	0.29562	6554430000	0.27925	69831200000	0.29562	41911800000
	0.28098	134032000000	0.29748	7161720000	0.28098	104160000000	0.29748	48419600000
	0.28272	159203000000	0.29935	7402830000	0.28272	126716000000	0.29935	49468300000
	0.28447	155906000000	0.30124	7910960000	0.28447	91585600000	0.30124	55253300000
	0.28624	203743000000	0.30314	8267110000	0.28624	148692000000	0.30314	58047200000
	0.28802	197397000000	0.30505	8298100000	0.28802	97857800000	0.30505	59010000000
	0.2898	264330000000	0.30697	8464380000	0.2898	171310000000	0.30697	61606600000
	0.2916	261670000000	0.3089	8288550000	0.2916	109512000000	0.3089	58917600000
	0.29341	354648000000	0.31085	8272630000	0.29341	203946000000	0.31085	59878500000
	0.29523	423968000000	0.31281	7962320000	0.29523	219701000000	0.31281	56226500000
	0.29706	444921000000	0.31478	7538670000	0.29706	185157000000	0.31478	50878700000
	0.2989	586663000000	0.31676	7294580000	0.2989	271199000000	0.31676	48170300000
	0.30076	560112000000	0.31875	6728640000	0.30076	177726000000	0.31875	41630100000
	0.30262	733700000000	0.32076	6197150000	0.30262	283399000000	0.32076	37510800000
	0.3045	709414000000	0.32278	5557220000	0.3045	196322000000	0.32278	31533000000
	0.30639	883361000000	0.32481	5111300000	0.30639	294540000000	0.32481	27025100000
	0.30829	1030510000000	0.32686	4528550000	0.30829	351784000000	0.32686	23173100000
	0.3102	886598000000	0.32892	4045260000	0.3102	212621000000	0.32892	18928900000
	0.31213	1057200000000	0.33099	3684480000	0.31213	323149000000	0.33099	16078100000
	0.31406	1051390000000	0.33308	3358350000	0.31406	313235000000	0.33308	13884500000
	0.31601	991014000000	0.33517	3086320000	0.31601	274734000000	0.33517	11627300000
	0.31797	988239000000	0.33728	2933710000	0.31797	315348000000	0.33728	10142100000
	0.31994	769924000000	0.33941	2689110000	0.31994	180529000000	0.33941	8869640000
	0.32193	804622000000	0.34155	2558130000	0.32193	267665000000	0.34155	7774690000
	0.32393	700935000000	0.3437	2482590000	0.32393	257593000000	0.3437	6905990000
	0.32593	527160000000	0.34586	2324270000	0.32593	154742000000	0.34586	6121550000
	0.32796	502021000000	0.34804	2246190000	0.32796	213702000000	0.34804	5632930000
	0.32999	380521000000	0.35023	2179500000	0.32999	169251000000	0.35023	5275550000
	0.33204	299631000000	0.35244	2123240000	0.33204	120606000000	0.35244	4973000000
	0.3341	255863000000	0.35466	2084830000	0.3341	140260000000	0.35466	4590370000
	0.33617	191061000000	0.35689	2030590000	0.33617	108394000000	0.35689	4257610000
	0.33826	151671000000	0.35914	2013400000	0.33826	81258800000	0.35914	3951340000
	0.34035	128799000000	0.3614	1949610000	0.34035	90372200000	0.3614	3864940000
	0.34247	95885100000	0.36368	1880950000	0.34247	65580400000	0.36368	3675310000
	0.34459	80064100000	0.36597	1832140000	0.34459	52556100000	0.36597	3553340000
	0.34673	69160100000	0.36827	1750350000	0.34673	57417000000	0.36827	3397120000
	0.34888	54347400000	0.37059	1786290000	0.34888	43637200000	0.37059	3285190000
	0.35104	45482100000	0.37293	1756580000	0.35104	33405500000	0.37293	3158840000
	0.35322	40744200000	0.37528	1744940000	0.35322	37423500000	0.37528	3075240000
	0.35541	33929400000	0.37764	1655080000	0.35541	31698800000	0.37764	2997580000
	0.35762	26908300000	0.38002	1683560000	0.35762	19289500000	0.38002	2894870000
	0.35984	26417500000	0.38241	1602310000	0.35984	25696800000	0.38241	2896180000
	0.36207	22752400000	0.38482	1621160000	0.36207	22450600000	0.38482	2763230000
	0.36431	18484500000	0.38724	1601290000	0.36431	14538600000	0.38724	2752020000
	0.36657	18258500000	0.38968	1585010000	0.36657	17818300000	0.38968	2689230000
	0.36885	16577000000	0.39214	1564700000	0.36885	17411700000	0.39214	2616180000
	0.37113	14667100000	0.39461	1538150000	0.37113	15142600000	0.39461	2558800000
	0.37344	12679700000	0.39709	1544630000	0.37344	11171500000	0.39709	2542820000
	0.37575	12445500000	0.39959	1495480000	0.37575	13348400000	0.39959	2521330000
	0.37809	11328500000	0.40211	1506450000	0.37809	12417400000	0.40211	2445310000
	0.38043	10215600000	0.40464	1459640000	0.38043	11023700000	0.40464	2417310000
	0.38279	9133880000	0.40719	1479590000	0.38279	8921110000	0.40719	2375710000
	0.38516	9079390000	0.40976	1450720000	0.38516	10374100000	0.40976	2378040000
	0.38755	8426480000	0.41234	1419400000	0.38755	9934220000	0.41234	2311390000
	0.38996	7688830000	0.41494	1466680000	0.38996	8917400000	0.41494	2293470000
	0.39238	6890580000	0.41755	1449970000	0.39238	7181200000	0.41755	2251360000
	0.39481	6999340000	0.42018	1424550000	0.39481	8524920000	0.42018	2211960000
	0.39726	6479880000	0.42283	1424500000	0.39726	7948020000	0.42283	2240620000
	0.39973	6119570000	0.42549	1404180000	0.39973	7540510000	0.42549	2206090000
	0.4022	5580910000	0.42817	1403560000	0.4022	6592710000	0.42817	2178700000
	0.4047	5495960000	0.43086	1408830000	0.4047	6682330000	0.43086	2122660000
	0.40721	5323980000	0.43358	1404750000	0.40721	6748510000	0.43358	2133190000
	0.40974	5084430000	0.43631	1405460000	0.40974	6556880000	0.43631	2159850000
	0.41228	4753000000	0.43906	1391850000	0.41228	6041910000	0.43906	2134890000
	0.41484	4478610000	0.44182	1409580000	0.41484	5464690000	0.44182	2096900000
	0.41741	4388390000	0.4446	1377920000	0.41741	5540730000	0.4446	2042390000
	0.42	4315490000	0.44741	1360940000	0.42	5662850000	0.44741	2054740000
	0.4226	4180950000	0.45022	1387160000	0.4226	5394410000	0.45022	2032820000
	0.42523	4032210000	0.45306	1348630000	0.42523	5233620000	0.45306	2049210000
	0.42786	3866860000	0.45591	1348770000	0.42786	4950830000	0.45591	2048350000
	0.43052	3685780000	0.45878	1346720000	0.43052	4614230000	0.45878	2036640000
	0.43319	3602430000	0.46167	1368330000	0.43319	4516270000	0.46167	2020210000
	0.43588	3602750000	0.46458	1319070000	0.43588	4699200000	0.46458	2013870000
	0.43858	3501190000	0.46751	1338970000	0.43858	4586730000	0.46751	2020810000
	0.4413	3422970000	0.47045	1322030000	0.4413	4478640000	0.47045	2002780000
	0.44404	3342690000	0.47341	1333820000	0.44404	4297410000	0.47341	2017350000
	0.44679	3249680000	0.4764	1303010000	0.44679	4124260000	0.4764	1993550000
	0.44956	3217040000	0.4794	1312340000	0.44956	4074810000	0.4794	2004990000
	0.45235	3085210000	0.48242	1319480000	0.45235	3827320000	0.48242	2016140000
	0.45516	3114080000	0.48546	1301000000	0.45516	4037810000	0.48546	2004610000
	0.45798	3078940000	0.48851	1305400000	0.45798	3991290000	0.48851	1999390000
	0.46082	3061040000	0.49159	1283010000	0.46082	3942850000	0.49159	1981430000
	0.46368	3002740000	0.49469	1291070000	0.46368	3808710000	0.49469	2003590000
	0.46656	2963640000	0.4978	1292980000	0.46656	3763660000	0.4978	2001040000
	0.46945	2923180000	0.50094	1301980000	0.46945	3684020000	0.50094	2011660000
	0.47237	2947230000	0.50409	1285990000	0.47237	3686430000	0.50409	2022680000
	0.4753	2931140000	0.50727	1285300000	0.4753	3636300000	0.50727	2031110000
	0.47824	2902190000	0.51046	1293640000	0.47824	3570670000	0.51046	2010040000
	0.48121	2880650000	0.51368	1316670000	0.48121	3522590000	0.51368	1998780000
	0.4842	2854580000	0.51691	1286780000	0.4842	3470000000	0.51691	2006480000
	0.4872	2877680000	0.52017	1280580000	0.4872	3474470000	0.52017	2000270000
	0.49022	2893140000	0.52345	1308710000	0.49022	3457200000	0.52345	2012680000
	0.49326	2873310000	0.52674	1304060000	0.49326	3439090000	0.52674	1973280000
	0.49632	2910510000	0.53006	1279780000	0.49632	3423110000	0.53006	1944710000
	0.4994	2931990000	0.5334	1301150000	0.4994	3352350000	0.5334	1984110000
	0.5025	2972380000	0.56441	1294190000	0.5025	3400460000	0.56441	1861210000
	0.50562	2988300000	0.56796	1335010000	0.50562	3395960000	0.56796	1846440000
	0.50875	3030510000	0.57154	1344620000	0.50875	3403510000	0.57154	1885340000
	0.51191	3051520000	0.57514	1378470000	0.51191	3380360000	0.57514	1901780000
	0.51509	3097350000	0.57876	1379540000	0.51509	3422830000	0.57876	1884180000
	0.51828	3176050000	0.58241	1386710000	0.51828	3400060000	0.58241	1887980000
	0.5215	3182380000	0.58608	1413920000	0.5215	3349830000	0.58608	1904130000
	0.52473	3237880000	0.58977	1410870000	0.52473	3345800000	0.58977	1911890000
	0.52799	3291860000	0.59348	1442700000	0.52799	3326860000	0.59348	1913130000
	0.53126	3346340000	0.59722	1461550000	0.53126	3322800000	0.59722	1954730000
	0.53456	3409740000	0.60098	1473280000	0.53456	3307950000	0.60098	1992570000
	0.53787	3428130000	0.60477	1512990000	0.53787	3275240000	0.60477	2005280000
	0.54121	3495980000	0.60857	1530740000	0.54121	3207700000	0.60857	2061910000
	0.54457	3580390000	0.61241	1568470000	0.54457	3260510000	0.61241	2044680000
	0.54795	3643490000	0.61626	1588720000	0.54795	3211830000	0.61626	2072800000
	0.55134	3746210000	0.62015	1572620000	0.55134	3183850000	0.62015	2064490000
	0.55476	3785390000	0.62405	1600260000	0.55476	3163480000	0.62405	2077750000
	0.55821	3867680000	0.62798	1595580000	0.55821	3120880000	0.62798	2063280000
	0.56167	3982300000	0.63194	1621680000	0.56167	3107180000	0.63194	2055010000
	0.56515	4081700000	0.63592	1604680000	0.56515	3152540000	0.63592	1993020000
	0.56866	4212350000	0.63992	1601230000	0.56866	3135650000	0.63992	1925460000
	0.57219	4297440000	0.64395	1615340000	0.57219	3050040000	0.64395	1953820000
	0.57574	4375770000	0.64801	1605430000	0.57574	3019100000	0.64801	1891460000
	0.57931	4535130000	0.65209	1612040000	0.57931	3007470000	0.65209	1838790000
	0.5829	4662900000	0.6562	1584700000	0.5829	3009690000	0.6562	1822170000
	0.58652	4932580000	0.66033	1589810000	0.58652	3032740000	0.66033	1812910000
	0.59016	5250610000	0.66449	1581410000	0.59016	3126540000	0.66449	1812590000
	0.59382	5640380000	0.66868	1564960000	0.59382	3152860000	0.66868	1794910000
	0.5975	6094300000	0.67289	1571900000	0.5975	3185340000	0.67289	1792330000
	0.60121	6655450000	0.67713	1560540000	0.60121	3223410000	0.67713	1778880000
	0.60494	7392170000	0.68139	1553070000	0.60494	3318190000	0.68139	1750080000
	0.60869	8262020000	0.68568	1564190000	0.60869	3410190000	0.68568	1757030000
	0.61247	9646840000	0.69	1570750000	0.61247	3701610000	0.69	1775320000
	0.61626	10382900000	0.69435	1571280000	0.61626	3648170000	0.69435	1788800000
	0.62009	11199500000	0.69872	1544070000	0.62009	3713000000	0.69872	1782540000
	0.62394	11670700000	0.70312	1536110000	0.62394	3705620000	0.70312	1779100000
	0.6278	12416800000	0.70755	1516010000	0.6278	3898500000	0.70755	1774260000
	0.6317	12089500000	0.71201	1495620000	0.6317	3664840000	0.71201	1791130000
	0.63562	11462900000	0.71649	1493790000	0.63562	3483770000	0.71649	1799520000
	0.63956	10627000000	0.721	1453820000	0.63956	3447260000	0.721	1808080000
	0.64353	9775330000	0.72554	1443360000	0.64353	3357620000	0.72554	1818310000
	0.64752	8114690000	0.73011	1419230000	0.64752	2942330000	0.73011	1835490000
	0.65154	6804170000	0.73471	1431120000	0.65154	2747130000	0.73471	1849500000
	0.65558	5743360000	0.73934	1403760000	0.65558	2631200000	0.73934	1858780000
	0.65965	4699020000	0.744	1413910000	0.65965	2469880000	0.744	1909870000
	0.66374	3899500000	0.74868	1377330000	0.66374	2374700000	0.74868	1908040000
	0.66786	3361920000	0.7534	1382460000	0.66786	2416640000	0.7534	1944370000
	0.672	3075610000	0.75814	1363810000	0.672	2297190000	0.75814	1973560000
	0.67617	3906680000	0.76292	1377230000	0.67617	2174260000	0.76292	2022050000
	0.68036	3654830000	0.76772	1365870000	0.68036	2146190000	0.76772	2090880000
	0.68458	2335010000	0.77256	1357130000	0.68458	2098020000	0.77256	2129200000
	0.68883	2124550000	0.77743	1356390000	0.68883	2071500000	0.77743	2197130000
	0.6931	2017290000	0.78232	1341560000	0.6931	2057110000	0.78232	2237050000
	0.6974	1921890000	0.78725	1345460000	0.6974	2053510000	0.78725	2304030000
	0.70173	1869780000	0.79221	1338810000	0.70173	2046010000	0.79221	2373340000
	0.70608	1851790000	0.7972	1352010000	0.70608	2048290000	0.7972	2366990000
	0.71046	1807490000	0.80222	1366340000	0.71046	2032170000	0.80222	2391670000
	0.71487	1795260000	0.80727	1342180000	0.71487	2039580000	0.80727	2414380000
	0.7193	1767210000	0.81236	1367020000	0.7193	2033040000	0.81236	2440340000
	0.72377	1765690000	0.81747	1368060000	0.72377	2045990000	0.81747	2398300000
	0.72826	1745450000	0.82262	1371130000	0.72826	2055700000	0.82262	2376030000
	0.73277	1745860000	0.8278	1376540000	0.73277	2059740000	0.8278	2347050000
	0.73732	1739560000	0.83302	1385960000	0.73732	2073550000	0.83302	2323130000
	0.74189	1727160000	0.83826	1413160000	0.74189	2098330000	0.83826	2289050000
	0.7465	1745390000	0.84354	1454300000	0.7465	2103680000	0.84354	2299570000
	0.75113	1741710000	0.84886	1477040000	0.75113	2117520000	0.84886	2315900000
	0.75579	1764120000	0.8542	1514650000	0.75579	2152190000	0.8542	2358000000
	0.76048	1753750000	0.85958	1530600000	0.76048	2164280000	0.85958	2417850000
	0.76519	1766350000	0.865	1576140000	0.76519	2205930000	0.865	2545170000
	0.76994	1767530000	0.87044	1613080000	0.76994	2222290000	0.87044	2699740000
	0.77472	1796160000	0.87593	1657160000	0.77472	2266840000	0.87593	2901990000
	0.77952	1802230000	0.88144	1704240000	0.77952	2275470000	0.88144	3138670000
	0.78436	1821570000	0.88699	1743750000	0.78436	2313980000	0.88699	3362630000
	0.78922	1849370000	0.89258	1762450000	0.78922	2359220000	0.89258	3545380000
	0.79412	1858230000	0.8982	1827980000	0.79412	2372210000	0.8982	3660950000
	0.79905	1891120000	0.90386	1864180000	0.79905	2402060000	0.90386	3718700000
	0.804	1910370000	0.90955	1886350000	0.804	2430640000	0.90955	3674430000
	0.80899	1925700000	0.91528	1903310000	0.80899	2454940000	0.91528	3596780000
	0.81401	1957050000	0.92105	1930590000	0.81401	2467600000	0.92105	3466980000
	0.81906	1978510000	0.92685	1932530000	0.81906	2461830000	0.92685	3300360000
	0.82414	2031240000	0.93269	1946480000	0.82414	2470610000	0.93269	3095640000
	0.82925	2059990000	0.93856	1934640000	0.82925	2470140000	0.93856	2922410000
	0.8344	2083980000	0.94447	1957330000	0.8344	2459230000	0.94447	2814190000
	0.83957	2128830000	0.95042	1987510000	0.83957	2469480000	0.95042	2723870000
	0.84478	2162490000	0.95641	1990780000	0.84478	2450810000	0.95641	2635110000
	0.85002	2188250000	0.96243	2021160000	0.85002	2460100000	0.96243	2552300000
	0.85529	2248170000	0.96849	2025160000	0.85529	2458930000	0.96849	2478490000
	0.8606	2306760000	0.97459	2043840000	0.8606	2463750000	0.97459	2421680000
	0.86594	2362460000	0.98073	2055920000	0.86594	2450620000	0.98073	2388710000
	0.87131	2408570000	0.98691	2063530000	0.87131	2452390000	0.98691	2377360000
	0.87671	2463630000	0.99312	2078240000	0.87671	2464760000	0.99312	2395120000
	0.88215	2550710000	0.99938	2092060000	0.88215	2499340000	0.99938	2469800000
	0.88763	2645060000	1.00567	2106090000	0.88763	2543900000	1.00567	2542300000
	0.89313	2749670000	1.01201	2120810000	0.89313	2582500000	1.01201	2636140000
	0.89867	2857950000	1.01838	2162900000	0.89867	2643470000	1.01838	2731920000
	0.90425	3029080000	1.0248	2190950000	0.90425	2742440000	1.0248	2781310000
	0.90986	3266260000	1.03125	2221100000	0.90986	2863650000	1.03125	2877510000
	0.9155	3549150000	1.03775	2243390000	0.9155	2994120000	1.03775	2890100000
	0.92118	3886830000	1.04428	2256450000	0.92118	3142250000	1.04428	2903480000
	0.92689	4273840000	1.05086	2247490000	0.92689	3291400000	1.05086	2890220000
	0.93264	4588920000	1.05748	2235340000	0.93264	3440300000	1.05748	2816990000
	0.93843	4876960000	1.06414	2209630000	0.93843	3510630000	1.06414	2719140000
	0.94425	5084320000	1.07084	2177610000	0.94425	3579010000	1.07084	2636290000
	0.95011	5205610000	1.07759	2142320000	0.95011	3556960000	1.07759	2564560000
	0.956	5186340000	1.08437	2118670000	0.956	3442590000	1.08437	2490250000
	0.96193	4986020000	1.0912	2089250000	0.96193	3272750000	1.0912	2434530000
	0.9679	4666920000	1.09808	2053990000	0.9679	3096900000	1.09808	2367380000
	0.97391	4264410000	1.10499	2044520000	0.97391	2922850000	1.10499	2312130000
	0.97995	3807700000	1.11195	2048960000	0.97995	2776900000	1.11195	2279620000
	0.98603	3411200000	1.11895	2033570000	0.98603	2659430000	1.11895	2263010000
	0.99214	3082640000	1.126	2029870000	0.99214	2570950000	1.126	2255930000
	0.9983	2839720000	1.13309	2050810000	0.9983	2512920000	1.13309	2264200000
	1.00449	2663670000	1.14023	2068040000	1.00449	2475750000	1.14023	2287800000
	1.01072	2541930000	1.14741	2081100000	1.01072	2459080000	1.14741	2311540000
	1.01699	2453090000	1.15464	2109490000	1.01699	2438650000	1.15464	2326710000
	1.0233	2381950000	1.16191	2138030000	1.0233	2428390000	1.16191	2357010000
	1.02965	2342900000	1.16923	2174890000	1.02965	2435340000	1.16923	2391450000
	1.03604	2289590000	1.17659	2224640000	1.03604	2443620000	1.17659	2465260000
	1.04246	2271720000	1.18401	2253610000	1.04246	2453670000	1.18401	2549640000
	1.04893	2252030000	1.19146	2304820000	1.04893	2467860000	1.19146	2675240000
	1.05544	2228180000	1.19897	2389280000	1.05544	2477540000	1.19897	2871490000
	1.06198	2218840000	1.20652	2444360000	1.06198	2491360000	1.20652	3043770000
	1.06857	2211110000	1.21412	2521710000	1.06857	2503870000	1.21412	3194920000
	1.0752	2199260000	1.22176	2615290000	1.0752	2521660000	1.22176	3327940000
	1.08187	2187800000	1.22946	2684730000	1.08187	2547990000	1.22946	3398320000
	1.08858	2191120000	1.2372	2763250000	1.08858	2569040000	1.2372	3425910000
	1.09533	2183280000	1.245	2817610000	1.09533	2588370000	1.245	3374030000
	1.10213	2188230000	1.25284	2878790000	1.10213	2597830000	1.25284	3298710000
	1.10897	2184220000	1.26073	2899600000	1.10897	2620510000	1.26073	3177350000
	1.11585	2188190000	1.26867	2898370000	1.11585	2651670000	1.26867	3033300000
	1.12277	2196240000	1.27666	2924590000	1.12277	2669330000	1.27666	2967770000
	1.12973	2197760000	1.2847	2927190000	1.12973	2709370000	1.2847	2933350000
	1.13674	2199070000	1.29279	2916670000	1.13674	2729980000	1.29279	2941560000
	1.14379	2209740000	1.30093	2934290000	1.14379	2795870000	1.30093	2978440000
	1.15089	2216900000	1.30913	2946020000	1.15089	2848780000	1.30913	3024090000
	1.15803	2234380000	1.31737	2961600000	1.15803	2916550000	1.31737	3088690000
	1.16521	2254810000	1.32567	2985070000	1.16521	2973740000	1.32567	3161910000
	1.17244	2262540000	1.33402	3009300000	1.17244	3030200000	1.33402	3244840000
	1.17971	2290850000	1.34242	3017560000	1.17971	3096730000	1.34242	3284940000
	1.18703	2291990000	1.35088	3032980000	1.18703	3116010000	1.35088	3327640000
	1.1944	2340390000	1.35939	3052880000	1.1944	3214940000	1.35939	3330470000
	1.2018	2377840000	1.36795	3085830000	1.2018	3266040000	1.36795	3319070000
	1.20926	2420630000	1.37656	3096080000	1.20926	3336900000	1.37656	3288610000
	1.21676	2484330000	1.38523	3119080000	1.21676	3408160000	1.38523	3222330000
	1.22431	2558410000	1.39396	3118600000	1.22431	3501910000	1.39396	3152340000
	1.2319	2638130000	1.40274	3125470000	1.2319	3603900000	1.40274	3069230000
	1.23955	2744030000	1.41157	3132670000	1.23955	3711720000	1.41157	3001340000
	1.24724	2841540000	1.42046	3125760000	1.24724	3824820000	1.42046	2964930000
	1.25497	2946310000	1.42941	3109890000	1.25497	3941920000	1.42941	2914770000
	1.26276	3019410000	1.43841	3096310000	1.26276	4000130000	1.43841	2922280000
	1.27059	3072200000	1.44747	3077000000	1.27059	4020830000	1.44747	2944730000
	1.27847	3109870000	1.45659	3056890000	1.27847	4013620000	1.45659	2955320000
	1.2864	3095150000	1.46576	3025360000	1.2864	3980120000	1.46576	2973980000
	1.29438	3057910000	1.475	3011390000	1.29438	3952770000	1.475	2983850000
	1.30241	2985070000	1.48429	2993810000	1.30241	3950990000	1.48429	2946950000
	1.31049	2895050000	1.49364	2966570000	1.31049	3968900000	1.49364	2910110000
	1.31862	2814490000	1.50304	2948820000	1.31862	4029470000	1.50304	2866740000
	1.3268	2741450000	1.51251	2926820000	1.3268	4148200000	1.51251	2801150000
	1.33503	2692620000	1.52204	2919000000	1.33503	4283820000	1.52204	2734600000
	1.34332	2645960000	1.53162	2894060000	1.34332	4482240000	1.53162	2682130000
	1.35165	2626610000	1.54127	2898650000	1.35165	4714990000	1.54127	2646760000
	1.36003	2591370000	1.55098	2895850000	1.36003	4954410000	1.55098	2606530000
	1.36847	2581020000	1.56075	2896180000	1.36847	5171710000	1.56075	2580420000
	1.37696	2543910000	1.57058	2900800000	1.37696	5374050000	1.57058	2563650000
	1.3855	2506740000	1.58047	2917840000	1.3855	5549370000	1.58047	2565260000
	1.3941	2491370000	1.59042	2932410000	1.3941	5656490000	1.59042	2588840000
	1.40275	2462060000	1.60044	2959110000	1.40275	5762350000	1.60044	2634050000
	1.41145	2428830000	1.61052	2988650000	1.41145	5819530000	1.61052	2743420000
	1.4202	2402350000	1.62066	3036420000	1.4202	5828780000	1.62066	2855520000
	1.42901	2368240000	1.63087	3094280000	1.42901	5807220000	1.63087	2989780000
	1.43788	2332660000	1.64114	3199670000	1.43788	5765160000	1.64114	3105180000
	1.4468	2296360000	1.65148	3359370000	1.4468	5731930000	1.65148	3144450000
	1.45577	2266890000	1.66188	3598440000	1.45577	5698240000	1.66188	3117810000
	1.4648	2233900000	1.67235	4014110000	1.4648	5660210000	1.67235	3067470000
	1.47389	2196540000	1.68288	4629080000	1.47389	5618150000	1.68288	2953180000
	1.48303	2169450000	1.69348	5379160000	1.48303	5633400000	1.69348	2814600000
	1.49223	2134770000	1.70415	6106930000	1.49223	5679120000	1.70415	2679680000
	1.50149	2103060000	1.71488	6649400000	1.50149	5747760000	1.71488	2563240000
	1.5108	2078840000	1.72568	6929230000	1.5108	5860680000	1.72568	2482230000
	1.52018	2051770000	1.73655	6885400000	1.52018	6071480000	1.73655	2421480000
	1.52961	2030330000	1.74749	6592080000	1.52961	6331820000	1.74749	2397740000
	1.5391	2005180000	1.7585	6083740000	1.5391	6603330000	1.7585	2386190000
	1.54864	1986190000	1.76957	5418230000	1.54864	6847170000	1.76957	2361790000
	1.55825	1971640000	1.78072	4719210000	1.55825	7075490000	1.78072	2342140000
	1.56792	1951530000	1.79193	4085880000	1.56792	7216880000	1.79193	2318580000
	1.57764	1938780000	1.80322	3575200000	1.57764	7353340000	1.80322	2285040000
	1.58743	1930330000	1.81458	3150390000	1.58743	7563210000	1.81458	2229760000
	1.59728	1919970000	1.826	2827700000	1.59728	7919000000	1.826	2176010000
	1.60719	1913040000	1.83751	2572070000	1.60719	8529730000	1.83751	2116210000
	1.61716	1916540000	1.84908	2392910000	1.61716	9442110000	1.84908	2084860000
	1.62719	1916380000	1.86073	2224240000	1.62719	10510600000	1.86073	2060680000
	1.63728	1927800000	1.87245	2072180000	1.63728	11696400000	1.87245	2027860000
	1.64744	1950630000	1.88424	1972390000	1.64744	12707900000	1.88424	2011060000
	1.65766	1987200000	1.89611	1883910000	1.65766	13484300000	1.89611	1989340000
	1.66794	2051210000	1.90805	1799270000	1.66794	13885800000	1.90805	1955890000
	1.67829	2134890000	1.92007	1736070000	1.67829	13830600000	1.92007	1927280000
	1.6887	2258240000	1.93216	1647350000	1.6887	13478200000	1.93216	1886980000
	1.69918	2383820000	1.94433	1590370000	1.69918	12714400000	1.94433	1854750000
	1.70972	2484620000	1.95658	1531580000	1.70972	11683300000	1.95658	1809310000
	1.72032	2535840000	1.9689	1481780000	1.72032	10554900000	1.9689	1763380000
	1.731	2541930000	1.9813	1438910000	1.731	9430490000	1.9813	1737760000
	1.74173	2509560000	1.99378	1391730000	1.74173	8435960000	1.99378	1725290000
	1.75254	2448740000	2.00634	1340090000	1.75254	7566000000	2.00634	1683140000
	1.76341	2386820000	2.01897	1332600000	1.76341	6900220000	2.01897	1731120000
	1.77435	2294920000	2.03169	1295010000	1.77435	6322220000	2.03169	1695510000
	1.78536	2225350000	2.04449	1279760000	1.78536	5773680000	2.04449	1676610000
	1.79643	2074980000	2.05736	1255590000	1.79643	5251610000	2.05736	1655690000
	1.80758	1930900000	2.07032	1225400000	1.80758	4762320000	2.07032	1646980000
	1.81879	1833220000	2.08336	1198600000	1.81879	4353430000	2.08336	1636330000
	1.83007	1702220000	2.09648	1180220000	1.83007	4010890000	2.09648	1616640000
	1.84142	1627910000	2.10969	1164550000	1.84142	3776200000	2.10969	1595960000
	1.85285	1564250000	2.12298	1142300000	1.85285	3636420000	2.12298	1575050000
	1.86434	1505860000	2.13635	1119570000	1.86434	3564720000	2.13635	1541310000
	1.87591	1464030000	2.1498	1105360000	1.87591	3543810000	2.1498	1520890000
	1.88754	1418450000	2.16334	1089680000	1.88754	3553780000	2.16334	1504480000
	1.89925	1383780000	2.17697	1087690000	1.89925	3574350000	2.17697	1504460000
	1.91104	1350120000	2.19068	1081690000	1.91104	3579550000	2.19068	1527080000
	1.92289	1316000000	2.20448	1072460000	1.92289	3548440000	2.20448	1529410000
	1.93482	1293070000	2.21836	1069620000	1.93482	3490090000	2.21836	1494380000
	1.94682	1279240000	2.23233	1057600000	1.94682	3387170000	2.23233	1487470000
	1.9589	1249140000	2.24639	1047710000	1.9589	3244930000	2.24639	1483040000
	1.97105	1230200000	2.26054	1040310000	1.97105	3079210000	2.26054	1485980000
	1.98328	1214690000	2.27478	1029960000	1.98328	2869330000	2.27478	1487610000
	1.99558	1203670000	2.28911	1014010000	1.99558	2663780000	2.28911	1481530000
	2.00796	1188200000	2.30353	1006760000	2.00796	2487400000	2.30353	1484240000
	2.02042	1172910000	2.31803	995642000	2.02042	2272700000	2.31803	1481570000
	2.03295	1173260000	2.33263	992165000	2.03295	2152920000	2.33263	1494570000
	2.04556	1197200000	2.34733	992021000	2.04556	2017270000	2.34733	1494160000
	2.05825	1175330000	2.36211	984942000	2.05825	1922240000	2.36211	1492240000
	2.07102	1128270000	2.37699	986849000	2.07102	1869510000	2.37699	1491960000
	2.08387	1119950000	2.39196	984296000	2.08387	1824600000	2.39196	1491420000
	2.09679	1115400000	2.40703	978107000	2.09679	1778210000	2.40703	1488550000
	2.1098	1113000000	2.42219	979474000	2.1098	1742250000	2.42219	1473160000
	2.12289	1107110000	2.43744	974407000	2.12289	1696600000	2.43744	1448480000
	2.13606	1102720000	2.45279	964275000	2.13606	1658480000	2.45279	1424450000
	2.14931	1105540000	2.46824	965346000	2.14931	1629370000	2.46824	1401130000
	2.16264	1102540000	2.48379	964452000	2.16264	1603040000	2.48379	1374710000
	2.17606	1099870000	2.49943	956410000	2.17606	1588020000	2.49943	1354870000
	2.18956	1102180000	2.51517	948231000	2.18956	1583210000	2.51517	1341490000
	2.20314	1095610000	2.53102	936457000	2.20314	1545410000	2.53102	1329190000
	2.21681	1092140000	2.54696	925035000	2.21681	1524020000	2.54696	1324430000
	2.23056	1090430000	2.563	916684000	2.23056	1481530000	2.563	1316420000
	2.2444	1088680000	2.57914	904842000	2.2444	1460130000	2.57914	1310470000
	2.25832	1091420000	2.59539	895033000	2.25832	1437590000	2.59539	1304040000
	2.27233	1086280000	2.61173	882301000	2.27233	1417090000	2.61173	1298690000
	2.28642	1084750000	2.62818	866189000	2.28642	1396110000	2.62818	1282490000
	2.30061	1079110000	2.64474	853007000	2.30061	1378510000	2.64474	1270310000
	2.31488	1076270000	2.66139	838218000	2.31488	1360220000	2.66139	1254100000
	2.32924	1072500000	2.67816	823991000	2.32924	1350530000	2.67816	1241390000
	2.34369	1072160000	2.69503	813122000	2.34369	1339510000	2.69503	1229290000
	2.35823	1070620000	2.712	805525000	2.35823	1329620000	2.712	1210620000
	2.37286	1064760000	2.72908	799636000	2.37286	1323270000	2.72908	1193040000
	2.38758	1064500000	2.74627	789954000	2.38758	1321540000	2.74627	1175490000
	2.40239	1058290000	2.76357	778978000	2.40239	1310040000	2.76357	1156960000
	2.41729	1055100000	2.78097	776313000	2.41729	1301080000	2.78097	1141140000
	2.43229	1050770000	2.79849	771289000	2.43229	1295050000	2.79849	1119900000
	2.44738	1047070000	2.81611	760948000	2.44738	1287520000	2.81611	1099650000
	2.46256	1045370000	2.83385	752411000	2.46256	1275110000	2.83385	1079700000
	2.47783	1045240000	2.8517	744218000	2.47783	1270300000	2.8517	1055720000
	2.49321	1041970000	2.86966	729253000	2.49321	1262670000	2.86966	1035160000
	2.50867	1039520000	2.88774	720161000	2.50867	1261730000	2.88774	1013110000
	2.52423	1037580000	2.90592	707148000	2.52423	1266730000	2.90592	989577000
	2.53989	1038690000	2.92423	697500000	2.53989	1255370000	2.92423	973929000
	2.55565	1034960000	2.94265	683942000	2.55565	1248940000	2.94265	953640000
	2.5715	1036880000	2.96118	673372000	2.5715	1245110000	2.96118	931434000
	2.58746	1031900000	2.97983	651221000	2.58746	1243790000	2.97983	913577000
	2.60351	1033220000	2.9986	630585000	2.60351	1238840000	2.9986	892302000
	2.61966	1030430000	3.01748	615319000	2.61966	1233020000	3.01748	869684000
	2.63591	1029630000	3.03649	598601000	2.63591	1220650000	3.03649	850681000
	2.65226	1030430000	3.05561	582492000	2.65226	1205450000	3.05561	824817000
	2.66871	1029480000	3.07486	565206000	2.66871	1199380000	3.07486	797154000
	2.68527	1030240000	3.09423	552100000	2.68527	1184550000	3.09423	773191000
	2.70193	1031810000	3.11372	535731000	2.70193	1175080000	3.11372	753176000
	2.71869	1037530000	3.13333	522862000	2.71869	1163140000	3.13333	731698000
	2.73555	1033690000	3.15306	516763000	2.73555	1159380000	3.15306	727149000
	2.75252	1031590000			2.75252	1153700000
	2.7696	1026600000			2.7696	1153590000
	2.78678	1024230000			2.78678	1149580000
	2.80407	1016440000			2.80407	1144510000
	2.82146	1010830000			2.82146	1142320000
	2.83896	1006620000			2.83896	1141340000
	2.85658	999427000			2.85658	1135420000
	2.8743	990510000			2.8743	1126690000
	2.89213	980522000			2.89213	1119570000
	2.91007	970973000			2.91007	1118990000
	2.92812	961538000			2.92812	1118440000
	2.94628	952660000			2.94628	1120640000
	2.96456	939470000			2.96456	1123840000
	2.98295	927520000			2.98295	1131920000
	3.00146	914060000			3.00146	1138960000
	3.02008	902503000			3.02008	1137050000
	3.03881	887947000			3.03881	1138190000
	3.05766	873164000			3.05766	1141110000
	3.07663	862698000			3.07663	1140820000
	3.09572	847748000			3.09572	1141720000
	3.11492	830685000			3.11492	1138090000
	3.13424	816186000			3.13424	1135450000
	3.15369	801286000			3.15369	1125340000
	3.17325	786797000			3.17325	1114940000
	3.19293	775952000			3.19293	1108800000
	3.21274	764694000			3.21274	1102470000
	3.23267	754506000			3.23267	1098890000
	3.25273	748282000			3.25273	1101380000
	3.2729	774289000			3.2729	1104130000
	3.29321	785453000			3.29321	1104330000
	3.31364	735667000			3.31364	1101080000
	3.33419	725450000			3.33419	1098680000
	3.35488	721369000			3.35488	1095170000
	3.37569	717252000			3.37569	1086840000
	3.39663	714505000			3.39663	1073260000
	3.4177	704543000			3.4177	1052090000
	3.4389	704444000			3.4389	1036150000
