# Supplementary material for: Efficient and thermally stable organic solar cells based on small molecule donor and polymer acceptor
Source: Nat Commun. 2019 Jul 22;10:3271. doi: 10.1038/s41467-019-10984-6 (PMC6646397; doi:10.1038/s41467-019-10984-6)
Supplement: Supplementary file 4 — Source Data [file 41467_2019_10984_MOESM4_ESM.zip › Source data/Fig. 5/Fig 5a.xlsx]

## Sheet: Sheet1
Fig 5a
	DR3TBDTC:PBN-11 blend		DR3TBDTC:PBN-11 blend
	q(nm-1)	intensity*q2(a.u.)	q(nm-1)	intensity*q2(a.u.)
	0.00914	2.82713e-09	0.00888	4.6568e-09
	0.0092	4.07353e-09	0.00894	4.8737e-09
	0.00926	2.38814e-09	0.00899	5.03819e-09
	0.00931	2.27007e-09	0.00905	5.33103e-09
	0.00937	2.7848e-09	0.00911	5.38408e-09
	0.00943	2.34911e-09	0.00917	5.94254e-09
	0.00949	2.27132e-09	0.00923	5.78935e-09
	0.00955	2.9148e-09	0.00928	5.93122e-09
	0.00961	2.92482e-09	0.00934	5.78901e-09
	0.00968	2.62098e-09	0.0094	6.46838e-09
	0.00974	2.39659e-09	0.00946	5.949e-09
	0.0098	3.12349e-09	0.00952	6.25731e-09
	0.00986	2.69148e-09	0.00959	6.37417e-09
	0.00992	2.59296e-09	0.00965	6.75989e-09
	0.00999	3.31479e-09	0.00971	6.23219e-09
	0.01005	2.63868e-09	0.00977	7.21869e-09
	0.01011	2.97453e-09	0.00983	6.75122e-09
	0.01018	2.64965e-09	0.0099	6.83281e-09
	0.01024	2.9254e-09	0.00996	6.76726e-09
	0.01031	2.82103e-09	0.01002	7.88629e-09
	0.01037	3.14202e-09	0.01009	7.23111e-09
	0.01044	2.95363e-09	0.01015	7.36171e-09
	0.01051	2.86828e-09	0.01022	7.00167e-09
	0.01057	3.12413e-09	0.01028	7.84562e-09
	0.01064	2.8006e-09	0.01035	7.78341e-09
	0.01071	3.2967e-09	0.01042	7.22695e-09
	0.01078	2.84155e-09	0.01048	8.25643e-09
	0.01084	3.02278e-09	0.01055	7.83316e-09
	0.01091	3.36721e-09	0.01062	7.68503e-09
	0.01098	3.05511e-09	0.01069	7.95526e-09
	0.01105	3.31112e-09	0.01075	8.04203e-09
	0.01112	3.04862e-09	0.01082	8.12873e-09
	0.01119	3.34988e-09	0.01089	8.37278e-09
	0.01126	3.07744e-09	0.01096	8.17409e-09
	0.01133	3.97213e-09	0.01103	8.18457e-09
	0.01141	3.52255e-09	0.0111	8.63838e-09
	0.01148	3.58428e-09	0.01117	8.99727e-09
	0.01155	4.13245e-09	0.01125	8.73295e-09
	0.01163	3.70922e-09	0.01132	8.99776e-09
	0.0117	3.7199e-09	0.01139	9.39144e-09
	0.01177	3.80871e-09	0.01146	9.08678e-09
	0.01185	4.40217e-09	0.01154	9.79809e-09
	0.01192	3.60556e-09	0.01161	9.50544e-09
	0.012	3.4194e-09	0.01169	9.74669e-09
	0.01208	4.92987e-09	0.01176	1.01739e-08
	0.01215	3.62383e-09	0.01184	9.67855e-09
	0.01223	3.87992e-09	0.01191	1.01094e-08
	0.01231	5.26845e-09	0.01199	1.02685e-08
	0.01239	4.16334e-09	0.01207	1.01477e-08
	0.01246	3.74264e-09	0.01214	1.04282e-08
	0.01254	3.6814e-09	0.01222	1.04502e-08
	0.01262	5.93502e-09	0.0123	1.03863e-08
	0.0127	3.82383e-09	0.01238	1.08427e-08
	0.01278	3.75989e-09	0.01246	1.08981e-08
	0.01287	5.83234e-09	0.01254	1.07059e-08
	0.01295	3.86811e-09	0.01262	1.10276e-08
	0.01303	3.56161e-09	0.0127	1.1342e-08
	0.01311	6.29242e-09	0.01278	1.1313e-08
	0.0132	4.04805e-09	0.01286	1.12713e-08
	0.01328	3.57447e-09	0.01294	1.20314e-08
	0.01336	5.38288e-09	0.01303	1.18733e-08
	0.01345	4.04627e-09	0.01311	1.16078e-08
	0.01353	3.98002e-09	0.01319	1.22528e-08
	0.01362	5.60797e-09	0.01328	1.21137e-08
	0.01371	4.30456e-09	0.01336	1.21263e-08
	0.01379	3.98631e-09	0.01345	1.24773e-08
	0.01388	5.3551e-09	0.01354	1.2424e-08
	0.01397	4.24839e-09	0.01362	1.28101e-08
	0.01406	4.1576e-09	0.01371	1.26517e-08
	0.01415	5.19969e-09	0.0138	1.28247e-08
	0.01424	4.18966e-09	0.01389	1.31752e-08
	0.01433	4.04003e-09	0.01398	1.31645e-08
	0.01442	5.32835e-09	0.01407	1.35176e-08
	0.01451	4.00245e-09	0.01416	1.35103e-08
	0.0146	4.01573e-09	0.01425	1.35922e-08
	0.01469	5.00086e-09	0.01434	1.42444e-08
	0.01479	4.09103e-09	0.01443	1.39602e-08
	0.01488	3.87207e-09	0.01452	1.43584e-08
	0.01498	5.17826e-09	0.01462	1.42335e-08
	0.01507	3.94884e-09	0.01471	1.45557e-08
	0.01517	4.96647e-09	0.0148	1.46328e-08
	0.01526	4.0878e-09	0.0149	1.48557e-08
	0.01536	4.08164e-09	0.01499	1.50022e-08
	0.01546	4.85264e-09	0.01509	1.53348e-08
	0.01556	4.13474e-09	0.01519	1.5077e-08
	0.01566	3.76132e-09	0.01528	1.56021e-08
	0.01575	4.8718e-09	0.01538	1.55936e-08
	0.01585	3.93934e-09	0.01548	1.59868e-08
	0.01596	4.68615e-09	0.01558	1.59474e-08
	0.01606	4.11815e-09	0.01568	1.61961e-08
	0.01616	3.86289e-09	0.01578	1.61e-08
	0.01626	4.87864e-09	0.01588	1.65755e-08
	0.01636	3.89045e-09	0.01598	1.67793e-08
	0.01647	4.50107e-09	0.01609	1.68544e-08
	0.01657	4.05227e-09	0.01619	1.72604e-08
	0.01668	3.9452e-09	0.01629	1.70759e-08
	0.01678	4.73768e-09	0.0164	1.7469e-08
	0.01689	3.91111e-09	0.0165	1.75164e-08
	0.017	4.53183e-09	0.01661	1.78219e-08
	0.01711	3.98367e-09	0.01671	1.79137e-08
	0.01722	3.80911e-09	0.01682	1.81532e-08
	0.01732	4.6497e-09	0.01693	1.84893e-08
	0.01743	3.86074e-09	0.01704	1.85145e-08
	0.01755	4.51918e-09	0.01715	1.87954e-08
	0.01766	3.87944e-09	0.01726	1.87576e-08
	0.01777	4.37684e-09	0.01737	1.9321e-08
	0.01788	3.99807e-09	0.01748	1.93306e-08
	0.018	3.80849e-09	0.01759	1.94918e-08
	0.01811	4.56691e-09	0.0177	1.9999e-08
	0.01822	3.81734e-09	0.01782	2.00442e-08
	0.01834	4.46243e-09	0.01793	2.03817e-08
	0.01846	3.94354e-09	0.01805	2.03876e-08
	0.01857	4.27233e-09	0.01816	2.06734e-08
	0.01869	3.98352e-09	0.01828	2.07478e-08
	0.01881	4.3053e-09	0.0184	2.07817e-08
	0.01893	4.00082e-09	0.01851	2.11754e-08
	0.01905	4.12117e-09	0.01863	2.11278e-08
	0.01917	4.10914e-09	0.01875	2.15876e-08
	0.01929	4.05044e-09	0.01887	2.15761e-08
	0.01942	4.44438e-09	0.01899	2.21108e-08
	0.01954	4.01105e-09	0.01911	2.19518e-08
	0.01966	4.46669e-09	0.01924	2.26325e-08
	0.01979	4.07492e-09	0.01936	2.26616e-08
	0.01991	4.50866e-09	0.01948	2.2952e-08
	0.02004	4.02413e-09	0.01961	2.30224e-08
	0.02017	4.43541e-09	0.01973	2.34288e-08
	0.0203	3.97436e-09	0.01986	2.32875e-08
	0.02042	4.37768e-09	0.01999	2.40948e-08
	0.02055	3.99612e-09	0.02012	2.38413e-08
	0.02068	4.35825e-09	0.02025	2.43317e-08
	0.02082	3.95116e-09	0.02038	2.41402e-08
	0.02095	4.35321e-09	0.02051	2.47714e-08
	0.02108	3.97608e-09	0.02064	2.48963e-08
	0.02122	4.41542e-09	0.02077	2.50651e-08
	0.02135	3.92888e-09	0.0209	2.5251e-08
	0.02149	4.32606e-09	0.02104	2.53264e-08
	0.02162	3.98595e-09	0.02117	2.55058e-08
	0.02176	4.37522e-09	0.02131	2.58185e-08
	0.0219	4.07719e-09	0.02144	2.58588e-08
	0.02204	4.20369e-09	0.02158	2.57994e-08
	0.02218	4.18617e-09	0.02172	2.61157e-08
	0.02232	4.1663e-09	0.02186	2.63651e-08
	0.02246	4.21889e-09	0.022	2.6586e-08
	0.0226	4.0869e-09	0.02214	2.68922e-08
	0.02275	4.20321e-09	0.02228	2.70902e-08
	0.02289	3.99686e-09	0.02242	2.73964e-08
	0.02304	4.21687e-09	0.02257	2.75118e-08
	0.02318	4.02545e-09	0.02271	2.7607e-08
	0.02333	4.24995e-09	0.02286	2.8058e-08
	0.02348	4.15699e-09	0.02301	2.79968e-08
	0.02363	4.14914e-09	0.02315	2.81773e-08
	0.02378	4.28801e-09	0.0233	2.83275e-08
	0.02393	4.08426e-09	0.02345	2.87922e-08
	0.02408	4.3366e-09	0.0236	2.91166e-08
	0.02423	4.15843e-09	0.02375	2.90569e-08
	0.02439	4.24121e-09	0.0239	2.93923e-08
	0.02454	4.25535e-09	0.02406	2.92634e-08
	0.0247	4.16085e-09	0.02421	2.9706e-08
	0.02485	4.36654e-09	0.02437	2.97724e-08
	0.02501	4.21879e-09	0.02452	3.00336e-08
	0.02517	4.30781e-09	0.02468	3.04333e-08
	0.02533	4.34393e-09	0.02484	3.03669e-08
	0.02549	4.19771e-09	0.025	3.07718e-08
	0.02565	4.39202e-09	0.02516	3.08781e-08
	0.02582	4.2733e-09	0.02532	3.11799e-08
	0.02598	4.32536e-09	0.02548	3.12604e-08
	0.02615	4.35919e-09	0.02565	3.14835e-08
	0.02631	4.31024e-09	0.02581	3.15505e-08
	0.02648	4.37684e-09	0.02598	3.17731e-08
	0.02665	4.41052e-09	0.02614	3.19051e-08
	0.02682	4.30986e-09	0.02631	3.23019e-08
	0.02699	4.43629e-09	0.02648	3.24183e-08
	0.02716	4.42635e-09	0.02665	3.23028e-08
	0.02733	4.37725e-09	0.02682	3.26889e-08
	0.0275	4.47104e-09	0.02699	3.31854e-08
	0.02768	4.50561e-09	0.02716	3.32033e-08
	0.02785	4.52325e-09	0.02734	3.35756e-08
	0.02803	4.59705e-09	0.02751	3.35032e-08
	0.02821	4.53911e-09	0.02769	3.36406e-08
	0.02839	4.55394e-09	0.02787	3.36479e-08
	0.02857	4.59372e-09	0.02805	3.37097e-08
	0.02875	4.63734e-09	0.02823	3.37268e-08
	0.02893	4.69736e-09	0.02841	3.42208e-08
	0.02912	4.6578e-09	0.02859	3.45275e-08
	0.0293	4.74318e-09	0.02877	3.46511e-08
	0.02949	4.69071e-09	0.02896	3.47281e-08
	0.02968	4.71576e-09	0.02914	3.50479e-08
	0.02986	4.81046e-09	0.02933	3.49661e-08
	0.03005	4.86362e-09	0.02952	3.501e-08
	0.03024	4.8367e-09	0.02971	3.53425e-08
	0.03044	4.80877e-09	0.0299	3.5283e-08
	0.03063	4.93339e-09	0.03009	3.56755e-08
	0.03082	4.94893e-09	0.03028	3.57902e-08
	0.03102	4.96237e-09	0.03047	3.60233e-08
	0.03122	4.9623e-09	0.03067	3.59911e-08
	0.03142	5.07426e-09	0.03087	3.61133e-08
	0.03162	5.13339e-09	0.03106	3.62035e-08
	0.03182	5.09801e-09	0.03126	3.63499e-08
	0.03202	5.12294e-09	0.03146	3.67439e-08
	0.03222	5.18957e-09	0.03167	3.66268e-08
	0.03243	5.21135e-09	0.03187	3.68881e-08
	0.03263	5.16654e-09	0.03207	3.70099e-08
	0.03284	5.21564e-09	0.03228	3.71635e-08
	0.03305	5.2802e-09	0.03249	3.73298e-08
	0.03326	5.30146e-09	0.03269	3.73253e-08
	0.03347	5.37469e-09	0.0329	3.7578e-08
	0.03368	5.4163e-09	0.03311	3.76129e-08
	0.0339	5.40416e-09	0.03333	3.76673e-08
	0.03411	5.40903e-09	0.03354	3.7866e-08
	0.03433	5.50527e-09	0.03376	3.81575e-08
	0.03455	5.50704e-09	0.03397	3.82463e-08
	0.03477	5.58275e-09	0.03419	3.82604e-08
	0.03499	5.65488e-09	0.03441	3.85204e-08
	0.03521	5.65496e-09	0.03463	3.88208e-08
	0.03543	5.78092e-09	0.03485	3.86786e-08
	0.03566	5.83308e-09	0.03507	3.88355e-08
	0.03588	5.81936e-09	0.0353	3.90082e-08
	0.03611	5.85954e-09	0.03553	3.90614e-08
	0.03634	5.86631e-09	0.03575	3.909e-08
	0.03657	5.89764e-09	0.03598	3.9348e-08
	0.0368	5.90093e-09	0.03621	3.9724e-08
	0.03704	5.99289e-09	0.03645	4.00606e-08
	0.03727	6.08629e-09	0.03668	3.98632e-08
	0.03751	6.11401e-09	0.03691	4.02348e-08
	0.03775	6.13978e-09	0.03715	3.988e-08
	0.03799	6.17947e-09	0.03739	4.016e-08
	0.03823	6.27134e-09	0.03763	4.05781e-08
	0.03847	6.33213e-09	0.03787	4.0397e-08
	0.03872	6.40206e-09	0.03811	4.05817e-08
	0.03896	6.38115e-09	0.03836	4.07029e-08
	0.03921	6.42157e-09	0.0386	4.07591e-08
	0.03946	6.48335e-09	0.03885	4.08503e-08
	0.03971	6.46999e-09	0.0391	4.11475e-08
	0.03996	6.53943e-09	0.03935	4.11989e-08
	0.04022	6.66511e-09	0.0396	4.13251e-08
	0.04047	6.64267e-09	0.03986	4.142e-08
	0.04073	6.64118e-09	0.04011	4.15247e-08
	0.04099	6.68699e-09	0.04037	4.15274e-08
	0.04125	6.74145e-09	0.04063	4.18057e-08
	0.04151	6.76702e-09	0.04089	4.16618e-08
	0.04177	6.79715e-09	0.04115	4.18118e-08
	0.04204	6.91237e-09	0.04141	4.20196e-08
	0.04231	6.97823e-09	0.04168	4.24032e-08
	0.04257	7.05607e-09	0.04195	4.2179e-08
	0.04284	7.06579e-09	0.04222	4.23574e-08
	0.04312	7.15875e-09	0.04249	4.28199e-08
	0.04339	7.25773e-09	0.04276	4.28558e-08
	0.04367	7.28269e-09	0.04303	4.29769e-08
	0.04394	7.31258e-09	0.04331	4.29315e-08
	0.04422	7.40133e-09	0.04359	4.2908e-08
	0.0445	7.37838e-09	0.04387	4.30265e-08
	0.04479	7.48364e-09	0.04415	4.32159e-08
	0.04507	7.53499e-09	0.04443	4.34017e-08
	0.04536	7.57511e-09	0.04471	4.35501e-08
	0.04564	7.64211e-09	0.045	4.36767e-08
	0.04593	7.70387e-09	0.04529	4.39864e-08
	0.04623	7.68856e-09	0.04558	4.38717e-08
	0.04652	7.77511e-09	0.04587	4.405e-08
	0.04682	7.83833e-09	0.04617	4.42053e-08
	0.04711	7.94299e-09	0.04646	4.4159e-08
	0.04741	7.91837e-09	0.04676	4.40405e-08
	0.04771	7.96724e-09	0.04706	4.43122e-08
	0.04802	8.10157e-09	0.04736	4.45148e-08
	0.04832	8.15728e-09	0.04766	4.46434e-08
	0.04863	8.23995e-09	0.04797	4.47872e-08
	0.04894	8.29817e-09	0.04828	4.4936e-08
	0.04925	8.36403e-09	0.04859	4.52809e-08
	0.04956	8.43902e-09	0.0489	4.5064e-08
	0.04988	8.46938e-09	0.04921	4.52581e-08
	0.05019	8.48092e-09	0.04953	4.53261e-08
	0.05051	8.43543e-09	0.04985	4.51523e-08
	0.05083	8.6384e-09	0.05016	4.54308e-08
	0.05116	8.67313e-09	0.05049	4.57568e-08
	0.05148	8.78369e-09	0.05081	4.5733e-08
	0.05181	8.8099e-09	0.05114	4.59932e-08
	0.05214	8.87892e-09	0.05146	4.58924e-08
	0.05247	8.88338e-09	0.05179	4.6038e-08
	0.0528	9.00395e-09	0.05213	4.62266e-08
	0.05314	9.09052e-09	0.05246	4.62564e-08
	0.05347	9.04587e-09	0.0528	4.63779e-08
	0.05381	9.12548e-09	0.05313	4.63918e-08
	0.05416	9.24937e-09	0.05347	4.62928e-08
	0.0545	9.26335e-09	0.05382	4.63614e-08
	0.05485	9.32858e-09	0.05416	4.66525e-08
	0.05519	9.36346e-09	0.05451	4.66378e-08
	0.05554	9.45853e-09	0.05486	4.68993e-08
	0.0559	9.37442e-09	0.05521	4.68867e-08
	0.05625	9.46576e-09	0.05556	4.69143e-08
	0.05661	9.58168e-09	0.05592	4.69326e-08
	0.05697	9.60824e-09	0.05628	4.6973e-08
	0.05733	9.72942e-09	0.05664	4.6832e-08
	0.0577	9.87652e-09	0.057	4.72535e-08
	0.05806	9.84576e-09	0.05737	4.71017e-08
	0.05843	9.77874e-09	0.05774	4.71782e-08
	0.0588	9.91381e-09	0.05811	4.72828e-08
	0.05917	9.99734e-09	0.05848	4.69427e-08
	0.05955	1.00741e-08	0.05885	4.72322e-08
	0.05993	1.0207e-08	0.05923	4.7369e-08
	0.06031	1.01942e-08	0.05961	4.74727e-08
	0.06069	1.0262e-08	0.05999	4.73599e-08
	0.06108	1.03213e-08	0.06038	4.7304e-08
	0.06147	1.03987e-08	0.06076	4.72204e-08
	0.06186	1.04317e-08	0.06115	4.73292e-08
	0.06225	1.04101e-08	0.06155	4.72795e-08
	0.06265	1.05327e-08	0.06194	4.73397e-08
	0.06304	1.05102e-08	0.06234	4.71354e-08
	0.06344	1.0553e-08	0.06274	4.72312e-08
	0.06385	1.07294e-08	0.06314	4.72456e-08
	0.06425	1.07045e-08	0.06354	4.74518e-08
	0.06466	1.08499e-08	0.06395	4.73607e-08
	0.06507	1.09211e-08	0.06436	4.74345e-08
	0.06548	1.09205e-08	0.06477	4.74287e-08
	0.0659	1.10368e-08	0.06519	4.7206e-08
	0.06632	1.11898e-08	0.06561	4.71312e-08
	0.06674	1.11384e-08	0.06603	4.72939e-08
	0.06716	1.11701e-08	0.06645	4.74636e-08
	0.06759	1.12655e-08	0.06688	4.74971e-08
	0.06802	1.1409e-08	0.06731	4.72272e-08
	0.06845	1.13123e-08	0.06774	4.74155e-08
	0.06889	1.13626e-08	0.06817	4.75055e-08
	0.06932	1.13398e-08	0.06861	4.74385e-08
	0.06976	1.15138e-08	0.06905	4.74093e-08
	0.07017	1.14433e-08	0.06949	4.69984e-08
	0.07061	1.15923e-08	0.06994	4.71644e-08
	0.07105	1.15168e-08	0.07001	4.69697e-08
	0.0715	1.17585e-08	0.07045	4.69896e-08
	0.07195	1.16067e-08	0.07089	4.72213e-08
	0.0724	1.18125e-08	0.07134	4.69111e-08
	0.07285	1.18156e-08	0.07179	4.67551e-08
	0.07331	1.20621e-08	0.07224	4.68774e-08
	0.07377	1.20316e-08	0.07269	4.62525e-08
	0.07423	1.19471e-08	0.07314	4.69896e-08
	0.0747	1.22386e-08	0.0736	4.66384e-08
	0.07517	1.21097e-08	0.07406	4.67658e-08
	0.07564	1.22089e-08	0.07453	4.6707e-08
	0.07612	1.2294e-08	0.075	4.63112e-08
	0.07659	1.21712e-08	0.07547	4.65497e-08
	0.07707	1.24967e-08	0.07594	4.65609e-08
	0.07756	1.23815e-08	0.07641	4.65046e-08
	0.07805	1.23368e-08	0.07689	4.61597e-08
	0.07854	1.26586e-08	0.07737	4.56986e-08
	0.07903	1.25599e-08	0.07786	4.61202e-08
	0.07952	1.26442e-08	0.07835	4.58279e-08
	0.08002	1.26419e-08	0.07884	4.56449e-08
	0.08053	1.27074e-08	0.07933	4.5627e-08
	0.08103	1.2773e-08	0.07983	4.53807e-08
	0.08154	1.27896e-08	0.08033	4.53262e-08
	0.08205	1.2884e-08	0.08083	4.54142e-08
	0.08257	1.29153e-08	0.08134	4.50547e-08
	0.08309	1.30592e-08	0.08185	4.50239e-08
	0.08361	1.30961e-08	0.08236	4.50561e-08
	0.08413	1.31914e-08	0.08288	4.47575e-08
	0.08466	1.32398e-08	0.0834	4.47387e-08
	0.08519	1.31394e-08	0.08392	4.46607e-08
	0.08573	1.32356e-08	0.08445	4.44384e-08
	0.08626	1.32003e-08	0.08498	4.40482e-08
	0.08681	1.33276e-08	0.08551	4.41371e-08
	0.08735	1.33039e-08	0.08605	4.40185e-08
	0.0879	1.34495e-08	0.08658	4.35285e-08
	0.08845	1.34455e-08	0.08713	4.36747e-08
	0.08901	1.35345e-08	0.08767	4.33872e-08
	0.08957	1.34586e-08	0.08822	4.3413e-08
	0.09013	1.33058e-08	0.08878	4.34638e-08
	0.09069	1.35084e-08	0.08933	4.27194e-08
	0.09126	1.34175e-08	0.08989	4.22722e-08
	0.09184	1.34154e-08	0.09045	4.19842e-08
	0.09241	1.34265e-08	0.09102	4.17791e-08
	0.09299	1.34837e-08	0.09159	4.13913e-08
	0.09358	1.35838e-08	0.09217	4.12551e-08
	0.09416	1.36168e-08	0.09274	4.11924e-08
	0.09476	1.35754e-08	0.09333	4.10314e-08
	0.09535	1.35394e-08	0.09391	4.06698e-08
	0.09595	1.36692e-08	0.0945	4.06557e-08
	0.09655	1.36149e-08	0.09509	4.01553e-08
	0.09716	1.3641e-08	0.09569	3.97772e-08
	0.09777	1.36999e-08	0.09629	3.97754e-08
	0.09838	1.38279e-08	0.09689	3.97014e-08
	0.099	1.37884e-08	0.0975	3.96783e-08
	0.09962	1.36503e-08	0.09811	3.92743e-08
	0.10025	1.375e-08	0.09872	3.88393e-08
	0.10088	1.38951e-08	0.09934	3.85928e-08
	0.10151	1.39301e-08	0.09996	3.83136e-08
	0.10215	1.39288e-08	0.10059	3.80253e-08
	0.10279	1.39875e-08	0.10122	3.81104e-08
	0.10343	1.39271e-08	0.10186	3.77727e-08
	0.10408	1.39576e-08	0.10249	3.75114e-08
	0.10473	1.39978e-08	0.10314	3.7127e-08
	0.10539	1.40689e-08	0.10378	3.70763e-08
	0.10605	1.40419e-08	0.10443	3.66931e-08
	0.10672	1.40338e-08	0.10509	3.64085e-08
	0.10739	1.41231e-08	0.10575	3.60187e-08
	0.10806	1.42484e-08	0.10641	3.6119e-08
	0.10874	1.4239e-08	0.10708	3.60241e-08
	0.10942	1.41542e-08	0.10775	3.5658e-08
	0.11011	1.4299e-08	0.10842	3.54403e-08
	0.1108	1.42673e-08	0.1091	3.53024e-08
	0.1115	1.42918e-08	0.10978	3.5019e-08
	0.1122	1.41865e-08	0.11047	3.47167e-08
	0.1129	1.42755e-08	0.11117	3.43486e-08
	0.11361	1.42051e-08	0.11186	3.40806e-08
	0.11433	1.43775e-08	0.11256	3.40176e-08
	0.11504	1.43496e-08	0.11327	3.36687e-08
	0.11577	1.44437e-08	0.11398	3.34276e-08
	0.11649	1.44731e-08	0.11469	3.31202e-08
	0.11722	1.45555e-08	0.11541	3.30013e-08
	0.11796	1.45491e-08	0.11614	3.27045e-08
	0.1187	1.45059e-08	0.11686	3.2489e-08
	0.11945	1.45629e-08	0.1176	3.21047e-08
	0.1202	1.45033e-08	0.11833	3.17889e-08
	0.12095	1.45238e-08	0.11907	3.16668e-08
	0.12171	1.46609e-08	0.11982	3.15266e-08
	0.12247	1.48136e-08	0.12057	3.11587e-08
	0.12324	1.47188e-08	0.12133	3.08443e-08
	0.12402	1.47485e-08	0.12209	3.05622e-08
	0.12479	1.47535e-08	0.12285	3.04973e-08
	0.12558	1.48163e-08	0.12362	3.05538e-08
	0.12637	1.48754e-08	0.1244	3.02798e-08
	0.12716	1.48366e-08	0.12518	2.99519e-08
	0.12796	1.49508e-08	0.12596	2.96931e-08
	0.12876	1.49078e-08	0.12675	2.95762e-08
	0.12957	1.49871e-08	0.12754	2.95358e-08
	0.13038	1.49951e-08	0.12834	2.92913e-08
	0.1312	1.5048e-08	0.12915	2.87818e-08
	0.13203	1.50051e-08	0.12996	2.85545e-08
	0.13285	1.50857e-08	0.13077	2.83492e-08
	0.13369	1.50495e-08	0.13159	2.81401e-08
	0.13453	1.50598e-08	0.13242	2.77639e-08
	0.13537	1.51348e-08	0.13325	2.76232e-08
	0.13622	1.51097e-08	0.13408	2.74332e-08
	0.13708	1.50062e-08	0.13492	2.70528e-08
	0.13794	1.51861e-08	0.13577	2.69418e-08
	0.1388	1.51429e-08	0.13662	2.6635e-08
	0.13967	1.52889e-08	0.13748	2.64653e-08
	0.14055	1.52837e-08	0.13834	2.61315e-08
	0.14143	1.52782e-08	0.1392	2.59642e-08
	0.14232	1.53073e-08	0.14008	2.57002e-08
	0.14322	1.52672e-08	0.14095	2.54162e-08
	0.14411	1.5243e-08	0.14184	2.52171e-08
	0.14502	1.51484e-08	0.14273	2.50384e-08
	0.14593	1.52443e-08	0.14362	2.47214e-08
	0.14685	1.52889e-08	0.14452	2.4613e-08
	0.14777	1.54537e-08	0.14543	2.43141e-08
	0.14869	1.5321e-08	0.14634	2.41575e-08
	0.14963	1.52103e-08	0.14725	2.38489e-08
	0.15057	1.52731e-08	0.14818	2.37786e-08
	0.15151	1.53522e-08	0.14911	2.3516e-08
	0.15246	1.53789e-08	0.15004	2.31314e-08
	0.15342	1.53565e-08	0.15098	2.31637e-08
	0.15438	1.53727e-08	0.15193	2.2836e-08
	0.15535	1.53387e-08	0.15288	2.27385e-08
	0.15633	1.53203e-08	0.15384	2.23934e-08
	0.15731	1.53905e-08	0.1548	2.21941e-08
	0.1583	1.54296e-08	0.15577	2.20243e-08
	0.15929	1.55631e-08	0.15675	2.17497e-08
	0.16029	1.55629e-08	0.15773	2.17941e-08
	0.1613	1.5641e-08	0.15872	2.14264e-08
	0.16231	1.54526e-08	0.15971	2.12944e-08
	0.16333	1.55228e-08	0.16071	2.10402e-08
	0.16436	1.54951e-08	0.16172	2.08486e-08
	0.16539	1.54831e-08	0.16273	2.05647e-08
	0.16642	1.55788e-08	0.16376	2.04862e-08
	0.16747	1.56414e-08	0.16478	2.03039e-08
	0.16852	1.5578e-08	0.16581	2.00234e-08
	0.16958	1.56344e-08	0.16685	1.98823e-08
	0.17064	1.5627e-08	0.1679	1.97661e-08
	0.17172	1.56421e-08	0.16895	1.94405e-08
	0.17279	1.55882e-08	0.17001	1.94213e-08
	0.17388	1.56511e-08	0.17108	1.91481e-08
	0.17497	1.57696e-08	0.17215	1.8933e-08
	0.17607	1.57818e-08	0.17323	1.86261e-08
	0.17717	1.5777e-08	0.17431	1.85276e-08
	0.17829	1.58857e-08	0.1754	1.829e-08
	0.17941	1.59282e-08	0.1765	1.81136e-08
	0.18053	1.57129e-08	0.17761	1.79485e-08
	0.18166	1.58786e-08	0.17872	1.78288e-08
	0.18281	1.5963e-08	0.17984	1.77162e-08
	0.18395	1.59932e-08	0.18097	1.73635e-08
	0.18511	1.59461e-08	0.1821	1.73333e-08
	0.18627	1.59087e-08	0.18325	1.70214e-08
	0.18744	1.59666e-08	0.18439	1.70431e-08
	0.18862	1.59556e-08	0.18555	1.68418e-08
	0.1898	1.60007e-08	0.18671	1.67378e-08
	0.19099	1.59213e-08	0.18788	1.65972e-08
	0.19219	1.59839e-08	0.18906	1.63935e-08
	0.1934	1.60901e-08	0.19025	1.63316e-08
	0.19461	1.58744e-08	0.19144	1.60497e-08
	0.19583	1.61301e-08	0.19264	1.58853e-08
	0.19706	1.62195e-08	0.19384	1.57653e-08
	0.1983	1.62461e-08	0.19506	1.56194e-08
	0.19955	1.62322e-08	0.19628	1.55766e-08
	0.2008	1.61446e-08	0.19751	1.54003e-08
	0.20206	1.61688e-08	0.19875	1.51755e-08
	0.20333	1.62148e-08	0.2	1.50413e-08
	0.2046	1.63191e-08	0.20125	1.48438e-08
	0.20589	1.62831e-08	0.20251	1.4842e-08
	0.20718	1.62697e-08	0.20378	1.46038e-08
	0.20848	1.62503e-08	0.20506	1.45446e-08
	0.20979	1.63686e-08	0.20634	1.44662e-08
	0.21111	1.64793e-08	0.20763	1.43347e-08
	0.21243	1.64048e-08	0.20894	1.41808e-08
	0.21377	1.63209e-08	0.21024	1.39524e-08
	0.21511	1.64228e-08	0.21156	1.39641e-08
	0.21646	1.65589e-08	0.21289	1.37282e-08
	0.21782	1.65131e-08	0.21422	1.3675e-08
	0.21918	1.64505e-08	0.21557	1.35704e-08
	0.22056	1.65052e-08	0.21692	1.35111e-08
	0.22195	1.65028e-08	0.21828	1.32972e-08
	0.22334	1.64642e-08	0.21964	1.31327e-08
	0.22474	1.66364e-08	0.22102	1.29889e-08
	0.22615	1.65287e-08	0.2224	1.28792e-08
	0.22757	1.65472e-08	0.2238	1.28527e-08
	0.229	1.662e-08	0.2252	1.2782e-08
	0.23044	1.67126e-08	0.22661	1.24809e-08
	0.23188	1.66974e-08	0.22803	1.25141e-08
	0.23334	1.67592e-08	0.22946	1.24357e-08
	0.23481	1.68494e-08	0.2309	1.22872e-08
	0.23628	1.66711e-08	0.23235	1.22375e-08
	0.23776	1.68279e-08	0.2338	1.20678e-08
	0.23926	1.68161e-08	0.23527	1.20968e-08
	0.24076	1.69803e-08	0.23674	1.18928e-08
	0.24227	1.70144e-08	0.23823	1.18165e-08
	0.24379	1.68246e-08	0.23972	1.17671e-08
	0.24532	1.67908e-08	0.24122	1.16953e-08
	0.24686	1.69378e-08	0.24273	1.16647e-08
	0.24841	1.71309e-08	0.24426	1.15358e-08
	0.24997	1.70709e-08	0.24579	1.13227e-08
	0.25154	1.69503e-08	0.24733	1.13893e-08
	0.25312	1.71211e-08	0.24888	1.12996e-08
	0.25471	1.71112e-08	0.25044	1.11182e-08
	0.25631	1.68606e-08	0.25201	1.10669e-08
	0.25792	1.7112e-08	0.25359	1.10103e-08
	0.25953	1.70101e-08	0.25517	1.08286e-08
	0.26116	1.70168e-08	0.25677	1.08201e-08
	0.2628	1.70643e-08	0.25838	1.06597e-08
	0.26445	1.71366e-08	0.26	1.05719e-08
	0.26611	1.72093e-08	0.26163	1.04293e-08
	0.26778	1.7061e-08	0.26327	1.04492e-08
	0.26947	1.71938e-08	0.26492	1.03194e-08
	0.27116	1.72139e-08	0.26658	1.02899e-08
	0.27286	1.73215e-08	0.26825	1.02323e-08
	0.27457	1.71732e-08	0.26993	1.00793e-08
	0.2763	1.73051e-08	0.27163	1.00527e-08
	0.27803	1.72083e-08	0.27333	9.99654e-09
	0.27978	1.72027e-08	0.27504	9.83473e-09
	0.28153	1.72485e-08	0.27676	9.85514e-09
	0.2833	1.73094e-08	0.2785	9.72213e-09
	0.28508	1.72123e-08	0.28024	9.67605e-09
	0.28687	1.72528e-08	0.282	9.62391e-09
	0.28867	1.71908e-08	0.28377	9.61623e-09
	0.29048	1.74322e-08	0.28555	9.54002e-09
	0.2923	1.73815e-08	0.28734	9.51542e-09
	0.29414	1.73031e-08	0.28914	9.47034e-09
	0.29599	1.73459e-08	0.29095	9.46343e-09
	0.29784	1.74224e-08	0.29277	9.33329e-09
	0.29971	1.75142e-08	0.29461	9.19914e-09
	0.3016	1.73473e-08	0.29645	9.19285e-09
	0.30349	1.73352e-08	0.29831	9.21639e-09
	0.3054	1.72529e-08	0.30018	9.04134e-09
	0.30731	1.74314e-08	0.30206	8.96549e-09
	0.30924	1.73295e-08	0.30395	8.98965e-09
	0.31118	1.74224e-08	0.30586	8.88808e-09
	0.31314	1.72971e-08	0.30778	8.88455e-09
	0.3151	1.74441e-08	0.30971	8.72369e-09
	0.31708	1.7423e-08	0.31165	8.72008e-09
	0.31907	1.74993e-08	0.3136	8.73391e-09
	0.32107	1.73742e-08	0.31556	8.62097e-09
	0.32309	1.75468e-08	0.31754	8.60612e-09
	0.32512	1.73533e-08	0.31953	8.62755e-09
	0.32716	1.75207e-08	0.32154	8.57938e-09
	0.32921	1.73633e-08	0.32355	8.4402e-09
	0.33128	1.7357e-08	0.32558	8.51738e-09
	0.33336	1.72703e-08	0.32762	8.44946e-09
	0.33545	1.73077e-08	0.32967	8.43843e-09
	0.33756	1.73979e-08	0.33174	8.41233e-09
	0.33968	1.74703e-08	0.33382	8.34274e-09
	0.34181	1.73025e-08	0.33591	8.21182e-09
	0.34396	1.73819e-08	0.33801	8.40977e-09
	0.34612	1.70504e-08	0.34013	8.20198e-09
	0.34829	1.71573e-08	0.34226	8.1608e-09
	0.35047	1.71338e-08	0.34441	8.20397e-09
	0.35268	1.70987e-08	0.34657	8.02406e-09
	0.35489	1.69332e-08	0.34874	8.13983e-09
	0.35712	1.69725e-08	0.35093	8.00362e-09
	0.35936	1.69311e-08	0.35313	7.90943e-09
	0.36162	1.70423e-08	0.35534	7.98227e-09
	0.36389	1.70974e-08	0.35757	7.92685e-09
	0.36617	1.71822e-08	0.35981	7.83378e-09
	0.36847	1.71561e-08	0.36206	7.94907e-09
	0.37078	1.69996e-08	0.36433	7.84272e-09
	0.37311	1.71327e-08	0.36661	7.8462e-09
	0.37545	1.71253e-08	0.36891	7.8438e-09
	0.37781	1.70184e-08	0.37122	7.61164e-09
	0.38018	1.6967e-08	0.37355	7.68579e-09
	0.38257	1.70402e-08	0.37589	7.67971e-09
	0.38497	1.70277e-08	0.37825	7.57376e-09
	0.38739	1.70502e-08	0.38062	7.61042e-09
	0.38982	1.68046e-08	0.383	7.50661e-09
	0.39226	1.69207e-08	0.3854	7.64668e-09
	0.39473	1.67462e-08	0.38782	7.51869e-09
	0.39721	1.69392e-08	0.39025	7.47014e-09
	0.3997	1.68347e-08	0.39269	7.48547e-09
	0.40221	1.6939e-08	0.39515	7.53923e-09
	0.40473	1.68316e-08	0.39763	7.38952e-09
	0.40728	1.68852e-08	0.40012	7.41679e-09
	0.40983	1.65649e-08	0.40263	7.40131e-09
	0.4124	1.67027e-08	0.40515	7.42122e-09
	0.41499	1.65118e-08	0.40769	7.36774e-09
	0.4176	1.64388e-08	0.41025	7.33162e-09
	0.42022	1.65046e-08	0.41282	7.16831e-09
	0.42286	1.64479e-08	0.41541	7.05411e-09
	0.42551	1.64359e-08	0.41801	7.27651e-09
	0.42818	1.64084e-08	0.42063	7.14278e-09
	0.43087	1.6279e-08	0.42327	7.00295e-09
	0.43358	1.62815e-08	0.42592	7.21533e-09
	0.4363	1.63563e-08	0.42859	7.07353e-09
	0.43904	1.60065e-08	0.43127	6.94437e-09
	0.44179	1.61961e-08	0.43398	6.91051e-09
	0.44457	1.61598e-08	0.4367	6.98269e-09
	0.44736	1.60134e-08	0.43943	6.93912e-09
	0.45017	1.62068e-08	0.44219	6.81774e-09
	0.45299	1.66176e-08	0.44496	6.80358e-09
	0.45584	1.60676e-08	0.44775	6.90124e-09
	0.4587	1.60205e-08	0.45055	6.75728e-09
	0.46158	1.60981e-08	0.45338	6.92075e-09
	0.46448	1.57662e-08	0.45622	6.77601e-09
	0.46739	1.59009e-08	0.45908	6.67174e-09
	0.47033	1.59004e-08	0.46196	6.65907e-09
	0.47328	1.59836e-08	0.46485	6.80047e-09
	0.47625	1.57661e-08	0.46776	6.75944e-09
	0.47924	1.59792e-08	0.47069	6.59388e-09
	0.48225	1.54358e-08	0.47364	6.82344e-09
	0.48528	1.58893e-08	0.47661	6.66816e-09
	0.48832	1.55983e-08	0.4796	6.76139e-09
	0.49139	1.56931e-08	0.48261	6.59529e-09
	0.49448	1.56446e-08	0.48563	6.61339e-09
	0.49758	1.54057e-08	0.48867	6.52858e-09
	0.5007	1.57143e-08	0.49174	6.53516e-09
	0.50385	1.54858e-08	0.49482	6.61754e-09
	0.50701	1.54343e-08	0.49792	6.5197e-09
	0.51019	1.54346e-08	0.50104	6.50367e-09
	0.5134	1.53163e-08	0.50418	6.43742e-09
	0.51662	1.49309e-08	0.50734	6.31395e-09
	0.51986	1.52505e-08	0.51052	6.40399e-09
	0.52312	1.49823e-08	0.51372	6.41946e-09
	0.52641	1.5077e-08	0.51694	6.05962e-09
	0.52971	1.49418e-08	0.52018	6.53955e-09
	0.53304	1.50465e-08	0.52344	6.36753e-09
	0.53639	1.47841e-08	0.52672	6.39638e-09
	0.53975	1.48816e-08	0.53002	6.35361e-09
	0.54314	1.51036e-08	0.53334	6.5048e-09
	0.54655	1.50314e-08	0.53668	6.42975e-09
	0.54998	1.46872e-08	0.54005	6.40867e-09
	0.55344	1.47863e-08	0.54343	6.30331e-09
	0.55691	1.47766e-08	0.54684	6.25145e-09
	0.56041	1.45054e-08	0.55026	6.22872e-09
	0.56393	1.46821e-08	0.55371	6.31759e-09
	0.56747	1.44815e-08	0.55718	6.37903e-09
	0.57103	1.44328e-08	0.56068	6.25367e-09
	0.57461	1.44944e-08	0.56419	6.27162e-09
	0.57822	1.45787e-08	0.56773	6.20136e-09
	0.58185	1.43085e-08	0.57128	6.2051e-09
	0.5855	1.4206e-08	0.57486	6.17928e-09
	0.58918	1.43827e-08	0.57847	6.15159e-09
	0.59288	1.42362e-08	0.58209	6.27674e-09
	0.5966	1.40706e-08	0.58574	6.26697e-09
	0.60035	1.41625e-08	0.58941	6.15461e-09
	0.60411	1.42064e-08	0.5931	6.03405e-09
	0.60791	1.38532e-08	0.59682	6.08825e-09
	0.61172	1.39068e-08	0.60056	6.30943e-09
	0.61556	1.36513e-08	0.60433	6.22729e-09
	0.61943	1.3543e-08	0.60811	6.11193e-09
	0.62332	1.3468e-08	0.61192	6.26981e-09
	0.62723	1.36685e-08	0.61576	6.06871e-09
	0.63117	1.35117e-08	0.61962	6.01973e-09
	0.63513	1.3841e-08	0.6235	6.26521e-09
	0.63912	1.35064e-08	0.62741	6.32226e-09
	0.64313	1.35816e-08	0.63134	6.22497e-09
	0.64717	1.32036e-08	0.6353	6.32041e-09
	0.65123	1.32861e-08	0.63928	6.31511e-09
	0.65532	1.30644e-08	0.64329	6.14473e-09
	0.65943	1.30599e-08	0.64732	6.22329e-09
	0.66357	1.29621e-08	0.65137	6.21415e-09
	0.66774	1.30755e-08	0.65546	6.27682e-09
	0.67193	1.3186e-08	0.65956	6.32435e-09
	0.67615	1.27596e-08	0.6637	6.45832e-09
	0.68039	1.27857e-08	0.66786	6.32108e-09
	0.68466	1.24962e-08	0.67204	6.08501e-09
	0.68896	1.27084e-08	0.67625	6.07706e-09
	0.69329	1.22919e-08	0.68049	5.92863e-09
	0.69764	1.21208e-08	0.68476	6.55448e-09
	0.70202	1.19066e-08	0.68905	6.48353e-09
	0.70643	1.24273e-08	0.69337	6.08475e-09
	0.71086	1.20959e-08	0.69771	6.73484e-09
	0.71533	1.21452e-08	0.70208	6.14781e-09
	0.71982	1.18244e-08	0.70649	6.40362e-09
	0.72433	1.33755e-08	0.71091	6.06813e-09
	0.72888	1.05771e-08	0.71537	6.31858e-09
	0.73346	6.68751e-09	0.71985	6.17613e-09
			0.72436	5.82905e-09
			0.7289	5.72756e-09
			0.73347	4.8172e-09
