# Supplementary material for: Efficient and thermally stable organic solar cells based on small molecule donor and polymer acceptor
Source: Nat Commun. 2019 Jul 22;10:3271. doi: 10.1038/s41467-019-10984-6 (PMC6646397; doi:10.1038/s41467-019-10984-6)
Supplement: Supplementary file 4 — Source Data [file 41467_2019_10984_MOESM4_ESM.zip › Source data/Fig. 6/Fig 6a.xlsx]

## Sheet: Sheet1
Fig 6a
	Normalized PCE of OSC devices based on DR3TBDTC:PBN-11 blend annealled at 180 oC for different time
		device 1	device 2	device 3	device 4	device 5	device 6		Average		Standard deviation
	initial	1	1	1	1	1	1		1		0
	40 min	0.993	0.998	0.99	0.996	0.991	0.992		0.993333		0.00307679
	1 h	0.978	0.955	0.993	0.986	0.972	0.98		0.977333		0.0130792
	2 h	0.967	0.992	0.932	0.971	0.964	0.975		0.966833		0.0196918
	4 h	0.958	0.988	0.972	0.922	0.966	0.938		0.957333		0.0238886
	8 h	0.941	0.982	0.908	0.965	0.918	0.926		0.94		0.0286147
	12 h	0.929	0.976	0.924	0.951	0.886	0.91		0.929333		0.0313921
	24 h	0.925	0.964	0.893	0.946	0.945	0.878		0.925167		0.033451
	72 h	0.918	0.946	0.846	0.931	0.872	0.903		0.902667		0.0375961
	168 h	0.888	0.932	0.908	0.822	0.915	0.852		0.886167		0.0417057
	Normalized PCE of OSC devices based on DR3TBDTT:PBN-11 blend annealled at 180 oC for different time
		device 1	device 2	device 3	device 4	device 5	device 6		Average		Standard deviation
	initial	1	1	1	1	1	1		1		0
	40 min	0.983	0.995	0.956	0.978	0.989	0.993		0.982333		0.014362
	1 h	0.969	0.985	0.962	0.975	0.992	0.923		0.967667		0.024394
	2 h	0.948	0.986	0.965	0.898	0.928	0.952		0.946167		0.0304264
	4 h	0.938	0.982	0.884	0.956	0.925	0.945		0.938333		0.0328431
	8 h	0.924	0.879	0.975	0.945	0.893	0.918		0.922333		0.0347774
	12 h	0.914	0.964	0.936	0.864	0.879	0.927		0.914		0.0370891
	24 h	0.897	0.958	0.842	0.923	0.902	0.861		0.897167		0.0418159
	72 h	0.878	0.942	0.826	0.844	0.928	0.862		0.88		0.0462342
	168 h	0.866	0.935	0.81	0.824	0.908	0.848		0.865167		0.0484661
	Normalized PCE of OSC devices based on DR3TBDTT:PBN-11 blend annealled at 180 oC for different time
		device 1	device 2	device 3	device 4	device 5	device 6		Average		Standard deviation
	initial	1	1	1	1	1	1		1		0
	40 min	0.933	0.956	0.924	0.94	0.892	0.951		0.932667		0.0230796
	1 h	0.899	0.938	0.876	0.919	0.905	0.859		0.899333		0.0285844
	2 h	0.874	0.915	0.902	0.842	0.856	0.847		0.872667		0.0301043
	4 h	0.8	0.836	0.822	0.752	0.815	0.768		0.798833		0.0326338
	8 h	0.758	0.804	0.712	0.786	0.762	0.728		0.758333		0.0344422
	12 h	0.743	0.789	0.766	0.758	0.708	0.678		0.740333		0.0406874
	24 h	0.723	0.763	0.746	0.716	0.635	0.737		0.72		0.0448642
	72 h	0.643	0.712	0.686	0.562	0.65	0.584		0.6395		0.0576671
	168 h	0.551	0.635	0.518	0.452	0.602	0.543		0.550167		0.0641979
