# Supplementary material for: Efficient and thermally stable organic solar cells based on small molecule donor and polymer acceptor
Source: Nat Commun. 2019 Jul 22;10:3271. doi: 10.1038/s41467-019-10984-6 (PMC6646397; doi:10.1038/s41467-019-10984-6)
Supplement: Supplementary file 4 — Source Data [file 41467_2019_10984_MOESM4_ESM.zip › Source data/Fig. 6/Fig 6b.xlsx]

## Sheet: Sheet1
Fig. 6b
	Normalized PCE of DR3TBDTC:PBN-11 based OSC devices after illumination for different time
		device 1	device 2	device 3	device 4	device 5	device 6		Average		Standard deviation
	initial	1	1	1	1	1	1		1		0
	1 h	0.918	0.962	0.908	0.898	0.941	0.925		0.925333		0.0232006
	2 h	0.945	0.916	0.872	0.908	0.881	0.903		0.904167		0.026057
	4 h	0.879	0.841	0.865	0.926	0.914	0.886		0.885167		0.0312884
	8 h	0.886	0.902	0.867	0.809	0.837	0.894		0.865833		0.0362514
	12 h	0.854	0.772	0.848	0.878	0.864	0.844		0.843333		0.0370225
	24 h	0.834	0.862	0.823	0.805	0.846	0.745		0.819167		0.0412088
	48 h	0.793	0.835	0.802	0.754	0.705	0.778		0.777833		0.0446202
	72 h	0.716	0.796	0.655	0.762	0.753	0.743		0.7375		0.0480864
	Normalized PCE of PTB7-Th:EH-IDTBR based OSC devices after illumination for different time
		device 1	device 2	device 3	device 4	device 5	device 6		Average		Standard deviation
	initial	1	1	1	1	1	1		1		0
	1 h	0.932	0.886	0.904	0.908	0.922	0.953		0.9175		0.0234755
	2 h	0.916	0.925	0.852	0.868	0.857	0.895		0.8855		0.0310532
	4 h	0.832	0.873	0.923	0.861	0.848	0.847		0.864		0.0320624
	8 h	0.892	0.818	0.842	0.857	0.839	0.786		0.839		0.0357547
	12 h	0.852	0.886	0.838	0.845	0.768	0.816		0.834167		0.0396102
	24 h	0.868	0.846	0.827	0.785	0.829	0.741		0.816		0.0457821
	48 h	0.842	0.683	0.815	0.83	0.806	0.812		0.798		0.0578515
	72 h	0.825	0.805	0.813	0.797	0.696	0.658		0.765667		0.0703354
