# Supplementary material for: Efficient and thermally stable organic solar cells based on small molecule donor and polymer acceptor
Source: Nat Commun. 2019 Jul 22;10:3271. doi: 10.1038/s41467-019-10984-6 (PMC6646397; doi:10.1038/s41467-019-10984-6)
Supplement: Supplementary file 4 — Source Data [file 41467_2019_10984_MOESM4_ESM.zip › Source data/Supplementary Figure 13/Supplementary Figure 13.xlsx]

## Sheet: Sheet1
Supplementary Figure 13
		DR3TBDTC:PBN-11
		donor:acceptor (2:1)		donor:acceptor (3:1)		donor:acceptor (4:1)
		Voltage (V)	Current density (mA/cm2)	Voltage (V)	Current density (mA/cm2)	Voltage (V)	Current density (mA/cm2)
		-0.4	-10.6343	-0.4	-10.6368	-0.4	-9.31944
		-0.39	-10.6133	-0.39	-10.6423	-0.39	-9.31005
		-0.38	-10.6095	-0.38	-10.6374	-0.38	-9.29135
		-0.37	-10.6065	-0.37	-10.6244	-0.37	-9.28326
		-0.36	-10.5916	-0.36	-10.619	-0.36	-9.27309
		-0.35	-10.5787	-0.35	-10.6141	-0.35	-9.2651
		-0.34	-10.578	-0.34	-10.6094	-0.34	-9.25372
		-0.33	-10.5677	-0.33	-10.5982	-0.33	-9.2525
		-0.32	-10.5543	-0.32	-10.5827	-0.32	-9.23239
		-0.31	-10.5463	-0.31	-10.5861	-0.31	-9.22243
		-0.3	-10.5373	-0.3	-10.5733	-0.3	-9.21816
		-0.29	-10.5331	-0.29	-10.5544	-0.29	-9.20534
		-0.28	-10.5202	-0.28	-10.5604	-0.28	-9.19679
		-0.27	-10.5108	-0.27	-10.5458	-0.27	-9.18693
		-0.26	-10.5098	-0.26	-10.5458	-0.26	-9.17492
		-0.25	-10.5045	-0.25	-10.5336	-0.25	-9.17437
		-0.24	-10.4818	-0.24	-10.5324	-0.24	-9.15614
		-0.23	-10.4784	-0.23	-10.5243	-0.23	-9.14085
		-0.22	-10.4683	-0.22	-10.5033	-0.22	-9.13344
		-0.21	-10.4574	-0.21	-10.4992	-0.21	-9.12867
		-0.2	-10.4445	-0.2	-10.4942	-0.2	-9.1192
		-0.19	-10.4382	-0.19	-10.4903	-0.19	-9.10161
		-0.18	-10.4273	-0.18	-10.4806	-0.18	-9.09847
		-0.17	-10.4104	-0.17	-10.484	-0.17	-9.08903
		-0.16	-10.409	-0.16	-10.4738	-0.16	-9.07513
		-0.15	-10.4017	-0.15	-10.4565	-0.15	-9.06294
		-0.14	-10.3866	-0.14	-10.4458	-0.14	-9.05792
		-0.13	-10.3769	-0.13	-10.4465	-0.13	-9.04445
		-0.12	-10.3687	-0.12	-10.4347	-0.12	-9.02698
		-0.11	-10.3628	-0.11	-10.4207	-0.11	-9.01916
		-0.1	-10.3467	-0.1	-10.4225	-0.1	-9.01344
		-0.09	-10.332	-0.09	-10.4148	-0.09	-8.99615
		-0.08	-10.3271	-0.08	-10.4008	-0.08	-8.99084
		-0.07	-10.3173	-0.07	-10.3813	-0.07	-8.98621
		-0.06	-10.2997	-0.06	-10.3921	-0.06	-8.97043
		-0.05	-10.3008	-0.05	-10.3737	-0.05	-8.96041
		-0.04	-10.289	-0.04	-10.3552	-0.04	-8.94356
		-0.03	-10.2719	-0.03	-10.3511	-0.03	-8.94266
		-0.02	-10.2528	-0.02	-10.3474	-0.02	-8.93063
		-0.01	-10.253	-0.01	-10.3322	-0.01	-8.91676
		0	-10.2388	0	-10.3198	0	-8.90609
		0.01	-10.2251	0.01	-10.3211	0.01	-8.89339
		0.02	-10.208	0.02	-10.3066	0.02	-8.88428
		0.03	-10.202	0.03	-10.292	0.03	-8.86887
		0.04	-10.1901	0.04	-10.2865	0.04	-8.85698
		0.05	-10.1761	0.05	-10.2792	0.05	-8.84436
		0.06	-10.1672	0.06	-10.2691	0.06	-8.83248
		0.07	-10.162	0.07	-10.2518	0.07	-8.82499
		0.08	-10.1428	0.08	-10.2482	0.08	-8.81681
		0.09	-10.1258	0.09	-10.2433	0.09	-8.80645
		0.1	-10.1162	0.1	-10.2359	0.1	-8.78691
		0.11	-10.1048	0.11	-10.2114	0.11	-8.78235
		0.12	-10.0941	0.12	-10.2075	0.12	-8.7753
		0.13	-10.0851	0.13	-10.1903	0.13	-8.75566
		0.14	-10.0727	0.14	-10.1758	0.14	-8.7434
		0.15	-10.0587	0.15	-10.1695	0.15	-8.72895
		0.16	-10.0324	0.16	-10.1639	0.16	-8.72744
		0.17	-10.0251	0.17	-10.1542	0.17	-8.7112
		0.18	-10.0092	0.18	-10.1336	0.18	-8.69338
		0.19	-10	0.19	-10.1293	0.19	-8.69222
		0.2	-9.99182	0.2	-10.1201	0.2	-8.67689
		0.21	-9.96983	0.21	-10.0979	0.21	-8.65872
		0.22	-9.96552	0.22	-10.0915	0.22	-8.6467
		0.23	-9.93996	0.23	-10.0823	0.23	-8.63695
		0.24	-9.92647	0.24	-10.0651	0.24	-8.62629
		0.25	-9.91676	0.25	-10.0517	0.25	-8.60453
		0.26	-9.90035	0.26	-10.0453	0.26	-8.59324
		0.27	-9.88419	0.27	-10.0334	0.27	-8.57865
		0.28	-9.87329	0.28	-10.0156	0.28	-8.56761
		0.29	-9.85684	0.29	-10.0132	0.29	-8.54871
		0.3	-9.8402	0.3	-9.99565	0.3	-8.54036
		0.31	-9.82222	0.31	-9.98211	0.31	-8.52571
		0.32	-9.80471	0.32	-9.96284	0.32	-8.50321
		0.33	-9.79595	0.33	-9.95769	0.33	-8.49025
		0.34	-9.77405	0.34	-9.94092	0.34	-8.48517
		0.35	-9.74516	0.35	-9.93017	0.35	-8.46785
		0.36	-9.73962	0.36	-9.90102	0.36	-8.45288
		0.37	-9.72202	0.37	-9.89797	0.37	-8.43195
		0.38	-9.70066	0.38	-9.88099	0.38	-8.41949
		0.39	-9.6864	0.39	-9.86415	0.39	-8.40045
		0.4	-9.67563	0.4	-9.85066	0.4	-8.38036
		0.41	-9.6566	0.41	-9.84231	0.41	-8.36634
		0.42	-9.62132	0.42	-9.81726	0.42	-8.35425
		0.43	-9.60918	0.43	-9.79581	0.43	-8.3315
		0.44	-9.60097	0.44	-9.78878	0.44	-8.31977
		0.45	-9.57729	0.45	-9.77866	0.45	-8.30101
		0.46	-9.559	0.46	-9.75455	0.46	-8.28356
		0.47	-9.53129	0.47	-9.7362	0.47	-8.26446
		0.48	-9.51025	0.48	-9.72296	0.48	-8.24563
		0.49	-9.48338	0.49	-9.70359	0.49	-8.22682
		0.5	-9.45922	0.5	-9.68237	0.5	-8.21129
		0.51	-9.44754	0.51	-9.66656	0.51	-8.18675
		0.52	-9.4295	0.52	-9.64819	0.52	-8.17531
		0.53	-9.40356	0.53	-9.62027	0.53	-8.15537
		0.54	-9.37982	0.54	-9.59802	0.54	-8.13845
		0.55	-9.35739	0.55	-9.58031	0.55	-8.11478
		0.56	-9.33334	0.56	-9.56928	0.56	-8.10238
		0.57	-9.30243	0.57	-9.53858	0.57	-8.07513
		0.58	-9.28259	0.58	-9.52293	0.58	-8.05261
		0.59	-9.25816	0.59	-9.50198	0.59	-8.02445
		0.6	-9.22412	0.6	-9.46994	0.6	-8.0103
		0.61	-9.20668	0.61	-9.44628	0.61	-7.98578
		0.62	-9.18122	0.62	-9.42676	0.62	-7.96032
		0.63	-9.14624	0.63	-9.40535	0.63	-7.94422
		0.64	-9.117	0.64	-9.37147	0.64	-7.91878
		0.65	-9.08384	0.65	-9.34662	0.65	-7.8933
		0.66	-9.06088	0.66	-9.31813	0.66	-7.86325
		0.67	-9.02461	0.67	-9.29397	0.67	-7.83626
		0.68	-8.9864	0.68	-9.25652	0.68	-7.81619
		0.69	-8.96076	0.69	-9.23202	0.69	-7.78374
		0.7	-8.92706	0.7	-9.2085	0.7	-7.75417
		0.71	-8.88681	0.71	-9.16874	0.71	-7.72658
		0.72	-8.84717	0.72	-9.13379	0.72	-7.70287
		0.73	-8.81408	0.73	-9.10443	0.73	-7.66432
		0.74	-8.77852	0.74	-9.07441	0.74	-7.63725
		0.75	-8.73266	0.75	-9.02532	0.75	-7.61013
		0.76	-8.69114	0.76	-8.99128	0.76	-7.56933
		0.77	-8.65011	0.77	-8.95344	0.77	-7.5341
		0.78	-8.6123	0.78	-8.91179	0.78	-7.49699
		0.79	-8.56162	0.79	-8.86661	0.79	-7.4681
		0.8	-8.51459	0.8	-8.81879	0.8	-7.42381
		0.81	-8.46761	0.81	-8.78454	0.81	-7.38324
		0.82	-8.41707	0.82	-8.71948	0.82	-7.34706
		0.83	-8.36437	0.83	-8.66699	0.83	-7.30127
		0.84	-8.30588	0.84	-8.62273	0.84	-7.25255
		0.85	-8.24568	0.85	-8.56782	0.85	-7.20785
		0.86	-8.18212	0.86	-8.4968	0.86	-7.15875
		0.87	-8.12682	0.87	-8.44421	0.87	-7.11467
		0.88	-8.05803	0.88	-8.38547	0.88	-7.05616
		0.89	-7.99016	0.89	-8.30648	0.89	-6.99583
		0.9	-7.90857	0.9	-8.23069	0.9	-6.93931
		0.91	-7.83211	0.91	-8.16398	0.91	-6.87907
		0.92	-7.7535	0.92	-8.07861	0.92	-6.81082
		0.93	-7.66759	0.93	-7.98485	0.93	-6.73552
		0.94	-7.57409	0.94	-7.89104	0.94	-6.66391
		0.95	-7.47891	0.95	-7.79523	0.95	-6.57136
		0.96	-7.37174	0.96	-7.6894	0.96	-6.49082
		0.97	-7.25666	0.97	-7.57025	0.97	-6.39512
		0.98	-7.14049	0.98	-7.44878	0.98	-6.29537
		0.99	-7.01477	0.99	-7.30922	0.99	-6.17926
		1	-6.8715	1	-7.16049	1	-6.05341
		1.01	-6.72041	1.01	-6.99395	1.01	-5.91594
		1.02	-6.55635	1.02	-6.81235	1.02	-5.75749
		1.03	-6.37772	1.03	-6.60916	1.03	-5.58006
		1.04	-6.17582	1.04	-6.37648	1.04	-5.37924
		1.05	-5.95088	1.05	-6.12353	1.05	-5.14968
		1.06	-5.70349	1.06	-5.83511	1.06	-4.88227
		1.07	-5.4282	1.07	-5.49452	1.07	-4.56945
		1.08	-5.10715	1.08	-5.10425	1.08	-4.20438
		1.09	-4.74953	1.09	-4.65874	1.09	-3.78062
		1.1	-4.34593	1.1	-4.13227	1.1	-3.27571
		1.11	-3.87938	1.11	-3.51723	1.11	-2.68994
		1.12	-3.34287	1.12	-2.80476	1.12	-2.00908
		1.13	-2.73626	1.13	-1.97068	1.13	-1.21373
		1.14	-2.03772	1.14	-1.00025	1.14	-0.29513
		1.15	-1.23994	1.15	0.11925	1.15	0.75644
		1.16	-0.3375	1.16	1.41048	1.16	1.94854
		1.17	0.69326	1.17	2.88294	1.17	3.2976
		1.18	1.84509	1.18	4.55183	1.18	4.80097
		1.19	3.14076	1.19	6.42524	1.19	6.46226
		1.2	4.5818	1.2	8.50395	1.2	8.28007
		1.21	6.17416	1.21	10.7999	1.21	10.2501
		1.22	7.91746	1.22	13.3079	1.22	12.3698
		1.23	9.8145	1.23	16.0279	1.23	14.6279
		1.24	11.8689	1.24	18.9506	1.24	17.0256
		1.25	14.0727	1.25	22.0749	1.25	19.554
		1.26	16.2766	1.26	25.1992	1.26	22.0825
		1.27	18.4804	1.27	28.3235	1.27	24.6109
		1.28	20.6842	1.28	31.4478	1.28	27.1393
		1.29	22.8881	1.29	34.5721	1.29	29.6677
		1.3	25.0919	1.3	37.6964	1.3	32.1961
