# Supplementary material for: Efficient and thermally stable organic solar cells based on small molecule donor and polymer acceptor
Source: Nat Commun. 2019 Jul 22;10:3271. doi: 10.1038/s41467-019-10984-6 (PMC6646397; doi:10.1038/s41467-019-10984-6)
Supplement: Supplementary file 4 — Source Data [file 41467_2019_10984_MOESM4_ESM.zip › Source data/Supplementary Figure 14/Supplementary Figure 14.xlsx]

## Sheet: Sheet1
Supplementary Figure 14
		DR3TBDTC:PBN-11
		as-cast		80		120		140		160		180		200		240
		Voltage (V)	Current density (mA/cm2)	Voltage (V)	Current density (mA/cm2)	Voltage (V)	Current density (mA/cm2)	Voltage (V)	Current density (mA/cm2)	Voltage (V)	Current density (mA/cm2)	Voltage (V)	Current density (mA/cm2)	Voltage (V)	Current density (mA/cm2)	Voltage (V)	Current density (mA/cm2)
		-0.4	-2.02288	-0.4	-3.82282	-0.4	-7.60402	-0.4	-9.33146	-0.4	-10.2625	-0.4	-10.6368	-0.4	-10.5304	-0.4	-10.1687
		-0.39	-2.00772	-0.39	-3.80198	-0.39	-7.57743	-0.39	-9.3406	-0.39	-10.2545	-0.39	-10.6423	-0.39	-10.5218	-0.39	-10.1566
		-0.38	-1.99255	-0.38	-3.77761	-0.38	-7.55982	-0.38	-9.32742	-0.38	-10.2516	-0.38	-10.6374	-0.38	-10.5051	-0.38	-10.1494
		-0.37	-1.97903	-0.37	-3.75338	-0.37	-7.54948	-0.37	-9.3233	-0.37	-10.2441	-0.37	-10.6244	-0.37	-10.491	-0.37	-10.144
		-0.36	-1.96477	-0.36	-3.73641	-0.36	-7.52558	-0.36	-9.31465	-0.36	-10.2291	-0.36	-10.619	-0.36	-10.4917	-0.36	-10.1407
		-0.35	-1.94861	-0.35	-3.71278	-0.35	-7.50884	-0.35	-9.32429	-0.35	-10.2306	-0.35	-10.6141	-0.35	-10.4867	-0.35	-10.1348
		-0.34	-1.93444	-0.34	-3.68953	-0.34	-7.48369	-0.34	-9.32484	-0.34	-10.2239	-0.34	-10.6094	-0.34	-10.4784	-0.34	-10.1232
		-0.33	-1.92218	-0.33	-3.67213	-0.33	-7.47278	-0.33	-9.2921	-0.33	-10.2015	-0.33	-10.5982	-0.33	-10.4587	-0.33	-10.1245
		-0.32	-1.90538	-0.32	-3.64901	-0.32	-7.45355	-0.32	-9.2995	-0.32	-10.1997	-0.32	-10.5827	-0.32	-10.4519	-0.32	-10.1097
		-0.31	-1.89161	-0.31	-3.62508	-0.31	-7.43084	-0.31	-9.29332	-0.31	-10.1944	-0.31	-10.5861	-0.31	-10.4453	-0.31	-10.0959
		-0.3	-1.87739	-0.3	-3.60225	-0.3	-7.41927	-0.3	-9.28743	-0.3	-10.1859	-0.3	-10.5733	-0.3	-10.4297	-0.3	-10.0985
		-0.29	-1.86441	-0.29	-3.58277	-0.29	-7.40187	-0.29	-9.28011	-0.29	-10.1726	-0.29	-10.5544	-0.29	-10.4174	-0.29	-10.0984
		-0.28	-1.84884	-0.28	-3.56306	-0.28	-7.38224	-0.28	-9.27689	-0.28	-10.1678	-0.28	-10.5604	-0.28	-10.4136	-0.28	-10.0813
		-0.27	-1.83613	-0.27	-3.53917	-0.27	-7.36075	-0.27	-9.26188	-0.27	-10.1615	-0.27	-10.5458	-0.27	-10.4041	-0.27	-10.0748
		-0.26	-1.82216	-0.26	-3.51894	-0.26	-7.33281	-0.26	-9.25914	-0.26	-10.1586	-0.26	-10.5458	-0.26	-10.3844	-0.26	-10.0788
		-0.25	-1.80716	-0.25	-3.49712	-0.25	-7.31563	-0.25	-9.25796	-0.25	-10.1401	-0.25	-10.5336	-0.25	-10.3791	-0.25	-10.058
		-0.24	-1.79274	-0.24	-3.47509	-0.24	-7.2963	-0.24	-9.24796	-0.24	-10.142	-0.24	-10.5324	-0.24	-10.3769	-0.24	-10.0534
		-0.23	-1.77808	-0.23	-3.4524	-0.23	-7.28341	-0.23	-9.24031	-0.23	-10.1294	-0.23	-10.5243	-0.23	-10.3589	-0.23	-10.0535
		-0.22	-1.76455	-0.22	-3.43249	-0.22	-7.26387	-0.22	-9.2191	-0.22	-10.1076	-0.22	-10.5033	-0.22	-10.358	-0.22	-10.0517
		-0.21	-1.75013	-0.21	-3.40983	-0.21	-7.25196	-0.21	-9.20934	-0.21	-10.103	-0.21	-10.4992	-0.21	-10.3473	-0.21	-10.0416
		-0.2	-1.73585	-0.2	-3.38832	-0.2	-7.22559	-0.2	-9.2032	-0.2	-10.0968	-0.2	-10.4942	-0.2	-10.3412	-0.2	-10.0457
		-0.19	-1.72328	-0.19	-3.36766	-0.19	-7.20636	-0.19	-9.19362	-0.19	-10.0972	-0.19	-10.4903	-0.19	-10.3238	-0.19	-10.0372
		-0.18	-1.70875	-0.18	-3.34814	-0.18	-7.18724	-0.18	-9.19049	-0.18	-10.0813	-0.18	-10.4806	-0.18	-10.3078	-0.18	-10.0253
		-0.17	-1.6953	-0.17	-3.32506	-0.17	-7.17112	-0.17	-9.18341	-0.17	-10.0781	-0.17	-10.484	-0.17	-10.3075	-0.17	-10.0101
		-0.16	-1.68142	-0.16	-3.30519	-0.16	-7.15232	-0.16	-9.16972	-0.16	-10.0687	-0.16	-10.4738	-0.16	-10.2959	-0.16	-10.0083
		-0.15	-1.66728	-0.15	-3.28659	-0.15	-7.13369	-0.15	-9.1577	-0.15	-10.0568	-0.15	-10.4565	-0.15	-10.2742	-0.15	-9.99938
		-0.14	-1.65361	-0.14	-3.26503	-0.14	-7.12016	-0.14	-9.15192	-0.14	-10.0422	-0.14	-10.4458	-0.14	-10.2713	-0.14	-9.99534
		-0.13	-1.64025	-0.13	-3.2423	-0.13	-7.10302	-0.13	-9.14366	-0.13	-10.0399	-0.13	-10.4465	-0.13	-10.2656	-0.13	-9.98448
		-0.12	-1.62815	-0.12	-3.22434	-0.12	-7.084	-0.12	-9.12699	-0.12	-10.033	-0.12	-10.4347	-0.12	-10.2496	-0.12	-9.98079
		-0.11	-1.61266	-0.11	-3.20317	-0.11	-7.06326	-0.11	-9.12375	-0.11	-10.0127	-0.11	-10.4207	-0.11	-10.2333	-0.11	-9.96613
		-0.1	-1.59992	-0.1	-3.18294	-0.1	-7.04024	-0.1	-9.11877	-0.1	-10.0086	-0.1	-10.4225	-0.1	-10.2217	-0.1	-9.95466
		-0.09	-1.58682	-0.09	-3.16163	-0.09	-7.02	-0.09	-9.10411	-0.09	-10.0006	-0.09	-10.4148	-0.09	-10.218	-0.09	-9.95435
		-0.08	-1.57339	-0.08	-3.14154	-0.08	-6.99467	-0.08	-9.09507	-0.08	-9.98909	-0.08	-10.4008	-0.08	-10.1986	-0.08	-9.94789
		-0.07	-1.55899	-0.07	-3.1237	-0.07	-6.97889	-0.07	-9.08464	-0.07	-9.97177	-0.07	-10.3813	-0.07	-10.193	-0.07	-9.94311
		-0.06	-1.54657	-0.06	-3.10026	-0.06	-6.96321	-0.06	-9.07672	-0.06	-9.97744	-0.06	-10.3921	-0.06	-10.1826	-0.06	-9.9245
		-0.05	-1.53227	-0.05	-3.07907	-0.05	-6.94097	-0.05	-9.05533	-0.05	-9.96062	-0.05	-10.3737	-0.05	-10.1801	-0.05	-9.93312
		-0.04	-1.52037	-0.04	-3.06133	-0.04	-6.92326	-0.04	-9.05329	-0.04	-9.95196	-0.04	-10.3552	-0.04	-10.1541	-0.04	-9.92213
		-0.03	-1.50637	-0.03	-3.04202	-0.03	-6.90233	-0.03	-9.04678	-0.03	-9.94208	-0.03	-10.3511	-0.03	-10.1528	-0.03	-9.91133
		-0.02	-1.49192	-0.02	-3.01883	-0.02	-6.88801	-0.02	-9.03166	-0.02	-9.94215	-0.02	-10.3474	-0.02	-10.1451	-0.02	-9.904
		-0.01	-1.48015	-0.01	-3.00055	-0.01	-6.87061	-0.01	-9.02664	-0.01	-9.92648	-0.01	-10.3322	-0.01	-10.1357	-0.01	-9.90166
		0	-1.46659	0	-2.98111	0	-6.851	0	-9.01055	0	-9.90976	0	-10.3198	0	-10.1084	0	-9.89022
		0.01	-1.45345	0.01	-2.95822	0.01	-6.83295	0.01	-9.0016	0.01	-9.91166	0.01	-10.3211	0.01	-10.1059	0.01	-9.87084
		0.02	-1.44134	0.02	-2.93865	0.02	-6.80891	0.02	-8.99221	0.02	-9.89317	0.02	-10.3066	0.02	-10.0946	0.02	-9.87265
		0.03	-1.42567	0.03	-2.91781	0.03	-6.7924	0.03	-8.97592	0.03	-9.88645	0.03	-10.292	0.03	-10.0842	0.03	-9.86721
		0.04	-1.41459	0.04	-2.90062	0.04	-6.77086	0.04	-8.96859	0.04	-9.87108	0.04	-10.2865	0.04	-10.0663	0.04	-9.85905
		0.05	-1.40084	0.05	-2.88135	0.05	-6.7521	0.05	-8.95023	0.05	-9.86796	0.05	-10.2792	0.05	-10.0642	0.05	-9.84904
		0.06	-1.38883	0.06	-2.86036	0.06	-6.73385	0.06	-8.94242	0.06	-9.85389	0.06	-10.2691	0.06	-10.0508	0.06	-9.83984
		0.07	-1.37598	0.07	-2.8414	0.07	-6.70982	0.07	-8.93056	0.07	-9.83573	0.07	-10.2518	0.07	-10.0281	0.07	-9.84154
		0.08	-1.36214	0.08	-2.82123	0.08	-6.69793	0.08	-8.9169	0.08	-9.8321	0.08	-10.2482	0.08	-10.0262	0.08	-9.81443
		0.09	-1.35002	0.09	-2.80198	0.09	-6.67143	0.09	-8.90703	0.09	-9.82883	0.09	-10.2433	0.09	-10.0176	0.09	-9.81208
		0.1	-1.33868	0.1	-2.78085	0.1	-6.65506	0.1	-8.89549	0.1	-9.80889	0.1	-10.2359	0.1	-9.99986	0.1	-9.81411
		0.11	-1.3254	0.11	-2.76276	0.11	-6.63662	0.11	-8.88514	0.11	-9.79351	0.11	-10.2114	0.11	-9.9903	0.11	-9.79854
		0.12	-1.31113	0.12	-2.74335	0.12	-6.61573	0.12	-8.8642	0.12	-9.79083	0.12	-10.2075	0.12	-9.97624	0.12	-9.78762
		0.13	-1.2991	0.13	-2.72278	0.13	-6.59349	0.13	-8.85838	0.13	-9.78261	0.13	-10.1903	0.13	-9.97127	0.13	-9.77533
		0.14	-1.28685	0.14	-2.7042	0.14	-6.57131	0.14	-8.84036	0.14	-9.75648	0.14	-10.1758	0.14	-9.94863	0.14	-9.77139
		0.15	-1.27366	0.15	-2.6866	0.15	-6.56147	0.15	-8.83015	0.15	-9.7486	0.15	-10.1695	0.15	-9.93809	0.15	-9.75766
		0.16	-1.26083	0.16	-2.66504	0.16	-6.54346	0.16	-8.81727	0.16	-9.7457	0.16	-10.1639	0.16	-9.93282	0.16	-9.75266
		0.17	-1.24916	0.17	-2.645	0.17	-6.5266	0.17	-8.79747	0.17	-9.72671	0.17	-10.1542	0.17	-9.91194	0.17	-9.74586
		0.18	-1.23719	0.18	-2.62609	0.18	-6.50268	0.18	-8.7913	0.18	-9.71347	0.18	-10.1336	0.18	-9.89529	0.18	-9.73362
		0.19	-1.22493	0.19	-2.60958	0.19	-6.47743	0.19	-8.77357	0.19	-9.7021	0.19	-10.1293	0.19	-9.88782	0.19	-9.7204
		0.2	-1.21293	0.2	-2.58722	0.2	-6.45802	0.2	-8.75163	0.2	-9.69704	0.2	-10.1201	0.2	-9.87764	0.2	-9.71446
		0.21	-1.19979	0.21	-2.56843	0.21	-6.43901	0.21	-8.73257	0.21	-9.68247	0.21	-10.0979	0.21	-9.86763	0.21	-9.71158
		0.22	-1.18783	0.22	-2.55055	0.22	-6.41699	0.22	-8.72066	0.22	-9.65884	0.22	-10.0915	0.22	-9.84864	0.22	-9.70059
		0.23	-1.1761	0.23	-2.53154	0.23	-6.39759	0.23	-8.70663	0.23	-9.65367	0.23	-10.0823	0.23	-9.83249	0.23	-9.68413
		0.24	-1.16306	0.24	-2.51211	0.24	-6.37655	0.24	-8.68411	0.24	-9.6419	0.24	-10.0651	0.24	-9.82362	0.24	-9.67534
		0.25	-1.15113	0.25	-2.49488	0.25	-6.35433	0.25	-8.67469	0.25	-9.62087	0.25	-10.0517	0.25	-9.79727	0.25	-9.66718
		0.26	-1.13856	0.26	-2.47779	0.26	-6.3307	0.26	-8.66115	0.26	-9.60739	0.26	-10.0453	0.26	-9.79521	0.26	-9.64512
		0.27	-1.1277	0.27	-2.45614	0.27	-6.31236	0.27	-8.63849	0.27	-9.59759	0.27	-10.0334	0.27	-9.78017	0.27	-9.64488
		0.28	-1.1143	0.28	-2.43774	0.28	-6.28989	0.28	-8.61504	0.28	-9.58132	0.28	-10.0156	0.28	-9.77009	0.28	-9.63728
		0.29	-1.10284	0.29	-2.41977	0.29	-6.26099	0.29	-8.59904	0.29	-9.56252	0.29	-10.0132	0.29	-9.74624	0.29	-9.61884
		0.3	-1.09215	0.3	-2.40012	0.3	-6.23534	0.3	-8.5819	0.3	-9.54931	0.3	-9.99565	0.3	-9.73912	0.3	-9.6079
		0.31	-1.07918	0.31	-2.38111	0.31	-6.20666	0.31	-8.55852	0.31	-9.53681	0.31	-9.98211	0.31	-9.72536	0.31	-9.60279
		0.32	-1.0674	0.32	-2.36367	0.32	-6.18622	0.32	-8.54235	0.32	-9.51511	0.32	-9.96284	0.32	-9.70532	0.32	-9.58812
		0.33	-1.0552	0.33	-2.34497	0.33	-6.16739	0.33	-8.52771	0.33	-9.50601	0.33	-9.95769	0.33	-9.68779	0.33	-9.5735
		0.34	-1.04385	0.34	-2.32719	0.34	-6.14943	0.34	-8.50429	0.34	-9.48841	0.34	-9.94092	0.34	-9.67561	0.34	-9.5594
		0.35	-1.0317	0.35	-2.30773	0.35	-6.11378	0.35	-8.47538	0.35	-9.47349	0.35	-9.93017	0.35	-9.65919	0.35	-9.55285
		0.36	-1.01988	0.36	-2.2899	0.36	-6.08515	0.36	-8.4521	0.36	-9.45044	0.36	-9.90102	0.36	-9.63926	0.36	-9.53984
		0.37	-1.00975	0.37	-2.27209	0.37	-6.05901	0.37	-8.43673	0.37	-9.4353	0.37	-9.89797	0.37	-9.61658	0.37	-9.523
		0.38	-0.99705	0.38	-2.25298	0.38	-6.04057	0.38	-8.41451	0.38	-9.42123	0.38	-9.88099	0.38	-9.61291	0.38	-9.5099
		0.39	-0.98595	0.39	-2.23327	0.39	-6.01067	0.39	-8.3901	0.39	-9.40048	0.39	-9.86415	0.39	-9.59585	0.39	-9.5022
		0.4	-0.97404	0.4	-2.215	0.4	-5.98401	0.4	-8.37124	0.4	-9.3835	0.4	-9.85066	0.4	-9.57968	0.4	-9.49028
		0.41	-0.96319	0.41	-2.19765	0.41	-5.95542	0.41	-8.34943	0.41	-9.36968	0.41	-9.84231	0.41	-9.55464	0.41	-9.47131
		0.42	-0.95178	0.42	-2.17904	0.42	-5.93696	0.42	-8.32539	0.42	-9.35753	0.42	-9.81726	0.42	-9.54718	0.42	-9.45894
		0.43	-0.94031	0.43	-2.15973	0.43	-5.90933	0.43	-8.29214	0.43	-9.32118	0.43	-9.79581	0.43	-9.52312	0.43	-9.44996
		0.44	-0.93036	0.44	-2.14205	0.44	-5.87735	0.44	-8.2711	0.44	-9.30338	0.44	-9.78878	0.44	-9.50538	0.44	-9.43129
		0.45	-0.91821	0.45	-2.12308	0.45	-5.84745	0.45	-8.23802	0.45	-9.29426	0.45	-9.77866	0.45	-9.4914	0.45	-9.41461
		0.46	-0.90674	0.46	-2.10398	0.46	-5.82512	0.46	-8.21088	0.46	-9.25813	0.46	-9.75455	0.46	-9.47317	0.46	-9.39789
		0.47	-0.89512	0.47	-2.086	0.47	-5.79926	0.47	-8.19871	0.47	-9.24032	0.47	-9.7362	0.47	-9.45163	0.47	-9.38509
		0.48	-0.88469	0.48	-2.07095	0.48	-5.77704	0.48	-8.15201	0.48	-9.23072	0.48	-9.72296	0.48	-9.43688	0.48	-9.36247
		0.49	-0.87384	0.49	-2.05127	0.49	-5.74773	0.49	-8.12972	0.49	-9.2057	0.49	-9.70359	0.49	-9.42634	0.49	-9.35205
		0.5	-0.86195	0.5	-2.03248	0.5	-5.71317	0.5	-8.1035	0.5	-9.18173	0.5	-9.68237	0.5	-9.39916	0.5	-9.33832
		0.51	-0.85197	0.51	-2.01596	0.51	-5.68015	0.51	-8.07672	0.51	-9.15773	0.51	-9.66656	0.51	-9.38055	0.51	-9.3133
		0.52	-0.8402	0.52	-1.99852	0.52	-5.64991	0.52	-8.04232	0.52	-9.14492	0.52	-9.64819	0.52	-9.36328	0.52	-9.29669
		0.53	-0.8282	0.53	-1.98042	0.53	-5.62037	0.53	-8.01104	0.53	-9.11568	0.53	-9.62027	0.53	-9.34252	0.53	-9.28031
		0.54	-0.81746	0.54	-1.96174	0.54	-5.58784	0.54	-7.9853	0.54	-9.08222	0.54	-9.59802	0.54	-9.32042	0.54	-9.26522
		0.55	-0.80698	0.55	-1.94438	0.55	-5.55425	0.55	-7.94521	0.55	-9.06902	0.55	-9.58031	0.55	-9.29699	0.55	-9.23614
		0.56	-0.79572	0.56	-1.92622	0.56	-5.52576	0.56	-7.91723	0.56	-9.03703	0.56	-9.56928	0.56	-9.27439	0.56	-9.22389
		0.57	-0.78481	0.57	-1.90871	0.57	-5.49661	0.57	-7.88071	0.57	-9.00756	0.57	-9.53858	0.57	-9.26205	0.57	-9.20209
		0.58	-0.77563	0.58	-1.89068	0.58	-5.4589	0.58	-7.8481	0.58	-8.97576	0.58	-9.52293	0.58	-9.22514	0.58	-9.18528
		0.59	-0.76457	0.59	-1.8735	0.59	-5.42128	0.59	-7.81016	0.59	-8.95981	0.59	-9.50198	0.59	-9.20655	0.59	-9.15086
		0.6	-0.75334	0.6	-1.85516	0.6	-5.38789	0.6	-7.76628	0.6	-8.92801	0.6	-9.46994	0.6	-9.18711	0.6	-9.13675
		0.61	-0.74327	0.61	-1.83831	0.61	-5.35441	0.61	-7.73424	0.61	-8.90199	0.61	-9.44628	0.61	-9.15974	0.61	-9.12106
		0.62	-0.73242	0.62	-1.82004	0.62	-5.31747	0.62	-7.69769	0.62	-8.86744	0.62	-9.42676	0.62	-9.13776	0.62	-9.086
		0.63	-0.72147	0.63	-1.80271	0.63	-5.27885	0.63	-7.64859	0.63	-8.8401	0.63	-9.40535	0.63	-9.11707	0.63	-9.06563
		0.64	-0.71113	0.64	-1.78394	0.64	-5.2385	0.64	-7.61513	0.64	-8.80223	0.64	-9.37147	0.64	-9.09826	0.64	-9.0464
		0.65	-0.70117	0.65	-1.76652	0.65	-5.20842	0.65	-7.56904	0.65	-8.77225	0.65	-9.34662	0.65	-9.06519	0.65	-9.01963
		0.66	-0.69098	0.66	-1.7499	0.66	-5.17614	0.66	-7.53246	0.66	-8.74103	0.66	-9.31813	0.66	-9.03402	0.66	-8.98779
		0.67	-0.68058	0.67	-1.73271	0.67	-5.13488	0.67	-7.48494	0.67	-8.71211	0.67	-9.29397	0.67	-9.01175	0.67	-8.95998
		0.68	-0.67004	0.68	-1.71406	0.68	-5.096	0.68	-7.44933	0.68	-8.67173	0.68	-9.25652	0.68	-8.98449	0.68	-8.9357
		0.69	-0.65956	0.69	-1.69688	0.69	-5.0535	0.69	-7.39248	0.69	-8.63856	0.69	-9.23202	0.69	-8.9537	0.69	-8.90326
		0.7	-0.64961	0.7	-1.67895	0.7	-5.01597	0.7	-7.34211	0.7	-8.602	0.7	-9.2085	0.7	-8.93189	0.7	-8.8741
		0.71	-0.63887	0.71	-1.66074	0.71	-4.97316	0.71	-7.29295	0.71	-8.55635	0.71	-9.16874	0.71	-8.90454	0.71	-8.83986
		0.72	-0.6292	0.72	-1.64253	0.72	-4.93286	0.72	-7.24604	0.72	-8.51577	0.72	-9.13379	0.72	-8.86295	0.72	-8.81345
		0.73	-0.61896	0.73	-1.62601	0.73	-4.89262	0.73	-7.19576	0.73	-8.47804	0.73	-9.10443	0.73	-8.82979	0.73	-8.77178
		0.74	-0.60845	0.74	-1.6084	0.74	-4.84539	0.74	-7.14232	0.74	-8.43663	0.74	-9.07441	0.74	-8.81001	0.74	-8.73326
		0.75	-0.59813	0.75	-1.5897	0.75	-4.79931	0.75	-7.09594	0.75	-8.38778	0.75	-9.02532	0.75	-8.76879	0.75	-8.70563
		0.76	-0.58842	0.76	-1.57303	0.76	-4.75282	0.76	-7.03467	0.76	-8.3461	0.76	-8.99128	0.76	-8.72791	0.76	-8.65955
		0.77	-0.57839	0.77	-1.55495	0.77	-4.70325	0.77	-6.97441	0.77	-8.30149	0.77	-8.95344	0.77	-8.69519	0.77	-8.61541
		0.78	-0.56846	0.78	-1.5381	0.78	-4.65556	0.78	-6.91145	0.78	-8.24612	0.78	-8.91179	0.78	-8.66577	0.78	-8.57607
		0.79	-0.55866	0.79	-1.51984	0.79	-4.60848	0.79	-6.86134	0.79	-8.20146	0.79	-8.86661	0.79	-8.62219	0.79	-8.54633
		0.8	-0.54877	0.8	-1.50203	0.8	-4.56274	0.8	-6.80164	0.8	-8.15166	0.8	-8.81879	0.8	-8.58056	0.8	-8.48425
		0.81	-0.53897	0.81	-1.4839	0.81	-4.51441	0.81	-6.7334	0.81	-8.09395	0.81	-8.78454	0.81	-8.54487	0.81	-8.43482
		0.82	-0.52904	0.82	-1.466	0.82	-4.4641	0.82	-6.67899	0.82	-8.0354	0.82	-8.71948	0.82	-8.49886	0.82	-8.38997
		0.83	-0.51894	0.83	-1.44694	0.83	-4.40269	0.83	-6.60648	0.83	-7.98021	0.83	-8.66699	0.83	-8.44692	0.83	-8.32983
		0.84	-0.50922	0.84	-1.42986	0.84	-4.34192	0.84	-6.52932	0.84	-7.92795	0.84	-8.62273	0.84	-8.40213	0.84	-8.27821
		0.85	-0.49938	0.85	-1.41199	0.85	-4.29075	0.85	-6.45852	0.85	-7.85536	0.85	-8.56782	0.85	-8.35519	0.85	-8.21716
		0.86	-0.48979	0.86	-1.39125	0.86	-4.2363	0.86	-6.38747	0.86	-7.78575	0.86	-8.4968	0.86	-8.30936	0.86	-8.16374
		0.87	-0.48038	0.87	-1.37425	0.87	-4.17433	0.87	-6.3136	0.87	-7.71963	0.87	-8.44421	0.87	-8.2528	0.87	-8.09874
		0.88	-0.47003	0.88	-1.35525	0.88	-4.10869	0.88	-6.22088	0.88	-7.65389	0.88	-8.38547	0.88	-8.19985	0.88	-8.02266
		0.89	-0.46039	0.89	-1.3376	0.89	-4.04497	0.89	-6.14262	0.89	-7.56835	0.89	-8.30648	0.89	-8.1445	0.89	-7.95411
		0.9	-0.45042	0.9	-1.31763	0.9	-3.97966	0.9	-6.05479	0.9	-7.49114	0.9	-8.23069	0.9	-8.08437	0.9	-7.87235
		0.91	-0.44071	0.91	-1.29861	0.91	-3.90795	0.91	-5.96353	0.91	-7.41077	0.91	-8.16398	0.91	-8.01324	0.91	-7.79015
		0.92	-0.43111	0.92	-1.27927	0.92	-3.83742	0.92	-5.86843	0.92	-7.32207	0.92	-8.07861	0.92	-7.94701	0.92	-7.71023
		0.93	-0.42167	0.93	-1.25904	0.93	-3.76371	0.93	-5.77076	0.93	-7.2287	0.93	-7.98485	0.93	-7.87784	0.93	-7.61762
		0.94	-0.41178	0.94	-1.23885	0.94	-3.69116	0.94	-5.66949	0.94	-7.13033	0.94	-7.89104	0.94	-7.7883	0.94	-7.52077
		0.95	-0.4018	0.95	-1.21808	0.95	-3.61202	0.95	-5.56846	0.95	-7.02517	0.95	-7.79523	0.95	-7.706	0.95	-7.40795
		0.96	-0.39184	0.96	-1.19773	0.96	-3.53008	0.96	-5.45555	0.96	-6.91465	0.96	-7.6894	0.96	-7.62094	0.96	-7.29232
		0.97	-0.38216	0.97	-1.17643	0.97	-3.44932	0.97	-5.34379	0.97	-6.79239	0.97	-7.57025	0.97	-7.51829	0.97	-7.18433
		0.98	-0.37216	0.98	-1.15513	0.98	-3.36229	0.98	-5.21626	0.98	-6.66796	0.98	-7.44878	0.98	-7.40735	0.98	-7.04332
		0.99	-0.36277	0.99	-1.13322	0.99	-3.27549	0.99	-5.08604	0.99	-6.53364	0.99	-7.30922	0.99	-7.29735	0.99	-6.89752
		1	-0.35242	1	-1.11122	1	-3.17465	1	-4.95579	1	-6.3808	1	-7.16049	1	-7.16884	1	-6.7448
		1.01	-0.34287	1.01	-1.08682	1.01	-3.0751	1.01	-4.81698	1.01	-6.21551	1.01	-6.99395	1.01	-7.0241	1.01	-6.57462
		1.02	-0.33232	1.02	-1.06326	1.02	-2.97092	1.02	-4.66954	1.02	-6.03998	1.02	-6.81235	1.02	-6.86306	1.02	-6.37884
		1.03	-0.32213	1.03	-1.03799	1.03	-2.85701	1.03	-4.50446	1.03	-5.84758	1.03	-6.60916	1.03	-6.68299	1.03	-6.16535
		1.04	-0.3112	1.04	-1.01195	1.04	-2.74648	1.04	-4.34334	1.04	-5.61704	1.04	-6.37648	1.04	-6.47393	1.04	-5.92155
		1.05	-0.30087	1.05	-0.98384	1.05	-2.62959	1.05	-4.1586	1.05	-5.37783	1.05	-6.12353	1.05	-6.2343	1.05	-5.63884
		1.06	-0.29037	1.06	-0.95591	1.06	-2.50062	1.06	-3.96207	1.06	-5.10082	1.06	-5.83511	1.06	-5.96179	1.06	-5.312
		1.07	-0.27954	1.07	-0.92463	1.07	-2.36237	1.07	-3.74536	1.07	-4.78412	1.07	-5.49452	1.07	-5.63997	1.07	-4.93921
		1.08	-0.26863	1.08	-0.89055	1.08	-2.21441	1.08	-3.51399	1.08	-4.42068	1.08	-5.10425	1.08	-5.25905	1.08	-4.50564
		1.09	-0.25722	1.09	-0.85324	1.09	-2.05771	1.09	-3.24723	1.09	-4.0077	1.09	-4.65874	1.09	-4.80528	1.09	-3.9926
		1.1	-0.24564	1.1	-0.81412	1.1	-1.8833	1.1	-2.95517	1.1	-3.52023	1.1	-4.13227	1.1	-4.2783	1.1	-3.39621
		1.11	-0.23304	1.11	-0.76955	1.11	-1.69324	1.11	-2.62591	1.11	-2.95469	1.11	-3.51723	1.11	-3.64719	1.11	-2.70079
		1.12	-0.22009	1.12	-0.71871	1.12	-1.48184	1.12	-2.24517	1.12	-2.29801	1.12	-2.80476	1.12	-2.89368	1.12	-1.87981
		1.13	-0.20618	1.13	-0.66203	1.13	-1.25298	1.13	-1.80232	1.13	-1.53348	1.13	-1.97068	1.13	-2.00147	1.13	-0.92243
		1.14	-0.1911	1.14	-0.59631	1.14	-0.9906	1.14	-1.2891	1.14	-0.64259	1.14	-1.00025	1.14	-0.95655	1.14	0.17947
		1.15	-0.1751	1.15	-0.51914	1.15	-0.69254	1.15	-0.69448	1.15	0.3804	1.15	0.11925	1.15	0.26449	1.15	1.44263
		1.16	-0.15737	1.16	-0.42846	1.16	-0.35216	1.16	0.00318	1.16	1.55842	1.16	1.41048	1.16	1.67299	1.16	2.87292
		1.17	-0.13759	1.17	-0.32377	1.17	0.0397	1.17	0.83145	1.17	2.89263	1.17	2.88294	1.17	3.29603	1.17	4.48148
		1.18	-0.1152	1.18	-0.19826	1.18	0.48529	1.18	1.79403	1.18	4.40382	1.18	4.55183	1.18	5.12795	1.18	6.27208
		1.19	-0.0906	1.19	-0.05062	1.19	1.00122	1.19	2.91531	1.19	6.09056	1.19	6.42524	1.19	7.18658	1.19	8.23893
		1.2	-0.06201	1.2	0.12333	1.2	1.58853	1.2	4.20583	1.2	7.9626	1.2	8.50395	1.2	9.47244	1.2	10.3851
		1.21	-0.02863	1.21	0.32866	1.21	2.26406	1.21	5.68761	1.21	10.0173	1.21	10.7999	1.21	11.9868	1.21	12.7076
		1.22	0.00805	1.22	0.56954	1.22	3.03989	1.22	7.37295	1.22	12.2603	1.22	13.3079	1.22	14.7217	1.22	15.1958
		1.23	0.05503	1.23	0.84886	1.23	3.91879	1.23	9.27668	1.23	14.6858	1.23	16.0279	1.23	17.6745	1.23	17.8442
		1.24	0.10973	1.24	1.17263	1.24	4.90751	1.24	11.1804	1.24	17.2791	1.24	18.9506	1.24	20.8321	1.24	20.6445
		1.25	0.17212	1.25	1.54325	1.25	6.01454	1.25	13.0841	1.25	20.0289	1.25	22.0749	1.25	24.1879	1.25	23.5873
		1.26	0.24557	1.26	1.96502	1.26	7.24645	1.26	14.9878	1.26	22.7788	1.26	25.1992	1.26	27.5436	1.26	26.53
		1.27	0.33046	1.27	2.43985	1.27	8.60567	1.27	16.8916	1.27	25.5287	1.27	28.3235	1.27	30.8993	1.27	29.4728
		1.28	0.41535	1.28	2.97101	1.28	10.0939	1.28	18.7953	1.28	28.2786	1.28	31.4478	1.28	34.2551	1.28	32.4156
		1.29	0.50024	1.29	3.55905	1.29	11.7104	1.29	20.699	1.29	31.0285	1.29	34.5721	1.29	37.6108	1.29	35.3583
		1.3	0.58513	1.3	4.20434	1.3	13.4528	1.3	22.6027	1.3	33.7784	1.3	37.6964	1.3	40.9666	1.3	38.3011
