# Supplementary material for: Efficient and thermally stable organic solar cells based on small molecule donor and polymer acceptor
Source: Nat Commun. 2019 Jul 22;10:3271. doi: 10.1038/s41467-019-10984-6 (PMC6646397; doi:10.1038/s41467-019-10984-6)
Supplement: Supplementary file 4 — Source Data [file 41467_2019_10984_MOESM4_ESM.zip › Source data/Supplementary Figure 15/Supplementary Figure 15.xlsx]

## Sheet: Sheet1
Supplementary Figure 15
		DR3TBDTT:PBN-11
		donor:acceptor (2:1)		donor:acceptor (3:1)		donor:acceptor (4:1)		donor:acceptor (5:1)
		Voltage (V)	Current density (mA/cm2)	Voltage (V)	Current density (mA/cm2)	Voltage (V)	Current density (mA/cm2)	Voltage (V)	Current density (mA/cm2)
		-0.4	-6.5645	-0.4	-6.78088	-0.4	-6.91508	-0.4	-6.25187
		-0.39	-6.54012	-0.39	-6.76055	-0.39	-6.89827	-0.39	-6.23051
		-0.38	-6.5171	-0.38	-6.74211	-0.38	-6.88213	-0.38	-6.20525
		-0.37	-6.49646	-0.37	-6.72345	-0.37	-6.86312	-0.37	-6.18706
		-0.36	-6.47522	-0.36	-6.70994	-0.36	-6.84322	-0.36	-6.16734
		-0.35	-6.45491	-0.35	-6.68744	-0.35	-6.82407	-0.35	-6.14789
		-0.34	-6.42756	-0.34	-6.66489	-0.34	-6.80415	-0.34	-6.11722
		-0.33	-6.40883	-0.33	-6.65325	-0.33	-6.78749	-0.33	-6.10221
		-0.32	-6.3838	-0.32	-6.63186	-0.32	-6.76764	-0.32	-6.08328
		-0.31	-6.36327	-0.31	-6.60817	-0.31	-6.74984	-0.31	-6.06031
		-0.3	-6.34405	-0.3	-6.59361	-0.3	-6.72752	-0.3	-6.03477
		-0.29	-6.3063	-0.29	-6.57433	-0.29	-6.70975	-0.29	-6.01933
		-0.28	-6.29532	-0.28	-6.55611	-0.28	-6.68925	-0.28	-5.99913
		-0.27	-6.27551	-0.27	-6.54172	-0.27	-6.66691	-0.27	-5.97415
		-0.26	-6.24785	-0.26	-6.51829	-0.26	-6.65019	-0.26	-5.95436
		-0.25	-6.22467	-0.25	-6.50159	-0.25	-6.62764	-0.25	-5.93748
		-0.24	-6.20672	-0.24	-6.48443	-0.24	-6.61043	-0.24	-5.91762
		-0.23	-6.17955	-0.23	-6.46495	-0.23	-6.59112	-0.23	-5.89131
		-0.22	-6.16	-0.22	-6.44631	-0.22	-6.57227	-0.22	-5.86919
		-0.21	-6.13427	-0.21	-6.42431	-0.21	-6.55637	-0.21	-5.85025
		-0.2	-6.11345	-0.2	-6.40666	-0.2	-6.53814	-0.2	-5.82773
		-0.19	-6.09168	-0.19	-6.38807	-0.19	-6.51184	-0.19	-5.80728
		-0.18	-6.07013	-0.18	-6.36915	-0.18	-6.49535	-0.18	-5.78834
		-0.17	-6.04667	-0.17	-6.34823	-0.17	-6.47039	-0.17	-5.76604
		-0.16	-6.02094	-0.16	-6.32826	-0.16	-6.45294	-0.16	-5.74838
		-0.15	-6.0003	-0.15	-6.30826	-0.15	-6.43482	-0.15	-5.72452
		-0.14	-5.97697	-0.14	-6.29129	-0.14	-6.41802	-0.14	-5.70691
		-0.13	-5.94809	-0.13	-6.27068	-0.13	-6.39909	-0.13	-5.6869
		-0.12	-5.92877	-0.12	-6.2502	-0.12	-6.37675	-0.12	-5.65916
		-0.11	-5.9104	-0.11	-6.23316	-0.11	-6.35657	-0.11	-5.64092
		-0.1	-5.8804	-0.1	-6.21347	-0.1	-6.33932	-0.1	-5.62261
		-0.09	-5.85658	-0.09	-6.1876	-0.09	-6.31806	-0.09	-5.60177
		-0.08	-5.83185	-0.08	-6.1697	-0.08	-6.29122	-0.08	-5.57924
		-0.07	-5.81926	-0.07	-6.15268	-0.07	-6.27566	-0.07	-5.55792
		-0.06	-5.79184	-0.06	-6.13141	-0.06	-6.25585	-0.06	-5.54082
		-0.05	-5.77003	-0.05	-6.10847	-0.05	-6.23231	-0.05	-5.51995
		-0.04	-5.747	-0.04	-6.09054	-0.04	-6.21195	-0.04	-5.494
		-0.03	-5.71661	-0.03	-6.07833	-0.03	-6.19679	-0.03	-5.47439
		-0.02	-5.7048	-0.02	-6.04692	-0.02	-6.17649	-0.02	-5.45227
		-0.01	-5.67016	-0.01	-6.02631	-0.01	-6.15011	-0.01	-5.42836
		0	-5.65028	0	-6.01074	0	-6.13219	0	-5.40745
		0.01	-5.62526	0.01	-5.98544	0.01	-6.11119	0.01	-5.38634
		0.02	-5.60535	0.02	-5.96446	0.02	-6.09049	0.02	-5.36553
		0.03	-5.58864	0.03	-5.94897	0.03	-6.06585	0.03	-5.34328
		0.04	-5.55747	0.04	-5.92464	0.04	-6.04338	0.04	-5.32431
		0.05	-5.53259	0.05	-5.90114	0.05	-6.02493	0.05	-5.30199
		0.06	-5.50607	0.06	-5.8767	0.06	-6.00307	0.06	-5.28192
		0.07	-5.48178	0.07	-5.85746	0.07	-5.97881	0.07	-5.25739
		0.08	-5.46244	0.08	-5.83857	0.08	-5.95943	0.08	-5.2389
		0.09	-5.43295	0.09	-5.81499	0.09	-5.93546	0.09	-5.2131
		0.1	-5.40972	0.1	-5.79466	0.1	-5.91704	0.1	-5.19237
		0.11	-5.39663	0.11	-5.77144	0.11	-5.89027	0.11	-5.16449
		0.12	-5.36662	0.12	-5.75042	0.12	-5.87135	0.12	-5.13931
		0.13	-5.33266	0.13	-5.72479	0.13	-5.84649	0.13	-5.12048
		0.14	-5.31329	0.14	-5.70158	0.14	-5.82396	0.14	-5.10015
		0.15	-5.28564	0.15	-5.67755	0.15	-5.80312	0.15	-5.07323
		0.16	-5.26674	0.16	-5.6567	0.16	-5.77742	0.16	-5.04755
		0.17	-5.23549	0.17	-5.63224	0.17	-5.75444	0.17	-5.0251
		0.18	-5.20681	0.18	-5.60935	0.18	-5.72696	0.18	-5.00042
		0.19	-5.18575	0.19	-5.58652	0.19	-5.7051	0.19	-4.97381
		0.2	-5.16119	0.2	-5.56325	0.2	-5.68057	0.2	-4.95146
		0.21	-5.1397	0.21	-5.53813	0.21	-5.65449	0.21	-4.92811
		0.22	-5.11006	0.22	-5.51675	0.22	-5.63196	0.22	-4.89908
		0.23	-5.08731	0.23	-5.4978	0.23	-5.60982	0.23	-4.87673
		0.24	-5.06238	0.24	-5.46609	0.24	-5.58503	0.24	-4.85513
		0.25	-5.03276	0.25	-5.44253	0.25	-5.55476	0.25	-4.82644
		0.26	-5.00583	0.26	-5.4192	0.26	-5.53296	0.26	-4.80137
		0.27	-4.97807	0.27	-5.39346	0.27	-5.50531	0.27	-4.77575
		0.28	-4.95511	0.28	-5.36745	0.28	-5.47897	0.28	-4.74898
		0.29	-4.92793	0.29	-5.33997	0.29	-5.45471	0.29	-4.72329
		0.3	-4.89703	0.3	-5.31753	0.3	-5.42623	0.3	-4.69575
		0.31	-4.87518	0.31	-5.29325	0.31	-5.4012	0.31	-4.66598
		0.32	-4.84627	0.32	-5.26423	0.32	-5.37155	0.32	-4.63762
		0.33	-4.81945	0.33	-5.24286	0.33	-5.34556	0.33	-4.61185
		0.34	-4.78648	0.34	-5.21046	0.34	-5.32085	0.34	-4.58488
		0.35	-4.76558	0.35	-5.18338	0.35	-5.29362	0.35	-4.55906
		0.36	-4.73519	0.36	-5.15618	0.36	-5.26104	0.36	-4.53294
		0.37	-4.70705	0.37	-5.1321	0.37	-5.23625	0.37	-4.50403
		0.38	-4.67903	0.38	-5.10399	0.38	-5.20685	0.38	-4.47399
		0.39	-4.64754	0.39	-5.0739	0.39	-5.17915	0.39	-4.44893
		0.4	-4.62273	0.4	-5.04381	0.4	-5.14501	0.4	-4.4168
		0.41	-4.59245	0.41	-5.01982	0.41	-5.11457	0.41	-4.38681
		0.42	-4.56142	0.42	-4.98918	0.42	-5.08811	0.42	-4.35667
		0.43	-4.53537	0.43	-4.95909	0.43	-5.05499	0.43	-4.32994
		0.44	-4.50565	0.44	-4.93082	0.44	-5.02529	0.44	-4.29804
		0.45	-4.47544	0.45	-4.90194	0.45	-4.9971	0.45	-4.26626
		0.46	-4.4434	0.46	-4.86905	0.46	-4.96423	0.46	-4.23529
		0.47	-4.42248	0.47	-4.84146	0.47	-4.9291	0.47	-4.21009
		0.48	-4.38641	0.48	-4.81326	0.48	-4.9025	0.48	-4.17426
		0.49	-4.35478	0.49	-4.78134	0.49	-4.86944	0.49	-4.14522
		0.5	-4.32233	0.5	-4.74976	0.5	-4.83486	0.5	-4.11174
		0.51	-4.29806	0.51	-4.72141	0.51	-4.79852	0.51	-4.08183
		0.52	-4.26407	0.52	-4.68672	0.52	-4.76851	0.52	-4.04629
		0.53	-4.22907	0.53	-4.65598	0.53	-4.73868	0.53	-4.01586
		0.54	-4.19797	0.54	-4.61974	0.54	-4.7032	0.54	-3.9827
		0.55	-4.16737	0.55	-4.59037	0.55	-4.66493	0.55	-3.95007
		0.56	-4.13641	0.56	-4.55536	0.56	-4.62948	0.56	-3.90972
		0.57	-4.10201	0.57	-4.52174	0.57	-4.59595	0.57	-3.877
		0.58	-4.07178	0.58	-4.48587	0.58	-4.55983	0.58	-3.84573
		0.59	-4.034	0.59	-4.45272	0.59	-4.52097	0.59	-3.80537
		0.6	-4.00193	0.6	-4.41705	0.6	-4.48606	0.6	-3.77064
		0.61	-3.96618	0.61	-4.37818	0.61	-4.4498	0.61	-3.73512
		0.62	-3.94016	0.62	-4.34555	0.62	-4.40936	0.62	-3.69864
		0.63	-3.90425	0.63	-4.30905	0.63	-4.37064	0.63	-3.65748
		0.64	-3.86567	0.64	-4.27391	0.64	-4.33473	0.64	-3.62461
		0.65	-3.8344	0.65	-4.23333	0.65	-4.29974	0.65	-3.58889
		0.66	-3.79765	0.66	-4.1951	0.66	-4.25422	0.66	-3.54839
		0.67	-3.76789	0.67	-4.15927	0.67	-4.21147	0.67	-3.50686
		0.68	-3.72292	0.68	-4.1141	0.68	-4.17397	0.68	-3.46803
		0.69	-3.69296	0.69	-4.07551	0.69	-4.13102	0.69	-3.42938
		0.7	-3.64927	0.7	-4.03595	0.7	-4.08432	0.7	-3.38451
		0.71	-3.61685	0.71	-3.99897	0.71	-4.04255	0.71	-3.3436
		0.72	-3.58039	0.72	-3.95741	0.72	-4.00436	0.72	-3.30262
		0.73	-3.54258	0.73	-3.91195	0.73	-3.96079	0.73	-3.26094
		0.74	-3.50766	0.74	-3.87095	0.74	-3.91043	0.74	-3.21647
		0.75	-3.46798	0.75	-3.827	0.75	-3.86594	0.75	-3.17456
		0.76	-3.42776	0.76	-3.78312	0.76	-3.8196	0.76	-3.13198
		0.77	-3.38305	0.77	-3.73702	0.77	-3.77041	0.77	-3.08556
		0.78	-3.34812	0.78	-3.69318	0.78	-3.72119	0.78	-3.04076
		0.79	-3.30653	0.79	-3.64422	0.79	-3.67434	0.79	-2.99577
		0.8	-3.26145	0.8	-3.59813	0.8	-3.62289	0.8	-2.94931
		0.81	-3.22389	0.81	-3.54959	0.81	-3.57271	0.81	-2.9026
		0.82	-3.17613	0.82	-3.50242	0.82	-3.51944	0.82	-2.85019
		0.83	-3.1366	0.83	-3.44866	0.83	-3.46802	0.83	-2.80377
		0.84	-3.09168	0.84	-3.40058	0.84	-3.41199	0.84	-2.75293
		0.85	-3.05069	0.85	-3.34982	0.85	-3.35665	0.85	-2.70157
		0.86	-3.00186	0.86	-3.29624	0.86	-3.30063	0.86	-2.65064
		0.87	-2.95768	0.87	-3.23967	0.87	-3.24489	0.87	-2.59869
		0.88	-2.90824	0.88	-3.18313	0.88	-3.18205	0.88	-2.54458
		0.89	-2.86138	0.89	-3.12872	0.89	-3.12391	0.89	-2.48791
		0.9	-2.81285	0.9	-3.07279	0.9	-3.0621	0.9	-2.43523
		0.91	-2.75923	0.91	-3.01363	0.91	-2.99876	0.91	-2.37613
		0.92	-2.70735	0.92	-2.95559	0.92	-2.93243	0.92	-2.31855
		0.93	-2.65687	0.93	-2.89526	0.93	-2.86513	0.93	-2.25896
		0.94	-2.605	0.94	-2.83169	0.94	-2.79746	0.94	-2.20015
		0.95	-2.54692	0.95	-2.76947	0.95	-2.72629	0.95	-2.13743
		0.96	-2.48885	0.96	-2.70325	0.96	-2.64915	0.96	-2.07418
		0.97	-2.43228	0.97	-2.6366	0.97	-2.57523	0.97	-2.00954
		0.98	-2.37042	0.98	-2.56895	0.98	-2.49716	0.98	-1.94339
		0.99	-2.30661	0.99	-2.49657	0.99	-2.41354	0.99	-1.87545
		1	-2.24592	1	-2.4226	1	-2.33099	1	-1.80524
		1.01	-2.18114	1.01	-2.34849	1.01	-2.24337	1.01	-1.73686
		1.02	-2.10828	1.02	-2.2715	1.02	-2.15369	1.02	-1.66275
		1.03	-2.03751	1.03	-2.19152	1.03	-2.05969	1.03	-1.58849
		1.04	-1.96029	1.04	-2.10757	1.04	-1.96245	1.04	-1.50893
		1.05	-1.88495	1.05	-2.02075	1.05	-1.85803	1.05	-1.42968
		1.06	-1.80458	1.06	-1.93267	1.06	-1.75085	1.06	-1.34744
		1.07	-1.72091	1.07	-1.8389	1.07	-1.63425	1.07	-1.26103
		1.08	-1.62724	1.08	-1.74017	1.08	-1.51576	1.08	-1.16926
		1.09	-1.53316	1.09	-1.63896	1.09	-1.39304	1.09	-1.07447
		1.1	-1.43057	1.1	-1.53259	1.1	-1.26064	1.1	-0.97341
		1.11	-1.32232	1.11	-1.41767	1.11	-1.12383	1.11	-0.86835
		1.12	-1.21142	1.12	-1.29666	1.12	-0.97911	1.12	-0.76204
		1.13	-1.08584	1.13	-1.16836	1.13	-0.82453	1.13	-0.64423
		1.14	-0.96573	1.14	-1.03354	1.14	-0.66369	1.14	-0.5141
		1.15	-0.82598	1.15	-0.88962	1.15	-0.49259	1.15	-0.37964
		1.16	-0.67881	1.16	-0.73028	1.16	-0.3097	1.16	-0.23249
		1.17	-0.51511	1.17	-0.56316	1.17	-0.10355	1.17	-0.07255
		1.18	-0.34437	1.18	-0.38173	1.18	0.05525	1.18	0.10086
		1.19	-0.1597	1.19	-0.18314	1.19	0.31069	1.19	0.29087
		1.2	0.04714	1.2	0.03101	1.2	0.53907	1.2	0.4988
		1.21	0.25569	1.21	0.27066	1.21	0.78097	1.21	0.72884
		1.22	0.49312	1.22	0.52674	1.22	1.03745	1.22	0.98303
		1.23	0.74617	1.23	0.80718	1.23	1.3054	1.23	1.25867
		1.24	1.01881	1.24	1.1126	1.24	1.58923	1.24	1.56785
		1.25	1.31405	1.25	1.45287	1.25	1.88688	1.25	1.90415
		1.26	1.63288	1.26	1.79315	1.26	2.19892	1.26	2.24045
		1.27	1.97231	1.27	2.13342	1.27	2.53839	1.27	2.57674
		1.28	2.33724	1.28	2.47369	1.28	2.88094	1.28	2.91304
		1.29	2.72439	1.29	2.81397	1.29	3.24153	1.29	3.24934
		1.3	3.13894	1.3	3.15424	1.3	3.61587	1.3	3.58563
