# Supplementary material for: Efficient and thermally stable organic solar cells based on small molecule donor and polymer acceptor
Source: Nat Commun. 2019 Jul 22;10:3271. doi: 10.1038/s41467-019-10984-6 (PMC6646397; doi:10.1038/s41467-019-10984-6)
Supplement: Supplementary file 4 — Source Data [file 41467_2019_10984_MOESM4_ESM.zip › Source data/Supplementary Figure 16/Supplementary Figure 16.xlsx]

## Sheet: Sheet1
Supplementary Figure 16
		DR3TBDTT:PBN-11
		as-cast		80		120		140		160		180		200		240
		Voltage (V)	Current density (mA/cm2)	Voltage (V)	Current density (mA/cm2)	Voltage (V)	Current density (mA/cm2)	Voltage (V)	Current density (mA/cm2)	Voltage (V)	Current density (mA/cm2)	Voltage (V)	Current density (mA/cm2)	Voltage (V)	Current density (mA/cm2)	Voltage (V)	Current density (mA/cm2)
		-0.4	-2.64896	-0.4	-3.0853	-0.4	-3.755	-0.4	-5.19213	-0.4	-6.20302	-0.4	-6.91508	-0.4	-6.84557	-0.4	-6.32766
		-0.39	-2.63261	-0.39	-3.0642	-0.39	-3.73632	-0.39	-5.16732	-0.39	-6.18282	-0.39	-6.89827	-0.39	-6.82641	-0.39	-6.3063
		-0.38	-2.61857	-0.38	-3.04757	-0.38	-3.71904	-0.38	-5.14647	-0.38	-6.16807	-0.38	-6.88213	-0.38	-6.81304	-0.38	-6.28843
		-0.37	-2.60246	-0.37	-3.03066	-0.37	-3.70011	-0.37	-5.12725	-0.37	-6.14744	-0.37	-6.86312	-0.37	-6.78958	-0.37	-6.27202
		-0.36	-2.58398	-0.36	-3.01177	-0.36	-3.68399	-0.36	-5.10613	-0.36	-6.13336	-0.36	-6.84322	-0.36	-6.76733	-0.36	-6.25497
		-0.35	-2.56908	-0.35	-2.99406	-0.35	-3.66695	-0.35	-5.0825	-0.35	-6.10845	-0.35	-6.82407	-0.35	-6.75623	-0.35	-6.23087
		-0.34	-2.55388	-0.34	-2.9777	-0.34	-3.64773	-0.34	-5.06386	-0.34	-6.08669	-0.34	-6.80415	-0.34	-6.73089	-0.34	-6.2138
		-0.33	-2.54021	-0.33	-2.96222	-0.33	-3.63129	-0.33	-5.04534	-0.33	-6.06555	-0.33	-6.78749	-0.33	-6.7091	-0.33	-6.20114
		-0.32	-2.52065	-0.32	-2.94374	-0.32	-3.61691	-0.32	-5.02191	-0.32	-6.05002	-0.32	-6.76764	-0.32	-6.68331	-0.32	-6.1795
		-0.31	-2.50612	-0.31	-2.92272	-0.31	-3.59391	-0.31	-4.99909	-0.31	-6.02742	-0.31	-6.74984	-0.31	-6.67063	-0.31	-6.16003
		-0.3	-2.49092	-0.3	-2.90638	-0.3	-3.57743	-0.3	-4.979	-0.3	-6.00926	-0.3	-6.72752	-0.3	-6.65391	-0.3	-6.14284
		-0.29	-2.47383	-0.29	-2.89326	-0.29	-3.5622	-0.29	-4.95965	-0.29	-5.98701	-0.29	-6.70975	-0.29	-6.62516	-0.29	-6.12661
		-0.28	-2.45825	-0.28	-2.86989	-0.28	-3.54532	-0.28	-4.9373	-0.28	-5.97168	-0.28	-6.68925	-0.28	-6.61106	-0.28	-6.10413
		-0.27	-2.44194	-0.27	-2.85202	-0.27	-3.52623	-0.27	-4.91457	-0.27	-5.94782	-0.27	-6.66691	-0.27	-6.59588	-0.27	-6.08254
		-0.26	-2.42912	-0.26	-2.83646	-0.26	-3.50995	-0.26	-4.89377	-0.26	-5.93167	-0.26	-6.65019	-0.26	-6.57291	-0.26	-6.06867
		-0.25	-2.41201	-0.25	-2.81906	-0.25	-3.49289	-0.25	-4.87194	-0.25	-5.91327	-0.25	-6.62764	-0.25	-6.54878	-0.25	-6.05519
		-0.24	-2.39557	-0.24	-2.79934	-0.24	-3.47345	-0.24	-4.85002	-0.24	-5.89071	-0.24	-6.61043	-0.24	-6.52664	-0.24	-6.03063
		-0.23	-2.37905	-0.23	-2.7827	-0.23	-3.45764	-0.23	-4.83031	-0.23	-5.86869	-0.23	-6.59112	-0.23	-6.51225	-0.23	-6.01679
		-0.22	-2.36378	-0.22	-2.76619	-0.22	-3.44012	-0.22	-4.81373	-0.22	-5.85059	-0.22	-6.57227	-0.22	-6.48886	-0.22	-5.99672
		-0.21	-2.34714	-0.21	-2.74741	-0.21	-3.42382	-0.21	-4.79079	-0.21	-5.8346	-0.21	-6.55637	-0.21	-6.47254	-0.21	-5.97458
		-0.2	-2.33128	-0.2	-2.73242	-0.2	-3.40671	-0.2	-4.76582	-0.2	-5.80857	-0.2	-6.53814	-0.2	-6.45248	-0.2	-5.95593
		-0.19	-2.31571	-0.19	-2.71309	-0.19	-3.38949	-0.19	-4.74845	-0.19	-5.78878	-0.19	-6.51184	-0.19	-6.42891	-0.19	-5.94248
		-0.18	-2.3009	-0.18	-2.69643	-0.18	-3.37329	-0.18	-4.72909	-0.18	-5.77007	-0.18	-6.49535	-0.18	-6.41456	-0.18	-5.92256
		-0.17	-2.28394	-0.17	-2.68071	-0.17	-3.3561	-0.17	-4.70446	-0.17	-5.75155	-0.17	-6.47039	-0.17	-6.39488	-0.17	-5.89812
		-0.16	-2.26923	-0.16	-2.66155	-0.16	-3.33666	-0.16	-4.68227	-0.16	-5.72891	-0.16	-6.45294	-0.16	-6.37438	-0.16	-5.8819
		-0.15	-2.25577	-0.15	-2.64571	-0.15	-3.31854	-0.15	-4.66382	-0.15	-5.71149	-0.15	-6.43482	-0.15	-6.35277	-0.15	-5.86516
		-0.14	-2.23887	-0.14	-2.62966	-0.14	-3.30591	-0.14	-4.64507	-0.14	-5.69006	-0.14	-6.41802	-0.14	-6.33479	-0.14	-5.84742
		-0.13	-2.22058	-0.13	-2.60711	-0.13	-3.2844	-0.13	-4.61772	-0.13	-5.66817	-0.13	-6.39909	-0.13	-6.31814	-0.13	-5.82804
		-0.12	-2.20837	-0.12	-2.59129	-0.12	-3.26845	-0.12	-4.59961	-0.12	-5.64479	-0.12	-6.37675	-0.12	-6.29204	-0.12	-5.8082
		-0.11	-2.19223	-0.11	-2.57438	-0.11	-3.25323	-0.11	-4.57687	-0.11	-5.62406	-0.11	-6.35657	-0.11	-6.27215	-0.11	-5.79136
		-0.1	-2.17494	-0.1	-2.55829	-0.1	-3.23611	-0.1	-4.55648	-0.1	-5.60474	-0.1	-6.33932	-0.1	-6.25213	-0.1	-5.76971
		-0.09	-2.16061	-0.09	-2.53959	-0.09	-3.2172	-0.09	-4.53302	-0.09	-5.58506	-0.09	-6.31806	-0.09	-6.23525	-0.09	-5.74834
		-0.08	-2.14518	-0.08	-2.52243	-0.08	-3.19971	-0.08	-4.51392	-0.08	-5.56011	-0.08	-6.29122	-0.08	-6.21404	-0.08	-5.7328
		-0.07	-2.12911	-0.07	-2.50607	-0.07	-3.18504	-0.07	-4.49394	-0.07	-5.54158	-0.07	-6.27566	-0.07	-6.19314	-0.07	-5.71661
		-0.06	-2.11224	-0.06	-2.48825	-0.06	-3.16604	-0.06	-4.46978	-0.06	-5.52597	-0.06	-6.25585	-0.06	-6.1825	-0.06	-5.68778
		-0.05	-2.09653	-0.05	-2.47048	-0.05	-3.14859	-0.05	-4.45109	-0.05	-5.49922	-0.05	-6.23231	-0.05	-6.15684	-0.05	-5.67315
		-0.04	-2.08311	-0.04	-2.45218	-0.04	-3.13194	-0.04	-4.43126	-0.04	-5.47984	-0.04	-6.21195	-0.04	-6.13476	-0.04	-5.65822
		-0.03	-2.06736	-0.03	-2.4374	-0.03	-3.11333	-0.03	-4.40743	-0.03	-5.46112	-0.03	-6.19679	-0.03	-6.11059	-0.03	-5.63617
		-0.02	-2.05057	-0.02	-2.41928	-0.02	-3.09677	-0.02	-4.38719	-0.02	-5.43687	-0.02	-6.17649	-0.02	-6.09789	-0.02	-5.61302
		-0.01	-2.03408	-0.01	-2.40229	-0.01	-3.07889	-0.01	-4.366	-0.01	-5.41834	-0.01	-6.15011	-0.01	-6.07016	-0.01	-5.59615
		0	-2.01943	0	-2.38595	0	-3.06248	0	-4.34944	0	-5.39258	0	-6.13219	0	-6.04864	0	-5.57917
		0.01	-2.0036	0.01	-2.36744	0.01	-3.04394	0.01	-4.3232	0.01	-5.37695	0.01	-6.11119	0.01	-6.03395	0.01	-5.55664
		0.02	-1.98805	0.02	-2.35	0.02	-3.02674	0.02	-4.29953	0.02	-5.34965	0.02	-6.09049	0.02	-6.01249	0.02	-5.5344
		0.03	-1.97315	0.03	-2.33261	0.03	-3.01094	0.03	-4.27891	0.03	-5.32866	0.03	-6.06585	0.03	-5.99143	0.03	-5.52213
		0.04	-1.95883	0.04	-2.317	0.04	-2.99587	0.04	-4.26122	0.04	-5.30466	0.04	-6.04338	0.04	-5.96785	0.04	-5.50069
		0.05	-1.94239	0.05	-2.29682	0.05	-2.97883	0.05	-4.23356	0.05	-5.28588	0.05	-6.02493	0.05	-5.94823	0.05	-5.47375
		0.06	-1.92658	0.06	-2.2783	0.06	-2.9567	0.06	-4.21455	0.06	-5.26292	0.06	-6.00307	0.06	-5.92972	0.06	-5.45286
		0.07	-1.91172	0.07	-2.26168	0.07	-2.94018	0.07	-4.19165	0.07	-5.23493	0.07	-5.97881	0.07	-5.90478	0.07	-5.43642
		0.08	-1.89542	0.08	-2.24578	0.08	-2.92602	0.08	-4.17289	0.08	-5.21888	0.08	-5.95943	0.08	-5.88851	0.08	-5.41793
		0.09	-1.87875	0.09	-2.22715	0.09	-2.90864	0.09	-4.14753	0.09	-5.19751	0.09	-5.93546	0.09	-5.86637	0.09	-5.39248
		0.1	-1.86416	0.1	-2.21074	0.1	-2.88719	0.1	-4.12625	0.1	-5.17226	0.1	-5.91704	0.1	-5.84074	0.1	-5.37437
		0.11	-1.8504	0.11	-2.19523	0.11	-2.87392	0.11	-4.10614	0.11	-5.14595	0.11	-5.89027	0.11	-5.81594	0.11	-5.35479
		0.12	-1.83344	0.12	-2.17883	0.12	-2.85556	0.12	-4.07946	0.12	-5.12678	0.12	-5.87135	0.12	-5.79768	0.12	-5.33409
		0.13	-1.8198	0.13	-2.16159	0.13	-2.83915	0.13	-4.05608	0.13	-5.10412	0.13	-5.84649	0.13	-5.77517	0.13	-5.31107
		0.14	-1.80383	0.14	-2.14389	0.14	-2.82038	0.14	-4.0357	0.14	-5.07838	0.14	-5.82396	0.14	-5.75051	0.14	-5.28917
		0.15	-1.79051	0.15	-2.12675	0.15	-2.80109	0.15	-4.01411	0.15	-5.05784	0.15	-5.80312	0.15	-5.72959	0.15	-5.26797
		0.16	-1.77361	0.16	-2.10956	0.16	-2.785	0.16	-3.98664	0.16	-5.0348	0.16	-5.77742	0.16	-5.70876	0.16	-5.2444
		0.17	-1.75895	0.17	-2.09143	0.17	-2.76524	0.17	-3.96682	0.17	-5.01268	0.17	-5.75444	0.17	-5.68759	0.17	-5.22557
		0.18	-1.74366	0.18	-2.07475	0.18	-2.74976	0.18	-3.94701	0.18	-4.98537	0.18	-5.72696	0.18	-5.65832	0.18	-5.20281
		0.19	-1.72824	0.19	-2.05826	0.19	-2.73255	0.19	-3.92071	0.19	-4.96186	0.19	-5.7051	0.19	-5.64151	0.19	-5.18269
		0.2	-1.71356	0.2	-2.04209	0.2	-2.71443	0.2	-3.89698	0.2	-4.93969	0.2	-5.68057	0.2	-5.61341	0.2	-5.15365
		0.21	-1.69876	0.21	-2.02415	0.21	-2.6961	0.21	-3.87323	0.21	-4.91184	0.21	-5.65449	0.21	-5.58713	0.21	-5.1353
		0.22	-1.68324	0.22	-2.00801	0.22	-2.67801	0.22	-3.85038	0.22	-4.88577	0.22	-5.63196	0.22	-5.56964	0.22	-5.11586
		0.23	-1.66671	0.23	-1.99223	0.23	-2.65967	0.23	-3.82524	0.23	-4.86549	0.23	-5.60982	0.23	-5.5442	0.23	-5.09119
		0.24	-1.65178	0.24	-1.97249	0.24	-2.64058	0.24	-3.80265	0.24	-4.83889	0.24	-5.58503	0.24	-5.51896	0.24	-5.06547
		0.25	-1.6368	0.25	-1.95518	0.25	-2.62242	0.25	-3.78081	0.25	-4.8111	0.25	-5.55476	0.25	-5.49139	0.25	-5.041
		0.26	-1.6214	0.26	-1.93921	0.26	-2.60572	0.26	-3.75644	0.26	-4.78564	0.26	-5.53296	0.26	-5.46608	0.26	-5.01893
		0.27	-1.60617	0.27	-1.9243	0.27	-2.58719	0.27	-3.72909	0.27	-4.75987	0.27	-5.50531	0.27	-5.4427	0.27	-4.99365
		0.28	-1.59107	0.28	-1.90507	0.28	-2.56863	0.28	-3.70686	0.28	-4.73349	0.28	-5.47897	0.28	-5.41265	0.28	-4.96961
		0.29	-1.57618	0.29	-1.88733	0.29	-2.55006	0.29	-3.68444	0.29	-4.70621	0.29	-5.45471	0.29	-5.38834	0.29	-4.94977
		0.3	-1.5604	0.3	-1.87087	0.3	-2.53385	0.3	-3.65873	0.3	-4.68092	0.3	-5.42623	0.3	-5.36709	0.3	-4.92157
		0.31	-1.54402	0.31	-1.85389	0.31	-2.51314	0.31	-3.6317	0.31	-4.65466	0.31	-5.4012	0.31	-5.33526	0.31	-4.89685
		0.32	-1.53069	0.32	-1.83396	0.32	-2.49466	0.32	-3.6083	0.32	-4.62663	0.32	-5.37155	0.32	-5.30664	0.32	-4.8689
		0.33	-1.51456	0.33	-1.81776	0.33	-2.47682	0.33	-3.58486	0.33	-4.59793	0.33	-5.34556	0.33	-5.28288	0.33	-4.84983
		0.34	-1.49938	0.34	-1.80431	0.34	-2.45843	0.34	-3.55591	0.34	-4.57233	0.34	-5.32085	0.34	-5.25263	0.34	-4.82368
		0.35	-1.48472	0.35	-1.78349	0.35	-2.44034	0.35	-3.52888	0.35	-4.54494	0.35	-5.29362	0.35	-5.22618	0.35	-4.79458
		0.36	-1.46919	0.36	-1.76733	0.36	-2.4192	0.36	-3.50526	0.36	-4.51251	0.36	-5.26104	0.36	-5.20075	0.36	-4.76993
		0.37	-1.45462	0.37	-1.75206	0.37	-2.4022	0.37	-3.48362	0.37	-4.48679	0.37	-5.23625	0.37	-5.17659	0.37	-4.74341
		0.38	-1.43943	0.38	-1.73481	0.38	-2.3819	0.38	-3.45532	0.38	-4.45864	0.38	-5.20685	0.38	-5.14569	0.38	-4.72007
		0.39	-1.42367	0.39	-1.71728	0.39	-2.36267	0.39	-3.42642	0.39	-4.42889	0.39	-5.17915	0.39	-5.11519	0.39	-4.69176
		0.4	-1.40913	0.4	-1.70057	0.4	-2.34408	0.4	-3.40282	0.4	-4.39937	0.4	-5.14501	0.4	-5.08268	0.4	-4.66685
		0.41	-1.39429	0.41	-1.6848	0.41	-2.32477	0.41	-3.37743	0.41	-4.3703	0.41	-5.11457	0.41	-5.05586	0.41	-4.64009
		0.42	-1.37867	0.42	-1.66685	0.42	-2.30864	0.42	-3.3474	0.42	-4.3435	0.42	-5.08811	0.42	-5.02026	0.42	-4.6085
		0.43	-1.36426	0.43	-1.64865	0.43	-2.28667	0.43	-3.32247	0.43	-4.31001	0.43	-5.05499	0.43	-4.99601	0.43	-4.58099
		0.44	-1.3493	0.44	-1.63368	0.44	-2.26965	0.44	-3.29726	0.44	-4.27855	0.44	-5.02529	0.44	-4.97059	0.44	-4.55863
		0.45	-1.33334	0.45	-1.61649	0.45	-2.24964	0.45	-3.26891	0.45	-4.25068	0.45	-4.9971	0.45	-4.93459	0.45	-4.52676
		0.46	-1.31696	0.46	-1.59793	0.46	-2.22798	0.46	-3.23996	0.46	-4.21927	0.46	-4.96423	0.46	-4.8989	0.46	-4.49811
		0.47	-1.30338	0.47	-1.58142	0.47	-2.2082	0.47	-3.2151	0.47	-4.18414	0.47	-4.9291	0.47	-4.86841	0.47	-4.47312
		0.48	-1.28858	0.48	-1.56437	0.48	-2.19058	0.48	-3.18495	0.48	-4.15413	0.48	-4.9025	0.48	-4.84049	0.48	-4.44507
		0.49	-1.27396	0.49	-1.54813	0.49	-2.17031	0.49	-3.15788	0.49	-4.12244	0.49	-4.86944	0.49	-4.80717	0.49	-4.40989
		0.5	-1.25919	0.5	-1.52958	0.5	-2.15094	0.5	-3.13135	0.5	-4.09135	0.5	-4.83486	0.5	-4.77323	0.5	-4.37993
		0.51	-1.24449	0.51	-1.5128	0.51	-2.13001	0.51	-3.1034	0.51	-4.05996	0.51	-4.79852	0.51	-4.74365	0.51	-4.3532
		0.52	-1.22868	0.52	-1.49752	0.52	-2.11178	0.52	-3.07312	0.52	-4.02503	0.52	-4.76851	0.52	-4.70695	0.52	-4.32291
		0.53	-1.21458	0.53	-1.48098	0.53	-2.0903	0.53	-3.0472	0.53	-3.99038	0.53	-4.73868	0.53	-4.67859	0.53	-4.29106
		0.54	-1.19971	0.54	-1.46323	0.54	-2.07003	0.54	-3.01717	0.54	-3.95772	0.54	-4.7032	0.54	-4.63659	0.54	-4.26282
		0.55	-1.18423	0.55	-1.4461	0.55	-2.04918	0.55	-2.98977	0.55	-3.92342	0.55	-4.66493	0.55	-4.60634	0.55	-4.23053
		0.56	-1.16879	0.56	-1.42914	0.56	-2.02911	0.56	-2.95856	0.56	-3.89294	0.56	-4.62948	0.56	-4.56918	0.56	-4.20021
		0.57	-1.154	0.57	-1.4113	0.57	-2.00859	0.57	-2.92875	0.57	-3.86003	0.57	-4.59595	0.57	-4.53347	0.57	-4.1647
		0.58	-1.13822	0.58	-1.39504	0.58	-1.9886	0.58	-2.90064	0.58	-3.82209	0.58	-4.55983	0.58	-4.50019	0.58	-4.13122
		0.59	-1.12459	0.59	-1.37809	0.59	-1.96832	0.59	-2.87182	0.59	-3.78635	0.59	-4.52097	0.59	-4.46524	0.59	-4.10225
		0.6	-1.11013	0.6	-1.36161	0.6	-1.94761	0.6	-2.84056	0.6	-3.75019	0.6	-4.48606	0.6	-4.42194	0.6	-4.07042
		0.61	-1.0952	0.61	-1.34407	0.61	-1.92523	0.61	-2.81161	0.61	-3.71287	0.61	-4.4498	0.61	-4.38223	0.61	-4.03045
		0.62	-1.08074	0.62	-1.32613	0.62	-1.90449	0.62	-2.78291	0.62	-3.67512	0.62	-4.40936	0.62	-4.3495	0.62	-3.99978
		0.63	-1.06509	0.63	-1.3103	0.63	-1.88483	0.63	-2.75249	0.63	-3.64103	0.63	-4.37064	0.63	-4.31067	0.63	-3.96718
		0.64	-1.05	0.64	-1.29306	0.64	-1.86299	0.64	-2.72045	0.64	-3.60438	0.64	-4.33473	0.64	-4.27104	0.64	-3.93009
		0.65	-1.03521	0.65	-1.27581	0.65	-1.83965	0.65	-2.68906	0.65	-3.56539	0.65	-4.29974	0.65	-4.23234	0.65	-3.89549
		0.66	-1.02131	0.66	-1.25773	0.66	-1.81875	0.66	-2.65829	0.66	-3.52474	0.66	-4.25422	0.66	-4.19424	0.66	-3.86135
		0.67	-1.00614	0.67	-1.2401	0.67	-1.79846	0.67	-2.62586	0.67	-3.49028	0.67	-4.21147	0.67	-4.14763	0.67	-3.82275
		0.68	-0.99078	0.68	-1.22316	0.68	-1.77646	0.68	-2.59244	0.68	-3.45061	0.68	-4.17397	0.68	-4.10529	0.68	-3.78696
		0.69	-0.97648	0.69	-1.20572	0.69	-1.75293	0.69	-2.56312	0.69	-3.40935	0.69	-4.13102	0.69	-4.06623	0.69	-3.74831
		0.7	-0.96118	0.7	-1.18976	0.7	-1.73225	0.7	-2.52929	0.7	-3.37106	0.7	-4.08432	0.7	-4.02447	0.7	-3.7125
		0.71	-0.94486	0.71	-1.17328	0.71	-1.71006	0.71	-2.49668	0.71	-3.33042	0.71	-4.04255	0.71	-3.97751	0.71	-3.67494
		0.72	-0.93194	0.72	-1.15607	0.72	-1.68809	0.72	-2.46422	0.72	-3.29089	0.72	-4.00436	0.72	-3.93345	0.72	-3.63325
		0.73	-0.91722	0.73	-1.13842	0.73	-1.6646	0.73	-2.42982	0.73	-3.24895	0.73	-3.96079	0.73	-3.89617	0.73	-3.59298
		0.74	-0.90172	0.74	-1.12201	0.74	-1.64343	0.74	-2.39681	0.74	-3.20704	0.74	-3.91043	0.74	-3.84551	0.74	-3.55665
		0.75	-0.88706	0.75	-1.10431	0.75	-1.62093	0.75	-2.36315	0.75	-3.16762	0.75	-3.86594	0.75	-3.79763	0.75	-3.51328
		0.76	-0.87143	0.76	-1.0862	0.76	-1.59823	0.76	-2.32786	0.76	-3.12168	0.76	-3.8196	0.76	-3.74849	0.76	-3.47035
		0.77	-0.85741	0.77	-1.07036	0.77	-1.57438	0.77	-2.29176	0.77	-3.0771	0.77	-3.77041	0.77	-3.70202	0.77	-3.42999
		0.78	-0.84244	0.78	-1.05299	0.78	-1.55313	0.78	-2.2564	0.78	-3.03486	0.78	-3.72119	0.78	-3.65678	0.78	-3.38774
		0.79	-0.82741	0.79	-1.03492	0.79	-1.53077	0.79	-2.21987	0.79	-2.99149	0.79	-3.67434	0.79	-3.60691	0.79	-3.34222
		0.8	-0.81394	0.8	-1.02205	0.8	-1.50681	0.8	-2.187	0.8	-2.94258	0.8	-3.62289	0.8	-3.55849	0.8	-3.29478
		0.81	-0.79986	0.81	-1.00468	0.81	-1.48209	0.81	-2.15157	0.81	-2.89937	0.81	-3.57271	0.81	-3.50437	0.81	-3.25397
		0.82	-0.78516	0.82	-0.98804	0.82	-1.4609	0.82	-2.11367	0.82	-2.85444	0.82	-3.51944	0.82	-3.45107	0.82	-3.20708
		0.83	-0.77009	0.83	-0.96887	0.83	-1.43553	0.83	-2.07793	0.83	-2.8069	0.83	-3.46802	0.83	-3.39756	0.83	-3.15892
		0.84	-0.7559	0.84	-0.95319	0.84	-1.41102	0.84	-2.04091	0.84	-2.757	0.84	-3.41199	0.84	-3.34358	0.84	-3.11029
		0.85	-0.74061	0.85	-0.93519	0.85	-1.38555	0.85	-2.00144	0.85	-2.70916	0.85	-3.35665	0.85	-3.28644	0.85	-3.06198
		0.86	-0.72577	0.86	-0.91708	0.86	-1.36152	0.86	-1.96162	0.86	-2.66274	0.86	-3.30063	0.86	-3.2308	0.86	-3.00793
		0.87	-0.71125	0.87	-0.89881	0.87	-1.33517	0.87	-1.92178	0.87	-2.60832	0.87	-3.24489	0.87	-3.17569	0.87	-2.9581
		0.88	-0.69622	0.88	-0.8823	0.88	-1.31074	0.88	-1.88428	0.88	-2.55818	0.88	-3.18205	0.88	-3.1143	0.88	-2.90568
		0.89	-0.6811	0.89	-0.86441	0.89	-1.2852	0.89	-1.84083	0.89	-2.50404	0.89	-3.12391	0.89	-3.05175	0.89	-2.85052
		0.9	-0.66577	0.9	-0.84542	0.9	-1.25991	0.9	-1.80115	0.9	-2.45597	0.9	-3.0621	0.9	-2.99164	0.9	-2.79484
		0.91	-0.65087	0.91	-0.82936	0.91	-1.23206	0.91	-1.75967	0.91	-2.39936	0.91	-2.99876	0.91	-2.92753	0.91	-2.73885
		0.92	-0.63623	0.92	-0.81129	0.92	-1.2069	0.92	-1.71686	0.92	-2.3443	0.92	-2.93243	0.92	-2.86101	0.92	-2.68253
		0.93	-0.62075	0.93	-0.79221	0.93	-1.18031	0.93	-1.67355	0.93	-2.28651	0.93	-2.86513	0.93	-2.79295	0.93	-2.62303
		0.94	-0.60574	0.94	-0.77502	0.94	-1.15298	0.94	-1.63091	0.94	-2.23044	0.94	-2.79746	0.94	-2.72756	0.94	-2.55877
		0.95	-0.59076	0.95	-0.75796	0.95	-1.12512	0.95	-1.58873	0.95	-2.17084	0.95	-2.72629	0.95	-2.65379	0.95	-2.49796
		0.96	-0.575	0.96	-0.73984	0.96	-1.09929	0.96	-1.54075	0.96	-2.11252	0.96	-2.64915	0.96	-2.57943	0.96	-2.43185
		0.97	-0.55978	0.97	-0.71943	0.97	-1.0703	0.97	-1.49491	0.97	-2.05198	0.97	-2.57524	0.97	-2.50222	0.97	-2.36414
		0.98	-0.54478	0.98	-0.70232	0.98	-1.04149	0.98	-1.44975	0.98	-1.98725	0.98	-2.49716	0.98	-2.4237	0.98	-2.29584
		0.99	-0.52998	0.99	-0.68276	0.99	-1.0126	0.99	-1.40192	0.99	-1.92444	0.99	-2.41354	0.99	-2.34389	0.99	-2.22367
		1	-0.51398	1	-0.66445	1	-0.98376	1	-1.35085	1	-1.86009	1	-2.33099	1	-2.25867	1	-2.15012
		1.01	-0.49781	1.01	-0.64515	1.01	-0.95296	1.01	-1.30107	1.01	-1.78887	1.01	-2.24337	1.01	-2.17239	1.01	-2.06809
		1.02	-0.48196	1.02	-0.62634	1.02	-0.92149	1.02	-1.25054	1.02	-1.71863	1.02	-2.15369	1.02	-2.0809	1.02	-1.98738
		1.03	-0.46669	1.03	-0.607	1.03	-0.89031	1.03	-1.19618	1.03	-1.64535	1.03	-2.05969	1.03	-1.98573	1.03	-1.90226
		1.04	-0.44974	1.04	-0.58735	1.04	-0.85758	1.04	-1.14077	1.04	-1.57197	1.04	-1.96245	1.04	-1.88521	1.04	-1.81374
		1.05	-0.43386	1.05	-0.56672	1.05	-0.82331	1.05	-1.08444	1.05	-1.49369	1.05	-1.85803	1.05	-1.78165	1.05	-1.71885
		1.06	-0.41819	1.06	-0.54623	1.06	-0.7897	1.06	-1.02558	1.06	-1.41318	1.06	-1.75085	1.06	-1.67274	1.06	-1.62217
		1.07	-0.40227	1.07	-0.5246	1.07	-0.75348	1.07	-0.96121	1.07	-1.32774	1.07	-1.63425	1.07	-1.55719	1.07	-1.51566
		1.08	-0.38485	1.08	-0.5031	1.08	-0.71668	1.08	-0.89797	1.08	-1.23961	1.08	-1.51576	1.08	-1.43941	1.08	-1.40647
		1.09	-0.36763	1.09	-0.4815	1.09	-0.67807	1.09	-0.83092	1.09	-1.14537	1.09	-1.39304	1.09	-1.3107	1.09	-1.29107
		1.1	-0.34916	1.1	-0.45686	1.1	-0.63768	1.1	-0.76099	1.1	-1.04716	1.1	-1.26064	1.1	-1.17565	1.1	-1.16728
		1.11	-0.33092	1.11	-0.43513	1.11	-0.59564	1.11	-0.68691	1.11	-0.94566	1.11	-1.12383	1.11	-1.0327	1.11	-1.03521
		1.12	-0.31227	1.12	-0.41053	1.12	-0.54868	1.12	-0.60937	1.12	-0.83598	1.12	-0.97911	1.12	-0.88056	1.12	-0.89554
		1.13	-0.29306	1.13	-0.38525	1.13	-0.49895	1.13	-0.52493	1.13	-0.71664	1.13	-0.82453	1.13	-0.71656	1.13	-0.7474
		1.14	-0.27247	1.14	-0.3568	1.14	-0.4459	1.14	-0.43459	1.14	-0.59157	1.14	-0.66369	1.14	-0.54348	1.14	-0.5876
		1.15	-0.25159	1.15	-0.32943	1.15	-0.3887	1.15	-0.33788	1.15	-0.45585	1.15	-0.49259	1.15	-0.35629	1.15	-0.41765
		1.16	-0.22816	1.16	-0.29864	1.16	-0.32301	1.16	-0.23329	1.16	-0.30691	1.16	-0.3097	1.16	-0.15452	1.16	-0.23463
		1.17	-0.20439	1.17	-0.26535	1.17	-0.25156	1.17	-0.11018	1.17	-0.14392	1.17	-0.10355	1.17	0.06019	1.17	-0.02662
		1.18	-0.17914	1.18	-0.23105	1.18	-0.16981	1.18	0.00703	1.18	0.03073	1.18	0.05525	1.18	0.28834	1.18	0.17981
		1.19	-0.15118	1.19	-0.19269	1.19	-0.07695	1.19	0.15493	1.19	0.22646	1.19	0.31069	1.19	0.53431	1.19	0.40428
		1.2	-0.1213	1.2	-0.14923	1.2	0.02732	1.2	0.30976	1.2	0.43535	1.2	0.53907	1.2	0.79881	1.2	0.64523
		1.21	-0.08739	1.21	-0.10175	1.21	0.14762	1.21	0.48225	1.21	0.66682	1.21	0.78097	1.21	1.08283	1.21	0.89833
		1.22	-0.04949	1.22	-0.0484	1.22	0.28619	1.22	0.6719	1.22	0.92187	1.22	1.03745	1.22	1.38057	1.22	1.16564
		1.23	-0.00681	1.23	0.00787	1.23	0.44444	1.23	0.88642	1.23	1.20051	1.23	1.3054	1.23	1.70103	1.23	1.45105
		1.24	0.03985	1.24	0.0799	1.24	0.62872	1.24	1.12377	1.24	1.51255	1.24	1.58923	1.24	2.04162	1.24	1.74844
		1.25	0.09503	1.25	0.15737	1.25	0.84084	1.25	1.38966	1.25	1.8491	1.25	1.88688	1.25	2.40126	1.25	2.06746
		1.26	0.1502	1.26	0.24795	1.26	1.05295	1.26	1.68314	1.26	2.18565	1.26	2.19892	1.26	2.78121	1.26	2.39904
		1.27	0.20538	1.27	0.35306	1.27	1.26506	1.27	2.02066	1.27	2.52219	1.27	2.53839	1.27	3.18153	1.27	2.75777
		1.28	0.26055	1.28	0.46994	1.28	1.47718	1.28	2.38211	1.28	2.85874	1.28	2.88094	1.28	3.60283	1.28	3.12199
		1.29	0.31573	1.29	0.60397	1.29	1.68929	1.29	2.77983	1.29	3.19529	1.29	3.24153	1.29	4.04479	1.29	3.50202
		1.3	0.37091	1.3	0.75503	1.3	1.90141	1.3	3.21334	1.3	3.53184	1.3	3.61587	1.3	4.50611	1.3	3.89928
