# Supplementary material for: Efficient and thermally stable organic solar cells based on small molecule donor and polymer acceptor
Source: Nat Commun. 2019 Jul 22;10:3271. doi: 10.1038/s41467-019-10984-6 (PMC6646397; doi:10.1038/s41467-019-10984-6)
Supplement: Supplementary file 4 — Source Data [file 41467_2019_10984_MOESM4_ESM.zip › Source data/Supplementary Figure 17/Supplementary Figure 17.xlsx]

## Sheet: Sheet1
Supplementary Figure 17
	Forward direction		Backward direction
	Voltage (V)	Current density (mA/cm2)	Voltage (V)	Current density (mA/cm2)
	-0.4	-11.5449	1.3	142.424
	-0.39	-11.5202	1.29	131.024
	-0.38	-11.5212	1.28	119.624
	-0.37	-11.5176	1.27	108.223
	-0.36	-11.4963	1.26	96.8227
	-0.35	-11.4801	1.25	85.4223
	-0.34	-11.4871	1.24	74.0219
	-0.33	-11.4824	1.23	63.4464
	-0.32	-11.4621	1.22	53.708
	-0.31	-11.4491	1.21	44.8571
	-0.3	-11.461	1.2	36.8892
	-0.29	-11.4425	1.19	29.7998
	-0.28	-11.4297	1.18	23.5731
	-0.27	-11.4275	1.17	18.167
	-0.26	-11.4205	1.16	13.5382
	-0.25	-11.4054	1.15	9.61897
	-0.24	-11.3975	1.14	6.34309
	-0.23	-11.3987	1.13	3.6322
	-0.22	-11.3954	1.12	1.40775
	-0.21	-11.3651	1.11	-0.39873
	-0.2	-11.3625	1.1	-1.85669
	-0.19	-11.3639	1.09	-3.03814
	-0.18	-11.3423	1.08	-4.00452
	-0.17	-11.3341	1.07	-4.78462
	-0.16	-11.335	1.06	-5.41452
	-0.15	-11.3324	1.05	-5.95224
	-0.14	-11.311	1.04	-6.37773
	-0.13	-11.3053	1.03	-6.74247
	-0.12	-11.2939	1.02	-7.05281
	-0.11	-11.2896	1.01	-7.31946
	-0.1	-11.2776	1	-7.54335
	-0.09	-11.2742	0.99	-7.74244
	-0.08	-11.2628	0.98	-7.92735
	-0.07	-11.242	0.97	-8.0897
	-0.06	-11.2369	0.96	-8.23101
	-0.05	-11.2379	0.95	-8.35859
	-0.04	-11.2272	0.94	-8.48165
	-0.03	-11.2117	0.93	-8.5888
	-0.02	-11.2008	0.92	-8.68817
	-0.01	-11.1972	0.91	-8.78959
	0	-11.1803	0.9	-8.88265
	0.01	-11.1727	0.89	-8.96209
	0.02	-11.1652	0.88	-9.04019
	0.03	-11.1538	0.87	-9.11583
	0.04	-11.1388	0.86	-9.19742
	0.05	-11.1362	0.85	-9.26107
	0.06	-11.1346	0.84	-9.3182
	0.07	-11.1166	0.83	-9.38634
	0.08	-11.0981	0.82	-9.438
	0.09	-11.0888	0.81	-9.49139
	0.1	-11.0908	0.8	-9.55345
	0.11	-11.0665	0.79	-9.60354
	0.12	-11.0626	0.78	-9.65299
	0.13	-11.0489	0.77	-9.69277
	0.14	-11.0439	0.76	-9.74893
	0.15	-11.0255	0.75	-9.78902
	0.16	-11.0154	0.74	-9.81919
	0.17	-11.0037	0.73	-9.8633
	0.18	-10.9924	0.72	-9.91482
	0.19	-10.9747	0.71	-9.95215
	0.2	-10.9632	0.7	-9.98038
	0.21	-10.9615	0.69	-10.019
	0.22	-10.9461	0.68	-10.0569
	0.23	-10.9283	0.67	-10.0863
	0.24	-10.9218	0.66	-10.1141
	0.25	-10.9077	0.65	-10.1483
	0.26	-10.8818	0.64	-10.1851
	0.27	-10.8728	0.63	-10.2095
	0.28	-10.8658	0.62	-10.2355
	0.29	-10.8439	0.61	-10.2627
	0.3	-10.8235	0.6	-10.2906
	0.31	-10.8243	0.59	-10.3164
	0.32	-10.82	0.58	-10.3466
	0.33	-10.7884	0.57	-10.3744
	0.34	-10.7842	0.56	-10.3927
	0.35	-10.7681	0.55	-10.4115
	0.36	-10.7611	0.54	-10.4405
	0.37	-10.7285	0.53	-10.4573
	0.38	-10.7191	0.52	-10.4817
	0.39	-10.708	0.51	-10.5036
	0.4	-10.6904	0.5	-10.5291
	0.41	-10.6787	0.49	-10.5424
	0.42	-10.6555	0.48	-10.5567
	0.43	-10.6442	0.47	-10.5892
	0.44	-10.6132	0.46	-10.6062
	0.45	-10.5985	0.45	-10.6145
	0.46	-10.5904	0.44	-10.6299
	0.47	-10.5745	0.43	-10.6601
	0.48	-10.5416	0.42	-10.6718
	0.49	-10.5274	0.41	-10.6942
	0.5	-10.5145	0.4	-10.7076
	0.51	-10.489	0.39	-10.7258
	0.52	-10.4668	0.38	-10.7374
	0.53	-10.4425	0.37	-10.7471
	0.54	-10.4262	0.36	-10.779
	0.55	-10.3978	0.35	-10.7867
	0.56	-10.3794	0.34	-10.8022
	0.57	-10.3615	0.33	-10.8082
	0.58	-10.3338	0.32	-10.8388
	0.59	-10.3043	0.31	-10.8432
	0.6	-10.2788	0.3	-10.8431
	0.61	-10.2502	0.29	-10.8636
	0.62	-10.2241	0.28	-10.8857
	0.63	-10.1986	0.27	-10.8918
	0.64	-10.1742	0.26	-10.9007
	0.65	-10.1374	0.25	-10.9268
	0.66	-10.1035	0.24	-10.9409
	0.67	-10.0762	0.23	-10.9481
	0.68	-10.0467	0.22	-10.9649
	0.69	-10.0096	0.21	-10.9802
	0.7	-9.97169	0.2	-10.9828
	0.71	-9.94624	0.19	-10.9945
	0.72	-9.90979	0.18	-11.0122
	0.73	-9.85858	0.17	-11.0244
	0.74	-9.81562	0.16	-11.0338
	0.75	-9.78592	0.15	-11.0446
	0.76	-9.74787	0.14	-11.0627
	0.77	-9.69058	0.13	-11.0684
	0.78	-9.65184	0.12	-11.0809
	0.79	-9.60287	0.11	-11.0863
	0.8	-9.55504	0.1	-11.11
	0.81	-9.49407	0.09	-11.1091
	0.82	-9.44124	0.08	-11.1175
	0.83	-9.39077	0.07	-11.1359
	0.84	-9.32402	0.06	-11.1524
	0.85	-9.26836	0.05	-11.1556
	0.86	-9.20616	0.04	-11.1583
	0.87	-9.12532	0.03	-11.1738
	0.88	-9.0512	0.02	-11.1833
	0.89	-8.97478	0.01	-11.1923
	0.9	-8.89656	0	-11.2002
	0.91	-8.80479	-0.01	-11.2165
	0.92	-8.70486	-0.02	-11.2198
	0.93	-8.60674	-0.03	-11.2312
	0.94	-8.50181	-0.04	-11.2464
	0.95	-8.38054	-0.05	-11.2573
	0.96	-8.25521	-0.06	-11.2553
	0.97	-8.11474	-0.07	-11.2614
	0.98	-7.95414	-0.08	-11.2823
	0.99	-7.76993	-0.09	-11.2925
	1	-7.57132	-0.1	-11.2957
	1.01	-7.34837	-0.11	-11.3083
	1.02	-7.08224	-0.12	-11.3127
	1.03	-6.77006	-0.13	-11.3239
	1.04	-6.40268	-0.14	-11.3293
	1.05	-5.97512	-0.15	-11.3506
	1.06	-5.42964	-0.16	-11.3529
	1.07	-4.79208	-0.17	-11.3522
	1.08	-4.00198	-0.18	-11.3607
	1.09	-3.02127	-0.19	-11.3815
	1.1	-1.82127	-0.2	-11.3802
	1.11	-0.33957	-0.21	-11.3837
	1.12	1.49608	-0.22	-11.4121
	1.13	3.75675	-0.23	-11.4161
	1.14	6.51108	-0.24	-11.415
	1.15	9.83542	-0.25	-11.4241
	1.16	13.8103	-0.26	-11.4389
	1.17	18.4988	-0.27	-11.4447
	1.18	23.9688	-0.28	-11.4465
	1.19	30.2607	-0.29	-11.4592
	1.2	37.416	-0.3	-11.4776
	1.21	45.4469	-0.31	-11.4682
	1.22	54.3569	-0.32	-11.479
	1.23	64.1482	-0.33	-11.4986
	1.24	74.7683	-0.34	-11.5046
	1.25	86.2038	-0.35	-11.4982
	1.26	97.6393	-0.36	-11.5139
	1.27	109.075	-0.37	-11.5334
	1.28	120.51	-0.38	-11.5379
	1.29	131.946	-0.39	-11.5368
	1.3	143.381	-0.4	-11.5602
