# Supplementary material for: Efficient and thermally stable organic solar cells based on small molecule donor and polymer acceptor
Source: Nat Commun. 2019 Jul 22;10:3271. doi: 10.1038/s41467-019-10984-6 (PMC6646397; doi:10.1038/s41467-019-10984-6)
Supplement: Supplementary file 4 — Source Data [file 41467_2019_10984_MOESM4_ESM.zip › Source data/Supplementary Figure 18/Supplementary Figure 18.xlsx]

## Sheet: Sheet1
Supplementary Figure 18
		DR3TBDTC:PBN-11		DR3TBDTT:PBN-11		DR3TBDTT-BO:PBN-11
		Voltage (V)	Current density (mA/cm2)	Voltage (V)	Current density (mA/cm2)	Voltage (V)	Current density (mA/cm2)
		-0.4	-11.5449	-0.4	-7.02668	-0.4	-6.71249
		-0.39	-11.5202	-0.39	-7.00004	-0.39	-6.70012
		-0.38	-11.5212	-0.38	-6.9875	-0.38	-6.68782
		-0.37	-11.5176	-0.37	-6.97089	-0.37	-6.67787
		-0.36	-11.4963	-0.36	-6.94889	-0.36	-6.65707
		-0.35	-11.4801	-0.35	-6.92964	-0.35	-6.64848
		-0.34	-11.4871	-0.34	-6.91233	-0.34	-6.63333
		-0.33	-11.4824	-0.33	-6.8928	-0.33	-6.62543
		-0.32	-11.4621	-0.32	-6.86699	-0.32	-6.61327
		-0.31	-11.4491	-0.31	-6.84842	-0.31	-6.59512
		-0.3	-11.461	-0.3	-6.82908	-0.3	-6.58521
		-0.29	-11.4425	-0.29	-6.81278	-0.29	-6.57137
		-0.28	-11.4297	-0.28	-6.78928	-0.28	-6.55847
		-0.27	-11.4275	-0.27	-6.76662	-0.27	-6.54118
		-0.26	-11.4205	-0.26	-6.75347	-0.26	-6.53047
		-0.25	-11.4054	-0.25	-6.73493	-0.25	-6.51497
		-0.24	-11.3975	-0.24	-6.70775	-0.24	-6.50186
		-0.23	-11.3987	-0.23	-6.69212	-0.23	-6.49107
		-0.22	-11.3954	-0.22	-6.66932	-0.22	-6.47688
		-0.21	-11.3651	-0.21	-6.6512	-0.21	-6.46038
		-0.2	-11.3625	-0.2	-6.62965	-0.2	-6.45162
		-0.19	-11.3639	-0.19	-6.61125	-0.19	-6.43641
		-0.18	-11.3423	-0.18	-6.58936	-0.18	-6.41767
		-0.17	-11.3341	-0.17	-6.57183	-0.17	-6.40723
		-0.16	-11.335	-0.16	-6.54534	-0.16	-6.39188
		-0.15	-11.3324	-0.15	-6.52995	-0.15	-6.37508
		-0.14	-11.311	-0.14	-6.50517	-0.14	-6.36217
		-0.13	-11.3053	-0.13	-6.4846	-0.13	-6.34912
		-0.12	-11.2939	-0.12	-6.46604	-0.12	-6.33631
		-0.11	-11.2896	-0.11	-6.44457	-0.11	-6.31736
		-0.1	-11.2776	-0.1	-6.42355	-0.1	-6.30167
		-0.09	-11.2742	-0.09	-6.39582	-0.09	-6.28862
		-0.08	-11.2628	-0.08	-6.37919	-0.08	-6.27122
		-0.07	-11.242	-0.07	-6.35815	-0.07	-6.25838
		-0.06	-11.2369	-0.06	-6.33359	-0.06	-6.24168
		-0.05	-11.2379	-0.05	-6.31392	-0.05	-6.22432
		-0.04	-11.2272	-0.04	-6.29305	-0.04	-6.20882
		-0.03	-11.2117	-0.03	-6.27415	-0.03	-6.19577
		-0.02	-11.2008	-0.02	-6.24574	-0.02	-6.17682
		-0.01	-11.1972	-0.01	-6.22454	-0.01	-6.16372
		0	-11.1803	0	-6.20635	0	-6.15086
		0.01	-11.1727	0.01	-6.18297	0.01	-6.12642
		0.02	-11.1652	0.02	-6.15569	0.02	-6.11366
		0.03	-11.1538	0.03	-6.13339	0.03	-6.09472
		0.04	-11.1388	0.04	-6.11109	0.04	-6.08113
		0.05	-11.1362	0.05	-6.08766	0.05	-6.06219
		0.06	-11.1346	0.06	-6.05956	0.06	-6.04624
		0.07	-11.1166	0.07	-6.04213	0.07	-6.02738
		0.08	-11.0981	0.08	-6.01856	0.08	-6.00978
		0.09	-11.0888	0.09	-5.99536	0.09	-5.99397
		0.1	-11.0908	0.1	-5.97003	0.1	-5.97816
		0.11	-11.0665	0.11	-5.94921	0.11	-5.95941
		0.12	-11.0626	0.12	-5.92564	0.12	-5.94212
		0.13	-11.0489	0.13	-5.89951	0.13	-5.92398
		0.14	-11.0439	0.14	-5.87247	0.14	-5.90128
		0.15	-11.0255	0.15	-5.85381	0.15	-5.87744
		0.16	-11.0154	0.16	-5.82636	0.16	-5.86609
		0.17	-11.0037	0.17	-5.80438	0.17	-5.84509
		0.18	-10.9924	0.18	-5.7766	0.18	-5.82398
		0.19	-10.9747	0.19	-5.7526	0.19	-5.80897
		0.2	-10.9632	0.2	-5.72994	0.2	-5.78857
		0.21	-10.9615	0.21	-5.70321	0.21	-5.76941
		0.22	-10.9461	0.22	-5.67792	0.22	-5.75277
		0.23	-10.9283	0.23	-5.6546	0.23	-5.72957
		0.24	-10.9218	0.24	-5.62733	0.24	-5.71038
		0.25	-10.9077	0.25	-5.60089	0.25	-5.68858
		0.26	-10.8818	0.26	-5.57125	0.26	-5.66928
		0.27	-10.8728	0.27	-5.55005	0.27	-5.64536
		0.28	-10.8658	0.28	-5.52201	0.28	-5.63021
		0.29	-10.8439	0.29	-5.49737	0.29	-5.60214
		0.3	-10.8235	0.3	-5.47536	0.3	-5.58114
		0.31	-10.8243	0.31	-5.44917	0.31	-5.55838
		0.32	-10.82	0.32	-5.41388	0.32	-5.53583
		0.33	-10.7884	0.33	-5.38844	0.33	-5.51784
		0.34	-10.7842	0.34	-5.36333	0.34	-5.49869
		0.35	-10.7681	0.35	-5.33668	0.35	-5.46998
		0.36	-10.7611	0.36	-5.30501	0.36	-5.45335
		0.37	-10.7285	0.37	-5.2769	0.37	-5.42875
		0.38	-10.7191	0.38	-5.25152	0.38	-5.40689
		0.39	-10.708	0.39	-5.22704	0.39	-5.37678
		0.4	-10.6904	0.4	-5.19615	0.4	-5.35093
		0.41	-10.6787	0.41	-5.17151	0.41	-5.33063
		0.42	-10.6555	0.42	-5.14006	0.42	-5.30774
		0.43	-10.6442	0.43	-5.10474	0.43	-5.2834
		0.44	-10.6132	0.44	-5.07906	0.44	-5.25849
		0.45	-10.5985	0.45	-5.05283	0.45	-5.23113
		0.46	-10.5904	0.46	-5.01798	0.46	-5.20493
		0.47	-10.5745	0.47	-4.99069	0.47	-5.17833
		0.48	-10.5416	0.48	-4.96443	0.48	-5.15365
		0.49	-10.5274	0.49	-4.92887	0.49	-5.13088
		0.5	-10.5145	0.5	-4.89922	0.5	-5.10074
		0.51	-10.489	0.51	-4.87172	0.51	-5.07244
		0.52	-10.4668	0.52	-4.83805	0.52	-5.04506
		0.53	-10.4425	0.53	-4.80596	0.53	-5.01732
		0.54	-10.4262	0.54	-4.77143	0.54	-4.98757
		0.55	-10.3978	0.55	-4.74597	0.55	-4.95998
		0.56	-10.3794	0.56	-4.71259	0.56	-4.93341
		0.57	-10.3615	0.57	-4.67878	0.57	-4.90723
		0.58	-10.3338	0.58	-4.64096	0.58	-4.87827
		0.59	-10.3043	0.59	-4.61228	0.59	-4.84819
		0.6	-10.2788	0.6	-4.5824	0.6	-4.81596
		0.61	-10.2502	0.61	-4.54579	0.61	-4.78541
		0.62	-10.2241	0.62	-4.51202	0.62	-4.75102
		0.63	-10.1986	0.63	-4.48021	0.63	-4.72296
		0.64	-10.1742	0.64	-4.44501	0.64	-4.68775
		0.65	-10.1374	0.65	-4.40443	0.65	-4.64895
		0.66	-10.1035	0.66	-4.36814	0.66	-4.61622
		0.67	-10.0762	0.67	-4.33699	0.67	-4.58367
		0.68	-10.0467	0.68	-4.29499	0.68	-4.54848
		0.69	-10.0096	0.69	-4.25877	0.69	-4.50786
		0.7	-9.97169	0.7	-4.22248	0.7	-4.47675
		0.71	-9.94624	0.71	-4.18706	0.71	-4.43968
		0.72	-9.90979	0.72	-4.14882	0.72	-4.39741
		0.73	-9.85858	0.73	-4.10679	0.73	-4.36046
		0.74	-9.81562	0.74	-4.06728	0.74	-4.32186
		0.75	-9.78592	0.75	-4.02569	0.75	-4.27854
		0.76	-9.74787	0.76	-3.98319	0.76	-4.23606
		0.77	-9.69058	0.77	-3.94448	0.77	-4.19157
		0.78	-9.65184	0.78	-3.90325	0.78	-4.14582
		0.79	-9.60287	0.79	-3.86362	0.79	-4.10128
		0.8	-9.55504	0.8	-3.81816	0.8	-4.05667
		0.81	-9.49407	0.81	-3.7726	0.81	-4.01157
		0.82	-9.44124	0.82	-3.73283	0.82	-3.96044
		0.83	-9.39077	0.83	-3.68098	0.83	-3.90948
		0.84	-9.32402	0.84	-3.63488	0.84	-3.85844
		0.85	-9.26836	0.85	-3.59027	0.85	-3.80291
		0.86	-9.20616	0.86	-3.54137	0.86	-3.74903
		0.87	-9.12532	0.87	-3.49078	0.87	-3.69796
		0.88	-9.0512	0.88	-3.44025	0.88	-3.63967
		0.89	-8.97478	0.89	-3.38753	0.89	-3.58095
		0.9	-8.89656	0.9	-3.33451	0.9	-3.5178
		0.91	-8.80479	0.91	-3.27702	0.91	-3.45384
		0.92	-8.70486	0.92	-3.21848	0.92	-3.39084
		0.93	-8.60674	0.93	-3.15889	0.93	-3.32368
		0.94	-8.50181	0.94	-3.09678	0.94	-3.25385
		0.95	-8.38054	0.95	-3.03483	0.95	-3.18011
		0.96	-8.25521	0.96	-2.9694	0.96	-3.10236
		0.97	-8.11474	0.97	-2.90242	0.97	-3.02324
		0.98	-7.95414	0.98	-2.8299	0.98	-2.93999
		0.99	-7.76993	0.99	-2.75702	0.99	-2.8521
		1	-7.57132	1	-2.68052	1	-2.75874
		1.01	-7.34837	1.01	-2.59721	1.01	-2.66248
		1.02	-7.08224	1.02	-2.5054	1.02	-2.56054
		1.03	-6.77006	1.03	-2.41364	1.03	-2.44922
		1.04	-6.40268	1.04	-2.30597	1.04	-2.33657
		1.05	-5.97512	1.05	-2.19511	1.05	-2.21438
		1.06	-5.42964	1.06	-2.07278	1.06	-2.07953
		1.07	-4.79208	1.07	-1.94058	1.07	-1.93875
		1.08	-4.00198	1.08	-1.79447	1.08	-1.78612
		1.09	-3.02127	1.09	-1.62799	1.09	-1.61886
		1.1	-1.82127	1.1	-1.44244	1.1	-1.44414
		1.11	-0.33957	1.11	-1.22937	1.11	-1.24958
		1.12	1.49608	1.12	-0.98055	1.12	-1.03741
		1.13	3.75675	1.13	-0.71895	1.13	-0.80528
		1.14	6.51108	1.14	-0.40706	1.14	-0.54848
		1.15	9.83542	1.15	-0.06911	1.15	-0.26587
		1.16	13.8103	1.16	0.32188	1.16	0.05144
		1.17	18.4988	1.17	0.78889	1.17	0.40227
		1.18	23.9688	1.18	1.3037	1.18	0.78472
		1.19	30.2607	1.19	1.87895	1.19	1.21649
		1.2	37.416	1.2	2.52366	1.2	1.70433
		1.21	45.4469	1.21	3.23996	1.21	2.25796
		1.22	54.3569	1.22	4.03553	1.22	2.86109
		1.23	64.1482	1.23	4.91121	1.23	3.54454
		1.24	74.7683	1.24	5.89747	1.24	4.30777
		1.25	86.2038	1.25	6.93411	1.25	5.15621
		1.26	97.6393	1.26	8.05717	1.26	6.09335
		1.27	109.075	1.27	9.18023	1.27	7.11669
		1.28	120.51	1.28	10.3033	1.28	8.23149
		1.29	131.946	1.29	11.4263	1.29	9.43698
		1.3	143.381	1.3	12.5494	1.3	10.7342
