# Supplementary material for: Efficient and thermally stable organic solar cells based on small molecule donor and polymer acceptor
Source: Nat Commun. 2019 Jul 22;10:3271. doi: 10.1038/s41467-019-10984-6 (PMC6646397; doi:10.1038/s41467-019-10984-6)
Supplement: Supplementary file 4 — Source Data [file 41467_2019_10984_MOESM4_ESM.zip › Source data/Supplementary Figure 23/Supplementary Figure 23a.xlsx]

## Sheet: Sheet1
Supplementary Figure 23a
		PBN-11 film		DR3TBDTC:PBN-11 film		DR3TBDTT:PBN-11 film
		Wavelength(nm)	CPS	Wavelength(nm)	CPS	Wavelength(nm)	CPS
		620	1853050	620	131630	620	65290
		621	1978340	621	125180	621	61300
		622	2091550	622	119190	622	55520
		623	2186340	623	116430	623	53160
		624	2232090	624	114240	624	47990
		625	2267410	625	105730	625	45590
		626	2249940	626	102460	626	42690
		627	2213710	627	96510	627	40890
		628	2126470	628	87710	628	35660
		629	2037500	629	82630	629	35630
		630	1926970	630	77060	630	33860
		631	1818890	631	70930	631	31480
		632	1703740	632	64950	632	29950
		633	1618300	633	59930	633	29860
		634	1499570	634	55390	634	27220
		635	1426880	635	51430	635	26800
		636	1341570	636	47970	636	25800
		637	1276670	637	45810	637	25280
		638	1202800	638	43080	638	25120
		639	1164310	639	40970	639	23770
		640	1105370	640	41040	640	23880
		641	1062690	641	38040	641	25340
		642	1024350	642	37070	642	24900
		643	995160	643	36110	643	24500
		644	967600	644	34470	644	25470
		645	934380	645	34780	645	25110
		646	911480	646	33290	646	25840
		647	896490	647	34020	647	26830
		648	882550	648	35190	648	27190
		649	880170	649	34780	649	29300
		650	877810	650	34520	650	29500
		651	874780	651	34840	651	29840
		652	882460	652	35720	652	31390
		653	885880	653	35900	653	32310
		654	888630	654	36290	654	34700
		655	895610	655	37450	655	37010
		656	904790	656	40410	656	39940
		657	911860	657	44780	657	42740
		658	926690	658	48490	658	48510
		659	936700	659	48500	659	49590
		660	949830	660	46410	660	49420
		661	955570	661	46870	661	50920
		662	970210	662	45250	662	50940
		663	980010	663	47620	663	53160
		664	990380	664	46020	664	56110
		665	1010020	665	49470	665	58020
		666	1020770	666	50850	666	60450
		667	1028910	667	51860	667	61630
		668	1041450	668	53450	668	66930
		669	1052710	669	54830	669	69660
		670	1064060	670	56370	670	73060
		671	1077760	671	58990	671	76500
		672	1083620	672	61740	672	77990
		673	1089750	673	61170	673	81480
		674	1101520	674	63640	674	83700
		675	1098720	675	65690	675	86820
		676	1100920	676	68500	676	92420
		677	1111790	677	68930	677	93600
		678	1110160	678	69240	678	98720
		679	1108560	679	71830	679	101960
		680	1104570	680	72340	680	101920
		681	1091840	681	74420	681	107650
		682	1089500	682	76780	682	109090
		683	1085150	683	78070	683	112400
		684	1075490	684	78880	684	115560
		685	1064910	685	80120	685	117860
		686	1051970	686	82020	686	120620
		687	1031930	687	82360	687	120270
		688	1019830	688	83430	688	122690
		689	1000190	689	84260	689	126950
		690	979220	690	84320	690	130560
		691	961590	691	85730	691	133670
		692	940790	692	86070	692	133800
		693	921990	693	86270	693	139100
		694	903700	694	88440	694	140390
		695	875440	695	89030	695	138700
		696	858240	696	87820	696	140860
		697	837230	697	89870	697	142450
		698	823300	698	88410	698	146700
		699	796550	699	89060	699	147890
		700	777830	700	90330	700	148910
		701	763800	701	89370	701	147960
		702	737640	702	90210	702	151320
		703	721990	703	89600	703	150370
		704	693080	704	90270	704	149980
		705	681000	705	89520	705	153690
		706	663270	706	89240	706	154950
		707	640290	707	87360	707	154990
		708	623110	708	88760	708	154970
		709	605910	709	88370	709	154420
		710	585990	710	88230	710	157790
		711	568010	711	87560	711	155360
		712	551820	712	85690	712	157010
		713	534670	713	87010	713	155810
		714	512000	714	85300	714	158300
		715	498520	715	86980	715	158030
		716	478140	716	85090	716	158050
		717	462070	717	82580	717	157980
		718	442790	718	84460	718	156340
		719	426880	719	81530	719	156550
		720	412420	720	82020	720	155610
		721	397980	721	82300	721	155160
		722	381050	722	81420	722	154540
		723	367240	723	78570	723	154340
		724	355000	724	77970	724	153850
		725	338680	725	78160	725	150690
		726	325650	726	77320	726	152450
		727	314290	727	76120	727	150030
		728	295990	728	72340	728	150380
		729	288000	729	71800	729	149260
		730	277620	730	73110	730	146020
		731	265640	731	70560	731	142420
		732	255690	732	70580	732	142740
		733	243860	733	69160	733	144520
		734	234500	734	67940	734	139220
		735	226650	735	67160	735	141880
		736	219500	736	67660	736	139360
		737	208820	737	65080	737	136210
		738	202040	738	65420	738	135680
		739	196950	739	65830	739	133700
		740	190990	740	62830	740	131530
		741	185750	741	61940	741	130940
		742	179140	742	61040	742	127260
		743	171530	743	60680	743	126180
		744	168210	744	59170	744	125860
		745	163830	745	58770	745	123400
		746	158340	746	58250	746	120650
		747	152690	747	58780	747	121290
		748	150230	748	57580	748	117580
		749	144900	749	56500	749	117430
		750	141900	750	54510	750	117520
		751	139820	751	55580	751	116570
		752	136010	752	53920	752	112930
		753	132740	753	52560	753	111830
		754	129270	754	53420	754	112120
		755	129020	755	50560	755	109370
		756	123930	756	50040	756	108330
		757	122360	757	49940	757	106050
		758	117080	758	49070	758	103800
		759	117450	759	49080	759	103610
		760	117840	760	48590	760	103370
		761	112940	761	47600	761	99760
		762	110520	762	47710	762	99950
		763	106620	763	46500	763	97380
		764	105540	764	45030	764	95290
		765	104520	765	43470	765	95570
		766	102600	766	43550	766	93280
		767	97210	767	44280	767	93160
		768	98020	768	43880	768	90790
		769	95890	769	42390	769	90850
		770	94470	770	42020	770	86620
		771	92360	771	41590	771	86470
		772	89210	772	40670	772	85510
		773	87940	773	39960	773	83100
		774	85820	774	38190	774	83370
		775	83780	775	38830	775	81670
		776	81310	776	37360	776	80170
		777	81340	777	36000	777	78290
		778	79290	778	36190	778	77930
		779	78510	779	34750	779	76400
		780	76710	780	35890	780	75660
		781	75620	781	33550	781	73860
		782	72270	782	33220	782	72110
		783	70070	783	32480	783	71170
		784	68170	784	32680	784	69130
		785	66630	785	31180	785	68800
		786	65140	786	30730	786	66320
		787	64540	787	30050	787	65170
		788	63980	788	30290	788	64210
		789	61970	789	28640	789	63890
		790	59230	790	29610	790	63110
		791	58420	791	28300	791	61500
		792	58580	792	27410	792	60190
		793	55660	793	27650	793	59230
		794	55530	794	26290	794	57540
		795	52540	795	25310	795	56090
		796	51590	796	25270	796	56050
		797	51450	797	24220	797	55760
		798	49710	798	24980	798	53650
		799	48850	799	24150	799	52350
		800	47570	800	23830	800	50550
		801	47190	801	22450	801	50590
		802	45220	802	22920	802	49840
		803	43460	803	21700	803	47780
		804	43200	804	21430	804	46550
		805	42000	805	21360	805	46770
		806	41080	806	21530	806	44780
		807	40490	807	20870	807	43630
		808	37180	808	20100	808	43210
		809	36880	809	19440	809	42210
		810	36030	810	19450	810	41210
		811	35390	811	18480	811	40210
		812	33510	812	18270	812	39260
		813	32270	813	17960	813	36270
		814	31730	814	16740	814	36570
		815	30550	815	17130	815	35720
		816	29040	816	16950	816	35570
		817	28100	817	16830	817	33090
		818	26880	818	17190	818	32560
		819	26590	819	14870	819	31210
		820	25070	820	14420	820	30040
		821	24310	821	12860	821	28350
		822	22240	822	13520	822	26790
		823	21760	823	11970	823	26600
		824	20260	824	12000	824	23320
		825	19110	825	11100	825	23030
		826	17930	826	11340	826	22040
		827	16660	827	10620	827	19780
		828	15330	828	9430	828	19390
		829	14700	829	9320	829	18920
		830	13640	830	8820	830	16670
		831	12780	831	7920	831	16310
		832	11660	832	7690	832	14470
		833	9970	833	7650	833	13990
		834	9890	834	6360	834	12860
		835	9460	835	6590	835	12450
		836	8460	836	6430	836	10980
		837	7750	837	6440	837	9870
		838	7080	838	5880	838	9560
		839	7080	839	5510	839	8740
		840	6430	840	4860	840	7910
		841	5720	841	4860	841	7910
		842	5220	842	4910	842	7310
		843	4500	843	4510	843	7390
		844	4500	844	4740	844	6010
		845	4050	845	3810	845	5380
		846	3560	846	3900	846	5970
		847	3290	847	3850	847	4920
		848	3380	848	4030	848	4750
		849	3150	849	3560	849	4660
		850	2870	850	3830	850	4600
		851	2480	851	3720	851	4210
		852	2400	852	3470	852	4260
		853	2200	853	2950	853	3380
		854	2070	854	2950	854	3410
		855	2200	855	2660	855	3100
		856	1760	856	3010	856	3200
		857	1610	857	2970	857	2730
		858	1920	858	2620	858	3320
		859	1560	859	2920	859	3250
		860	1700	860	2910	860	2830
		861	1550	861	2930	861	2700
		862	1530	862	2500	862	2550
		863	1280	863	2910	863	2530
		864	1620	864	2640	864	2520
		865	1280	865	3040	865	2520
		866	1270	866	2330	866	2810
		867	1270	867	2500	867	2080
		868	1220	868	2550	868	2290
		869	1120	869	2480	869	2260
		870	1180	870	2610	870	2280
		871	1420	871	2500	871	2010
		872	1410	872	2690	872	2090
		873	1220	873	2770	873	2150
		874	960	874	2530	874	2350
		875	1070	875	2300	875	2090
		876	1070	876	2580	876	2040
		877	1140	877	2700	877	2180
		878	1080	878	2370	878	2020
		879	1020	879	2190	879	2060
		880	1060	880	2440	880	2160
		881	930	881	2280	881	2130
		882	840	882	2550	882	1930
		883	930	883	2270	883	2360
		884	920	884	2200	884	1900
		885	730	885	2880	885	2200
		886	980	886	2290	886	1880
		887	930	887	2630	887	1950
		888	990	888	2300	888	2300
		889	1000	889	2560	889	1790
		890	830	890	2210	890	2050
		891	1060	891	2250	891	2080
		892	910	892	2400	892	2230
		893	980	893	2630	893	2070
		894	980	894	2560	894	2050
		895	1110	895	2690	895	2350
		896	1470	896	3050	896	3020
		897	2140	897	4860	897	4470
		898	3250	898	8780	898	7480
		899	4870	899	12780	899	11050
		900	5980	900	15680	900	12930
		581	0.23271	581	0.53259	581	0.18305
		582	0.22436	582	0.53269	582	0.17597
		583	0.21619	583	0.53254	583	0.16855
		584	0.20814	584	0.53193	584	0.1614
		585	0.20014	585	0.53072	585	0.15431
		586	0.19223	586	0.52933	586	0.14787
		587	0.1844	587	0.52765	587	0.14098
		588	0.17668	588	0.52556	588	0.1344
		589	0.16915	589	0.52302	589	0.12762
		590	0.16186	590	0.52043	590	0.12178
		591	0.15462	591	0.51738	591	0.11573
		592	0.1476	592	0.5139	592	0.11003
		593	0.14068	593	0.51037	593	0.10453
		594	0.13401	594	0.50648	594	0.09891
		595	0.12758	595	0.50255	595	0.0937
		596	0.12124	596	0.49836	596	0.08819
		597	0.11507	597	0.49403	597	0.08336
		598	0.10921	598	0.48949	598	0.07844
		599	0.10345	599	0.48489	599	0.07388
		600	0.09792	600	0.48028	600	0.06941
		601	0.09263	601	0.47574	601	0.06531
		602	0.0875	602	0.4711	602	0.06116
		603	0.08271	603	0.46683	603	0.05742
		604	0.07796	604	0.46239	604	0.05375
		605	0.07346	605	0.45834	605	0.05018
		606	0.06913	606	0.45417	606	0.04709
		607	0.06491	607	0.45036	607	0.04384
		608	0.06095	608	0.44672	608	0.04096
		609	0.05727	609	0.44343	609	0.03797
		610	0.05369	610	0.44021	610	0.03555
		611	0.05025	611	0.43726	611	0.03256
		612	0.04699	612	0.43473	612	0.03013
		613	0.04386	613	0.43248	613	0.02826
		614	0.04091	614	0.43067	614	0.02617
		615	0.03821	615	0.42923	615	0.02414
		616	0.03554	616	0.42803	616	0.02229
		617	0.03317	617	0.42705	617	0.02052
		618	0.03085	618	0.42631	618	0.0188
		619	0.02865	619	0.42616	619	0.01756
		620	0.02661	620	0.42605	620	0.01574
		621	0.02466	621	0.42626	621	0.01439
		622	0.02287	622	0.42649	622	0.01334
		623	0.0211	623	0.42701	623	0.01244
		624	0.01962	624	0.42755	624	0.01106
		625	0.01817	625	0.42835	625	0.01017
		626	0.01675	626	0.42887	626	0.00893
		627	0.0155	627	0.42971	627	0.00864
		628	0.0143	628	0.43032	628	0.00771
		629	0.01322	629	0.43083	629	0.00697
		630	0.01223	630	0.43129	630	0.00639
		631	0.01126	631	0.43133	631	0.00584
		632	0.01031	632	0.43118	632	0.00528
		633	0.00957	633	0.43099	633	0.00481
		634	0.00883	634	0.43023	634	0.00423
		635	0.00812	635	0.42909	635	0.00385
		636	0.00747	636	0.4278	636	0.00343
		637	0.00686	637	0.42598	637	0.0033
		638	0.00634	638	0.42375	638	0.00304
		639	0.00585	639	0.4209	639	0.00257
		640	0.00538	640	0.41768	640	0.0027
		641	0.00492	641	0.41397	641	0.00236
		642	0.00462	642	0.40961	642	0.00219
		643	0.00415	643	0.40497	643	0.00164
		644	0.00396	644	0.39965	644	0.00166
		645	0.00357	645	0.39368	645	0.00124
		646	0.00334	646	0.38746	646	0.00116
		647	0.00303	647	0.38092	647	0.000950784
		648	0.00284	648	0.37367	648	0.00103
		649	0.00252	649	0.36605	649	0.00106
		650	0.00245	650	0.35816	650	0.00109
		651	0.00217	651	0.34988	651	0.00081873
		652	0.00202	652	0.34137	652	0.00081873
		653	0.00186	653	0.33249	653	0.000713088
		654	0.00185	654	0.32318	654	0.000739499
		655	0.00168	655	0.31376	655	0.000528214
		656	0.00152	656	0.30419	656	0.000343339
		657	0.00135	657	0.29452	657	0.000686677
		658	0.00134	658	0.28471	658	0.000158464
		659	0.00123	659	0.27487	659	0.000132053
		660	0.00117	660	0.26493	660	0.000343339
		661	0.00109	661	0.25506	661	0.000713088
		662	0.000931345	662	0.24525	662	0.000475392
		663	0.000919735	663	0.23547	663	0.000264107
		664	0.000746882	664	0.22582	664	0.00039616
		665	0.000887487	665	0.2162	665	0.000448981
		666	0.000811379	666	0.20679	666	0.000343339
		667	0.000799771	667	0.19761	667	0.00039616
		668	0.000681095	668	0.18841	668	0.000290518
		669	0.000718503	669	0.17965	669	0.000290518
		670	0.000588218	670	0.17102	670	0.000528214
		671	0.000599828	671	0.16273	671	0.000264107
		672	0.00052372	672	0.15459	672	0.000290518
		673	0.000630786	673	0.14662	673	0.000211285
		674	0.00054952	674	0.139	674	0.000158464
		675	0.000588218	675	0.13188	675	0.000369749
		676	0.000490181	676	0.1248	676	0.000448981
		677	0.000490181	677	0.11796	677	0.000237696
		678	0.000436004	678	0.11172	678	0.000369749
		679	0.000408915	679	0.10556	679	0.000316928
		680	0.000441164	680	0.09997	680	0.000105643
		681	0.000483732	681	0.09452	681	0
		682	0.000436004	682	0.08923	682	0.000211285
		683	0.000332807	683	0.08403	683	0.000237696
		684	0.000446323	684	0.07908	684	0.000264107
		685	0.00029024	685	0.07469	685	0.00076591
		686	0.000300559	686	0.07054	686	0.000633856
		687	0.000402465	687	0.06661	687	0.000237696
		688	0.000316038	688	0.06301	688	0.000554624
		689	0.00029024	689	0.0595	689	0.000475392
		690	0.000321198	690	0.05623	690	0.00079232
		691	0.000310878	691	0.05324	691	0.000581035
		692	0.000358607	692	0.05033	692	0.00079232
		693	0.000321198	693	0.04762	693	0.000739499
		694	0.000305719	694	0.04513	694	0.000950784
		695	0.000202522	695	0.04275	695	0.00119
		696	0.000310878	696	0.0405	696	0.000871552
		697	0.000299269	697	0.0384	697	0.000897963
		698	0.00027734	698	0.03635	698	0.001
		699	0.000245091	699	0.03454	699	0.00103
		700	0.000282499	700	0.03294	700	0.001
		701	0.000256701	701	0.0313	701	0.00124
		702	0.000245091	702	0.02989	702	0.00106
		703	0.000331517	703	0.02842	703	0.00124
		704	0.000223162	704	0.02726	704	0.00106
		705	0.000250251	705	0.02601	705	0.0014
		706	0.000190913	706	0.02489	706	0.00122
		707	0.000190913	707	0.02385	707	0.001
		708	0.000190913	708	0.02288	708	0.000977195
		709	0.000185753	709	0.022	709	0.0013
		710	0.000297979	710	0.02113	710	0.0014
		711	0.000201232	711	0.02037	711	0.00119
		712	0.000303138	712	0.0196	712	0.0014
		713	0.000248961	713	0.01899	713	0.00143
		714	0.000223162	714	0.01839	714	0.00137
		715	0.00027089	715	0.01782	715	0.00132
		716	0.000238641	716	0.0173	716	0.00158
		717	0.000308298	717	0.0168	717	0.00164
		718	0.000339257	718	0.01637	718	0.00156
		719	0.000313459	719	0.01593	719	0.00153
		720	0.000291529	720	0.01544	720	0.00143
		721	0.000344417	721	0.01504	721	0.00153
		722	0.00026444	722	0.01466	722	0.000977195
		723	0.000296689	723	0.01432	723	0.00109
		724	0.00025928	724	0.01392	724	0.00127
		725	0.00025412	725	0.01367	725	0.00156
		726	0.000307009	726	0.01339	726	0.00127
		727	0.0002696	727	0.0131	727	0.00127
		728	0.00028508	728	0.01282	728	0.00193
		729	0.000227032	729	0.01251	729	0.00166
		730	0.00028508	730	0.01232	730	0.00153
		731	0.000310878	731	0.01212	731	0.00172
		732	0.00029024	732	0.01196	732	0.00177
		733	0.000321198	733	0.01168	733	0.00164
		734	0.000343127	734	0.01147	734	0.00143
		735	0.000288949	735	0.01124	735	0.00169
		736	0.000374086	736	0.01113	736	0.00193
		737	0.000288949	737	0.01089	737	0.00164
		738	0.000299269	738	0.01079	738	0.00187
		739	0.000336677	739	0.01061	739	0.00187
		740	0.000357317	740	0.01044	740	0.00177
		741	0.000384406	741	0.01037	741	0.00195
		742	0.000309588	742	0.01024	742	0.00193
		743	0.000314748	743	0.01003	743	0.00198
		744	0.000372796	744	0.00991	744	0.00182
		745	0.000308298	745	0.00982	745	0.00206
		746	0.000345707	746	0.00975	746	0.00172
		747	0.000297979	747	0.00959	747	0.00158
		748	0.000323778	748	0.0095	748	0.00198
		749	0.000297979	749	0.00944	749	0.00177
		750	0.000472122	750	0.00936	750	0.00156
		751	0.000359896	751	0.00921	751	0.0019
		752	0.000386986	752	0.00918	752	0.00185
		753	0.000443744	753	0.00905	753	0.00187
		754	0.000312169	754	0.0089	754	0.00187
		755	0.000396015	755	0.00879	755	0.00198
		756	0.000385696	756	0.0087	756	0.00179
		757	0.000343127	757	0.0087	757	0.00198
		758	0.000322488	758	0.00867	758	0.00187
		759	0.000396015	759	0.00845	759	0.00166
		760	0.000384406	760	0.00846	760	0.0013
		761	0.000321198	761	0.00836	761	0.00132
		762	0.000430844	762	0.00819	762	0.00166
		763	0.000346997	763	0.00817	763	0.00179
		764	0.000425684	764	0.00813	764	0.00198
		765	0.000436004	765	0.00798	765	0.00206
		766	0.000403755	766	0.00796	766	0.00185
		767	0.000393435	767	0.00786	767	0.00185
		768	0.000383115	768	0.00782	768	0.00153
		769	0.000508241	769	0.00775	769	0.00182
		770	0.000412785	770	0.00774	770	0.00166
		771	0.000491472	771	0.00762	771	0.00164
		772	0.000469543	772	0.00747	772	0.00161
		773	0.000490181	773	0.00747	773	0.00169
		774	0.000479862	774	0.00752	774	0.00135
		775	0.000505662	775	0.00753	775	0.00182
		776	0.000421814	776	0.00743	776	0.00158
		777	0.000552099	777	0.00739	777	0.00161
		778	0.000504371	778	0.00737	778	0.00151
		779	0.00052501	779	0.00719	779	0.00187
		780	0.000540489	780	0.00706	780	0.00148
		781	0.000576609	781	0.00694	781	0.00143
		782	0.000508241	782	0.00687	782	0.00158
		783	0.000575318	783	0.00683	783	0.00182
		784	0.000501791	784	0.00681	784	0.00148
		785	0.000637236	785	0.00678	785	0.00169
		786	0.00053275	786	0.00671	786	0.00169
		787	0.000651426	787	0.00653	787	0.00185
		788	0.000614017	788	0.0065	788	0.00137
		789	0.000619176	789	0.00643	789	0.00151
		790	0.000567579	790	0.00641	790	0.00182
		791	0.000603697	791	0.00625	791	0.00185
		792	0.000623047	792	0.00618	792	0.00177
		793	0.00055081	793	0.00621	793	0.00174
		794	0.000545649	794	0.0061	794	0.00145
		795	0.000585638	795	0.00607	795	0.00151
		796	0.000709474	796	0.006	796	0.00169
		797	0.000585638	797	0.00576	797	0.00203
		798	0.000630786	798	0.00573	798	0.00174
		799	0.000656586	799	0.0056	799	0.00211
		800	0.00054307	800	0.00557	800	0.00153
		801	0.000722373	801	0.00556	801	0.00172
		802	0.000577899	802	0.00545	802	0.00187
		803	0.000670775	803	0.00544	803	0.00177
		804	0.000608857	804	0.0054	804	0.0019
		805	0.000654005	805	0.00534	805	0.00193
		806	0.000837179	806	0.00532	806	0.00169
		807	0.000683674	807	0.00532	807	0.00224
		808	0.000657876	808	0.0052	808	0.00179
		809	0.000718503	809	0.00517	809	0.00203
		810	0.000672065	810	0.00513	810	0.00206
		811	0.000733982	811	0.00511	811	0.00214
		812	0.000732692	812	0.00505	812	0.00172
		813	0.000793321	813	0.00501	813	0.00185
		814	0.000900387	814	0.00498	814	0.00224
		815	0.000762361	815	0.00491	815	0.00221
		816	0.000660455	816	0.00483	816	0.00195
		817	0.00079719	817	0.00478	817	0.00208
		818	0.00079719	818	0.00468	818	0.00216
		819	0.000868137	819	0.00464	819	0.00214
		820	0.000735273	820	0.00454	820	0.00208
		821	0.00081654	821	0.00459	821	0.00208
		822	0.000745592	822	0.00445	822	0.002
		823	0.000603697	823	0.00449	823	0.00216
		824	0.000674645	824	0.00434	824	0.00187
		825	0.000882327	825	0.00442	825	0.00177
		826	0.0007959	826	0.0044	826	0.00187
		827	0.000770102	827	0.00427	827	0.00198
		828	0.000688834	828	0.0042	828	0.00241
		829	0.000739142	829	0.00419	829	0.00211
		830	0.000652716	830	0.00407	830	0.00216
		831	0.000699154	831	0.00396	831	0.00214
		832	0.000770102	832	0.00399	832	0.00198
		833	0.000657876	833	0.00391	833	0.002
		834	0.000633366	834	0.0038	834	0.00243
		835	0.000659165	835	0.0038	835	0.00229
		836	0.000780421	836	0.00374	836	0.00185
		837	0.000664326	837	0.00368	837	0.002
		838	0.00081654	838	0.00362	838	0.00219
		839	0.000593378	839	0.00354	839	0.00206
		840	0.000517271	840	0.00345	840	0.00216
		841	0.000664326	841	0.00345	841	0.00246
		842	0.000695284	842	0.00343	842	0.00221
		843	0.000624337	843	0.00337	843	0.00236
		844	0.000670775	844	0.00325	844	0.00208
		845	0.000558549	845	0.00319	845	0.00195
		846	0.000456643	846	0.00311	846	0.00214
		847	0.000675934	847	0.00306	847	0.00221
		848	0.000610147	848	0.00306	848	0.00221
		849	0.000447613	849	0.00296	849	0.00185
		850	0.00054436	850	0.0029	850	0.00193
		851	0.00055081	851	0.00286	851	0.00203
		852	0.000597247	852	0.0028	852	0.00221
		853	0.000505662	853	0.00278	853	0.00214
		854	0.000479862	854	0.00271	854	0.00257
		855	0.000383115	855	0.00262	855	0.00216
		856	0.000372796	856	0.00249	856	0.00187
		857	0.000408915	857	0.0024	857	0.00182
		858	0.000681095	858	0.00234	858	0.002
		859	0.000405045	859	0.00231	859	0.00187
		860	0.000348287	860	0.00231	860	0.00187
		861	0.000292819	861	0.00219	861	0.00164
		862	0.000323778	862	0.0022	862	0.00158
		863	2.06392e-05	863	0.00212	863	0.00172
		864	0	864	0.00213	864	0.00161
		865	0.000113516	865	0.00209	865	0.00174
		866	5.15981e-05	866	0.00203	866	0.00193
		867	5.15981e-05	867	0.00195	867	0.00166
		868	0.000123835	868	0.00188	868	0.00182
		869	0.000113516	869	0.00185	869	0.00182
		870	2.5799e-05	870	0.00178	870	0.00161
		871	0.000119966	871	0.00168	871	0.00203
		872	0.000181883	872	0.00166	872	0.002
		873	0.000203812	873	0.00157	873	0.00185
		874	0.000183174	874	0.00151	874	0.00211
		875	0.000188333	875	0.00155	875	0.00211
		876	0.000334098	876	0.00149	876	0.00238
		877	0.000193493	877	0.0014	877	0.00236
		878	0.000366346	878	0.00138	878	0.00238
		879	0.000414075	879	0.0013	879	0.00238
		880	0.000414075	880	0.00127	880	0.00221
		881	0.000232191	881	0.00114	881	0.00219
		882	0.000363767	882	0.00111	882	0.00241
		883	0.000196072	883	0.00112	883	0.00221
		884	0.000327648	884	0.000918599	884	0.002
		885	0.000221872	885	0.000865458	885	0.00216
		886	0.000201232	886	0.000812316	886	0.00219
		887	0.000233482	887	0.000721215	887	0.00214
		888	0.000344417	888	0.000637705	888	0.00216
		889	0.000175433	889	0.000645297	889	0.00257
		890	0.000238641	890	0.000463096	890	0.00224
		891	0.000238641	891	0.000501054	891	0.00229
		892	0.000433424	892	0.000455503	892	0.00249
		893	0.000291529	893	0.000478279	893	0.00229
		894	0.00027605	894	0.000364403	894	0.00246
		895	0.000334098	895	0.000296078	895	0.00229
		896	0.00052372	896	0.000311261	896	0.00227
		897	0.000666905	897	0.00022016	897	0.00241
		898	0.000745592	898	0.000106285	898	0.00232
		899	0.000841048	899	3.79586e-05	899	0.00236
		900	0.000825569	900	0	900	0.00227
