# Supplementary material for: Efficient and thermally stable organic solar cells based on small molecule donor and polymer acceptor
Source: Nat Commun. 2019 Jul 22;10:3271. doi: 10.1038/s41467-019-10984-6 (PMC6646397; doi:10.1038/s41467-019-10984-6)
Supplement: Supplementary file 4 — Source Data [file 41467_2019_10984_MOESM4_ESM.zip › Source data/Supplementary Figure 23/Supplementary Figure 23b.xlsx]

## Sheet: Sheet1
Supplementary Figure 23b
		DR3TBDTC film		DR3TBDTT film		DR3TBDTC:PBN-11 film		DR3TBDTT:PBN-11 film
		Wavelength(nm)	CPS	Wavelength(nm)	Wavelength(nm)	Wavelength(nm)	CPS	Wavelength(nm)	CPS
		621	116900	621	173216	621	70100	621	29220
		622	111550	622	168456	622	70120	622	28060
		623	113450	623	156284	623	69770	623	26650
		624	107100	624	153088	624	69270	624	26010
		625	102300	625	143670	625	65520	625	25830
		626	98000	626	136904	626	62250	626	25140
		627	97950	627	134524	627	61690	627	24740
		628	95150	628	126534	628	59060	628	22470
		629	96400	629	124290	629	55410	629	23070
		630	92800	630	122012	630	50150	630	21660
		631	92950	631	121264	631	48810	631	21560
		632	93150	632	117864	632	45370	632	22450
		633	93100	633	116942	633	43250	633	23310
		634	93625	634	114256	634	42950	634	24130
		635	94280	635	115018	635	42390	635	23870
		636	94775	636	113920	636	41360	636	24170
		637	95845	637	113108	637	40120	637	23580
		638	96700	638	112628	638	38330	638	22950
		639	98175	639	112726	639	34750	639	22630
		640	107150	640	107834	640	32160	640	21610
		641	109900	641	110622	641	30720	641	22130
		642	109200	642	110826	642	30580	642	22110
		643	118000	643	110792	643	30410	643	23530
		644	125500	644	105930	644	30300	644	23900
		645	128650	645	107188	645	30020	645	24900
		646	130200	646	111608	646	29190	646	24300
		647	132950	647	109670	647	30140	647	26640
		648	148050	648	117014	648	30070	648	27320
		649	149200	649	116912	649	30680	649	28640
		650	160750	650	123916	650	32390	650	29500
		651	169250	651	123100	651	32200	651	29970
		652	178950	652	134490	652	34270	652	32810
		653	191750	653	136360	653	34560	653	33990
		654	198500	654	141154	654	36450	654	35730
		655	216600	655	146934	655	36920	655	37990
		656	225550	656	156828	656	38150	656	39670
		657	240050	657	164852	657	39250	657	42240
		658	252800	658	170972	658	40990	658	46000
		659	269650	659	180118	659	41720	659	47760
		660	283000	660	183450	660	44350	660	49470
		661	303100	661	202626	661	46560	661	52830
		662	319050	662	210820	662	47520	662	56300
		663	334750	663	225168	663	48780	663	60430
		664	355850	664	235300	664	51320	664	61510
		665	369700	665	251144	665	53570	665	65510
		666	385000	666	267056	666	55030	666	67470
		667	408850	667	274672	667	56850	667	70540
		668	439150	668	296704	668	60200	668	73890
		669	448400	669	312446	669	62000	669	77420
		670	474150	670	329684	670	61950	670	82270
		671	501300	671	349200	671	65180	671	85740
		672	520350	672	365928	672	66000	672	90150
		673	534700	673	385614	673	69020	673	92330
		674	557500	674	400030	674	73160	674	96190
		675	577600	675	422504	675	73410	675	99750
		676	594000	676	442258	676	74620	676	104370
		677	629150	677	462828	677	77860	677	107210
		678	641850	678	481936	678	80530	678	111460
		679	657300	679	500058	679	82840	679	113900
		680	676400	680	517330	680	83330	680	118190
		681	698400	681	546026	681	84130	681	122940
		682	713950	682	559728	682	85410	682	124430
		683	738050	683	580570	683	89670	683	129960
		684	758900	684	595462	684	90150	684	132540
		685	757300	685	619976	685	94080	685	135300
		686	779700	686	640376	686	92490	686	139610
		687	780400	687	654282	687	94150	687	142690
		688	812500	688	667338	688	95550	688	143960
		689	811900	689	686854	689	94180	689	148660
		690	821650	690	704772	690	98120	690	150540
		691	846000	691	715788	691	98430	691	151320
		692	848300	692	717250	692	100010	692	155050
		693	858050	693	741900	693	100570	693	155220
		694	870950	694	762096	694	100350	694	156570
		695	869350	695	769644	695	101530	695	161860
		696	880500	696	776206	696	102710	696	164050
		697	896850	697	797728	697	102240	697	165340
		698	882100	698	790452	698	103390	698	167380
		699	896350	699	813742	699	103480	699	171570
		700	895900	700	828906	700	102470	700	171640
		701	892550	701	829144	701	103600	701	172800
		702	906000	702	844104	702	104510	702	171000
		703	905700	703	846450	703	104460	703	175330
		704	897300	704	847776	704	102810	704	175520
		705	901250	705	860152	705	103330	705	174650
		706	901050	706	868176	706	102480	706	176220
		707	884850	707	875044	707	101810	707	177520
		708	883850	708	883952	708	101360	708	178880
		709	890400	709	888814	709	101230	709	179580
		710	880500	710	885516	710	100590	710	179580
		711	876050	711	893064	711	101390	711	181430
		712	877500	712	892044	712	99400	712	184600
		713	861450	713	898538	713	100450	713	182390
		714	855900	714	900442	714	100000	714	182080
		715	848650	715	902652	715	99830	715	179540
		716	836900	716	898946	716	98630	716	184120
		717	831500	717	893200	717	96690	717	182080
		718	844800	718	902040	718	99420	718	178550
		719	819950	719	899150	719	96390	719	181100
		720	808200	720	895852	720	95640	720	181300
		721	787500	721	887624	721	93670	721	178770
		722	780650	722	891670	722	93570	722	179780
		723	773000	723	885516	723	93020	723	179280
		724	764750	724	878750	724	91410	724	176560
		725	748550	725	875758	725	89600	725	172840
		726	749300	726	856752	726	87620	726	174310
		727	744200	727	847708	727	87120	727	173770
		728	721950	728	844682	728	85360	728	174730
		729	711250	729	831116	729	84260	729	171690
		730	693150	730	818434	730	80920	730	168020
		731	681050	731	811600	731	81390	731	167110
		732	669250	732	799190	732	81680	732	166870
		733	673000	733	791268	733	79750	733	163630
		734	655750	734	782700	734	79630	734	160530
		735	647650	735	775560	735	77420	735	160510
		736	635250	736	756180	736	77140	736	158860
		737	622400	737	752168	737	75640	737	156440
		738	614650	738	733502	738	75220	738	157000
		739	617300	739	729354	739	73950	739	152170
		740	608000	740	709600	740	71330	740	150660
		741	596900	741	710178	741	72660	741	149450
		742	592200	742	692498	742	71330	742	148260
		743	584650	743	688758	743	68490	743	144570
		744	575850	744	682162	744	68280	744	145970
		745	564750	745	668120	745	67990	745	141200
		746	551550	746	661626	746	65980	746	139380
		747	555750	747	650304	747	66380	747	137720
		748	554900	748	635514	748	64600	748	136060
		749	539450	749	628680	749	64760	749	136050
		750	532550	750	620656	750	63270	750	134870
		751	530250	751	616304	751	61440	751	132140
		752	522300	752	603486	752	61780	752	131250
		753	519000	753	600256	753	61220	753	128790
		754	508850	754	590532	754	60390	754	126930
		755	500800	755	576014	755	60870	755	124840
		756	496750	756	571322	756	59310	756	124430
		757	490550	757	564760	757	57280	757	122110
		758	483650	758	555308	758	56700	758	121520
		759	487100	759	543408	759	57290	759	120810
		760	466900	760	539090	760	56730	760	116040
		761	459250	761	533276	761	56270	761	114060
		762	454550	762	516820	762	56690	762	112720
		763	450800	763	518860	763	54540	763	112550
		764	446000	764	523790	764	53490	764	110410
		765	445950	765	510734	765	52820	765	110110
		766	433850	766	493122	766	51910	766	108100
		767	424700	767	492000	767	51370	767	105350
		768	419050	768	486322	768	50240	768	103850
		769	407100	769	474796	769	49830	769	103860
		770	403600	770	466024	770	48410	770	99420
		771	395850	771	459462	771	47790	771	98990
		772	384200	772	450282	772	46700	772	98790
		773	375550	773	448582	773	47330	773	95030
		774	375800	774	440014	774	44680	774	96100
		775	356500	775	420226	775	45470	775	94090
		776	351750	776	423014	776	44780	776	92260
		777	347950	777	417438	777	43010	777	89300
		778	332000	778	406422	778	41820	778	90320
		779	331700	779	401730	779	40780	779	86910
		780	330000	780	391122	780	40420	780	86730
		781	314400	781	397514	781	40610	781	82650
		782	309400	782	375754	782	38300	782	84560
		783	311750	783	380446	783	38590	783	81170
		784	291150	784	371232	784	40010	784	81340
		785	289600	785	360352	785	36390	785	78510
		786	281950	786	354776	786	36440	786	78290
		787	273700	787	348112	787	36130	787	77340
		788	274600	788	348044	788	34730	788	75360
		789	269800	789	347636	789	35840	789	74900
		790	259500	790	335260	790	34200	790	72490
		791	246450	791	322952	791	34370	791	69880
		792	245800	792	323292	792	32590	792	69840
		793	237950	793	308094	793	32280	793	67670
		794	226650	794	300478	794	30080	794	67230
		795	222300	795	296126	795	28850	795	65170
		796	204850	796	287966	796	29450	796	62840
		797	205500	797	277460	797	29160	797	63980
		798	195900	798	280826	798	27530	798	61040
		799	203050	799	273992	799	27690	799	61860
		800	192850	800	262636	800	27050	800	58680
		801	186550	801	256312	801	25760	801	57460
		802	183600	802	257196	802	26940	802	57070
		803	169450	803	246860	803	25800	803	53820
		804	170800	804	241284	804	25130	804	54240
		805	167400	805	235708	805	24640	805	53530
		806	157300	806	231084	806	23430	806	52870
		807	154050	807	225678	807	23720	807	50750
		808	146500	808	218912	808	22220	808	48820
		809	140800	809	215240	809	21940	809	46690
		810	137450	810	211398	810	22040	810	46320
		811	136100	811	208100	811	20760	811	45870
		812	130650	812	198478	812	20540	812	44780
		813	126900	813	191644	813	19680	813	43810
		814	121500	814	189808	814	19860	814	43120
		815	115900	815	182396	815	19460	815	40540
		816	114800	816	171754	816	18530	816	39290
		817	110950	817	170020	817	17780	817	38020
		818	107400	818	161044	818	17480	818	36660
		819	100500	819	153632	819	16560	819	35550
		820	94600	820	150674	820	15910	820	34940
		821	92600	821	143228	821	15870	821	31810
		822	88750	822	134966	822	14980	822	32000
		823	81850	823	129050	823	14220	823	29040
		824	80550	824	121162	824	14510	824	27740
		825	73500	825	113104	825	13520	825	26240
		826	68350	826	106338	826	12740	826	25690
		827	65200	827	101204	827	11560	827	23600
		828	58250	828	90766	828	11500	828	22150
		829	56550	829	84408	829	10440	829	20730
		830	51550	830	79682	830	10350	830	19380
		831	49000	831	74072	831	10000	831	18000
		832	46900	832	66490	832	8620	832	17260
		833	39850	833	65028	833	8550	833	15960
		834	40900	834	60302	834	8490	834	14820
		835	29500	835	50374	835	7470	835	13250
		836	29900	836	49592	836	7300	836	13030
		837	29400	837	40140	837	7210	837	11700
		838	23800	838	36026	838	6770	838	10330
		839	21850	839	34904	839	6110	839	10050
		840	22150	840	31572	840	5960	840	9420
		841	18900	841	28036	841	5930	841	9420
		842	17350	842	27968	842	5590	842	8070
		843	14600	843	23956	843	5390	843	7890
		844	16300	844	20964	844	4900	844	7660
		845	12700	845	20012	845	4910	845	7220
		846	10750	846	17020	846	4640	846	6770
		847	10700	847	16476	847	4490	847	6570
		848	10550	848	16170	848	4600	848	5610
		849	8800	849	14096	849	4250	849	5400
		850	6650	850	11988	850	3970	850	4680
		851	7700	851	11410	851	4080	851	4930
		852	7250	852	9234	852	4050	852	4540
		853	6100	853	10186	853	4020	853	4650
		854	5550	854	6684	854	3340	854	4190
		855	3350	855	7024	855	4120	855	3940
		856	5550	856	5188	856	3670	856	4130
		857	3950	857	7636	857	3810	857	3810
		858	2850	858	6106	858	3660	858	3840
		859	3050	859	5630	859	3590	859	3470
		860	3450	860	3420	860	3340	860	3690
		861	3600	861	4984	861	3870	861	3930
		862	1350	862	4032	862	3320	862	2950
		863	1250	863	5086	863	3510	863	3520
		864	1300	864	3964	864	3790	864	2940
		865	1100	865	4780	865	3300	865	3290
		866	1200	866	2264	866	3400	866	3490
		867	1050	867	2628	867	3970	867	3950
		868	1050	868	2838	868	5900	868	3310
		869	1150	869	2926	869	5090	869	3630
		870	1050	870	2613	870	5020	870	3120
		871	1700	871	2217	871	5070	871	3710
		872	1450	872	2220	872	4930	872	3180
		873	1700	873	2412	873	4960	873	3290
		874	1100	874	2864	874	4930	874	3350
		875	1200	875	2804	875	4970	875	3570
		876	1300	876	2612	876	3300	876	3260
		877	1400	877	2114	877	3450	877	2620
		878	550	878	666	878	3370	878	2600
		879	1300	879	1924	879	3220	879	2630
		880	1100	880	938	880	3190	880	2610
		881	750	881	1040	881	2770	881	2790
		882	1100	882	768	882	3540	882	2590
		883	850	883	122	883	3150	883	2720
		884	-850	884	258	884	3150	884	2460
		885	1750	885	-116	885	3370	885	2790
		886	350	886	88	886	2780	886	2740
		887	900	887	2774	887	3300	887	2580
		888	650	888	2162	888	3140	888	2590
		889	1200	889	326	889	3010	889	2710
		890	1700	890	598	890	3100	890	3030
		891	-550	891	632	891	3110	891	2640
		892	300	892	632	892	3040	892	2710
		893	-50	893	122	893	3200	893	2790
		894	0	894	2638	894	3350	894	3100
		895	-1700	895	-14	895	3210	895	2670
		896	400	896	224	896	3100	896	2950
		897	-850	897	-252	897	2870	897	2600
		898	-800	898	1176	898	3430	898	2740
		899	900	899	1346	899	3110	899	2650
		900	900	900	1448	900	2880	900	2740
