# Supplementary material for: Efficient and thermally stable organic solar cells based on small molecule donor and polymer acceptor
Source: Nat Commun. 2019 Jul 22;10:3271. doi: 10.1038/s41467-019-10984-6 (PMC6646397; doi:10.1038/s41467-019-10984-6)
Supplement: Supplementary file 4 — Source Data [file 41467_2019_10984_MOESM4_ESM.zip › Source data/Supplementary Figure 25/Supplementary Figure 25a.xlsx]

## Sheet: Sheet1
Supplementary Figure 25a
		initial		40 min		1 h		2 h		4 h		8 h		12 h		24 h		72 h		168 h
		Voltage (V)	Current density (mA/cm2)	Voltage (V)	Current density (mA/cm2)	Voltage (V)	Current density (mA/cm2)	Voltage (V)	Current density (mA/cm2)	Voltage (V)	Current density (mA/cm2)	Voltage (V)	Current density (mA/cm2)	Voltage (V)	Current density (mA/cm2)	Voltage (V)	Current density (mA/cm2)	Voltage (V)	Current density (mA/cm2)	Voltage (V)	Current density (mA/cm2)
		-0.4	-10.61	-0.4	-10.6156	-0.4	-10.5791	-0.4	-10.5698	-0.4	-10.5625	-0.4	-10.5412	-0.4	-10.5333	-0.4	-10.523	-0.4	-10.5063	-0.4	-10.4803
		-0.39	-10.6033	-0.39	-10.6011	-0.39	-10.5786	-0.39	-10.5664	-0.39	-10.5611	-0.39	-10.5399	-0.39	-10.5305	-0.39	-10.5202	-0.39	-10.5012	-0.39	-10.4745
		-0.38	-10.607	-0.38	-10.5961	-0.38	-10.5772	-0.38	-10.5685	-0.38	-10.5597	-0.38	-10.5456	-0.38	-10.5265	-0.38	-10.5161	-0.38	-10.4993	-0.38	-10.4709
		-0.37	-10.5982	-0.37	-10.5832	-0.37	-10.5668	-0.37	-10.5608	-0.37	-10.5548	-0.37	-10.5479	-0.37	-10.5167	-0.37	-10.5064	-0.37	-10.4929	-0.37	-10.4675
		-0.36	-10.5885	-0.36	-10.5779	-0.36	-10.559	-0.36	-10.5504	-0.36	-10.5418	-0.36	-10.5399	-0.36	-10.505	-0.36	-10.4947	-0.36	-10.482	-0.36	-10.4564
		-0.35	-10.5784	-0.35	-10.5729	-0.35	-10.5539	-0.35	-10.5451	-0.35	-10.5364	-0.35	-10.5296	-0.35	-10.4925	-0.35	-10.4822	-0.35	-10.47	-0.35	-10.4476
		-0.34	-10.5677	-0.34	-10.5683	-0.34	-10.5491	-0.34	-10.5402	-0.34	-10.5314	-0.34	-10.5242	-0.34	-10.4808	-0.34	-10.4706	-0.34	-10.4565	-0.34	-10.4437
		-0.33	-10.5627	-0.33	-10.5572	-0.33	-10.5398	-0.33	-10.5328	-0.33	-10.5259	-0.33	-10.5192	-0.33	-10.4766	-0.33	-10.4663	-0.33	-10.4483	-0.33	-10.4402
		-0.32	-10.5594	-0.32	-10.5417	-0.32	-10.5255	-0.32	-10.5196	-0.32	-10.5139	-0.32	-10.5108	-0.32	-10.4719	-0.32	-10.4616	-0.32	-10.4444	-0.32	-10.4345
		-0.31	-10.5515	-0.31	-10.5451	-0.31	-10.5237	-0.31	-10.5124	-0.31	-10.5012	-0.31	-10.4967	-0.31	-10.4613	-0.31	-10.451	-0.31	-10.4365	-0.31	-10.4262
		-0.3	-10.5422	-0.3	-10.5324	-0.3	-10.5152	-0.3	-10.5084	-0.3	-10.5016	-0.3	-10.4926	-0.3	-10.4525	-0.3	-10.4422	-0.3	-10.4269	-0.3	-10.4238
		-0.29	-10.5334	-0.29	-10.5135	-0.29	-10.4979	-0.29	-10.4925	-0.29	-10.4872	-0.29	-10.4852	-0.29	-10.4402	-0.29	-10.4299	-0.29	-10.4161	-0.29	-10.4169
		-0.28	-10.5243	-0.28	-10.5195	-0.28	-10.4975	-0.28	-10.4858	-0.28	-10.4741	-0.28	-10.4675	-0.28	-10.4299	-0.28	-10.4197	-0.28	-10.4046	-0.28	-10.4131
		-0.27	-10.5134	-0.27	-10.505	-0.27	-10.4879	-0.27	-10.4812	-0.27	-10.4745	-0.27	-10.467	-0.27	-10.4215	-0.27	-10.4113	-0.27	-10.3951	-0.27	-10.4116
		-0.26	-10.5026	-0.26	-10.5049	-0.26	-10.4845	-0.26	-10.4743	-0.26	-10.4641	-0.26	-10.4565	-0.26	-10.4226	-0.26	-10.4124	-0.26	-10.3914	-0.26	-10.4013
		-0.25	-10.4934	-0.25	-10.4928	-0.25	-10.4751	-0.25	-10.4675	-0.25	-10.4601	-0.25	-10.4538	-0.25	-10.4194	-0.25	-10.4092	-0.25	-10.3904	-0.25	-10.3843
		-0.24	-10.482	-0.24	-10.4916	-0.24	-10.4714	-0.24	-10.4615	-0.24	-10.4516	-0.24	-10.4429	-0.24	-10.4116	-0.24	-10.4015	-0.24	-10.3847	-0.24	-10.368
		-0.23	-10.4771	-0.23	-10.4835	-0.23	-10.4648	-0.23	-10.4562	-0.23	-10.4477	-0.23	-10.4406	-0.23	-10.4049	-0.23	-10.3947	-0.23	-10.3771	-0.23	-10.3617
		-0.22	-10.4748	-0.22	-10.4626	-0.22	-10.4463	-0.22	-10.4402	-0.22	-10.4342	-0.22	-10.4325	-0.22	-10.3901	-0.22	-10.38	-0.22	-10.3663	-0.22	-10.3618
		-0.21	-10.4727	-0.21	-10.4585	-0.21	-10.4389	-0.21	-10.4295	-0.21	-10.4201	-0.21	-10.4115	-0.21	-10.3775	-0.21	-10.3674	-0.21	-10.3516	-0.21	-10.3492
		-0.2	-10.4735	-0.2	-10.4535	-0.2	-10.434	-0.2	-10.4248	-0.2	-10.4155	-0.2	-10.4072	-0.2	-10.3671	-0.2	-10.3569	-0.2	-10.3404	-0.2	-10.3347
		-0.19	-10.4611	-0.19	-10.4497	-0.19	-10.43	-0.19	-10.4205	-0.19	-10.4109	-0.19	-10.4021	-0.19	-10.3561	-0.19	-10.346	-0.19	-10.3297	-0.19	-10.3215
		-0.18	-10.4536	-0.18	-10.44	-0.18	-10.4212	-0.18	-10.4126	-0.18	-10.404	-0.18	-10.3971	-0.18	-10.3464	-0.18	-10.3363	-0.18	-10.319	-0.18	-10.3045
		-0.17	-10.4466	-0.17	-10.4434	-0.17	-10.4225	-0.17	-10.4119	-0.17	-10.4012	-0.17	-10.39	-0.17	-10.3426	-0.17	-10.3325	-0.17	-10.3126	-0.17	-10.2956
		-0.16	-10.4351	-0.16	-10.4332	-0.16	-10.4144	-0.16	-10.4056	-0.16	-10.397	-0.16	-10.3898	-0.16	-10.3384	-0.16	-10.3283	-0.16	-10.3099	-0.16	-10.2864
		-0.15	-10.4279	-0.15	-10.4159	-0.15	-10.3979	-0.15	-10.3901	-0.15	-10.3823	-0.15	-10.377	-0.15	-10.3302	-0.15	-10.3201	-0.15	-10.3025	-0.15	-10.2812
		-0.14	-10.4197	-0.14	-10.4053	-0.14	-10.3864	-0.14	-10.3776	-0.14	-10.3688	-0.14	-10.3614	-0.14	-10.3206	-0.14	-10.3105	-0.14	-10.2927	-0.14	-10.2664
		-0.13	-10.4142	-0.13	-10.406	-0.13	-10.3857	-0.13	-10.3755	-0.13	-10.3652	-0.13	-10.355	-0.13	-10.3106	-0.13	-10.3005	-0.13	-10.2829	-0.13	-10.2541
		-0.12	-10.4153	-0.12	-10.3943	-0.12	-10.3753	-0.12	-10.3664	-0.12	-10.3576	-0.12	-10.3501	-0.12	-10.3026	-0.12	-10.2925	-0.12	-10.2734	-0.12	-10.2463
		-0.11	-10.418	-0.11	-10.3804	-0.11	-10.3615	-0.11	-10.3528	-0.11	-10.344	-0.11	-10.3368	-0.11	-10.2969	-0.11	-10.2868	-0.11	-10.268	-0.11	-10.244
		-0.1	-10.4138	-0.1	-10.3821	-0.1	-10.3618	-0.1	-10.3515	-0.1	-10.3413	-0.1	-10.3308	-0.1	-10.286	-0.1	-10.2759	-0.1	-10.259	-0.1	-10.2363
		-0.09	-10.4013	-0.09	-10.3745	-0.09	-10.3549	-0.09	-10.3454	-0.09	-10.3359	-0.09	-10.3271	-0.09	-10.2679	-0.09	-10.2578	-0.09	-10.2409	-0.09	-10.2314
		-0.08	-10.3892	-0.08	-10.3605	-0.08	-10.3413	-0.08	-10.3322	-0.08	-10.3232	-0.08	-10.3152	-0.08	-10.2558	-0.08	-10.2457	-0.08	-10.2251	-0.08	-10.2174
		-0.07	-10.378	-0.07	-10.341	-0.07	-10.3221	-0.07	-10.3133	-0.07	-10.3044	-0.07	-10.2969	-0.07	-10.2584	-0.07	-10.2484	-0.07	-10.2281	-0.07	-10.2075
		-0.06	-10.3652	-0.06	-10.3519	-0.06	-10.3311	-0.06	-10.3205	-0.06	-10.3099	-0.06	-10.2986	-0.06	-10.2599	-0.06	-10.2499	-0.06	-10.2295	-0.06	-10.1922
		-0.05	-10.3606	-0.05	-10.3335	-0.05	-10.3142	-0.05	-10.305	-0.05	-10.2958	-0.05	-10.2874	-0.05	-10.2612	-0.05	-10.2512	-0.05	-10.2314	-0.05	-10.1876
		-0.04	-10.3532	-0.04	-10.3151	-0.04	-10.2956	-0.04	-10.2863	-0.04	-10.2769	-0.04	-10.2682	-0.04	-10.2552	-0.04	-10.2452	-0.04	-10.2264	-0.04	-10.1827
		-0.03	-10.3417	-0.03	-10.311	-0.03	-10.2911	-0.03	-10.2811	-0.03	-10.2712	-0.03	-10.2614	-0.03	-10.2382	-0.03	-10.2282	-0.03	-10.2085	-0.03	-10.1797
		-0.02	-10.3332	-0.02	-10.3073	-0.02	-10.2873	-0.02	-10.2774	-0.02	-10.2674	-0.02	-10.2575	-0.02	-10.2319	-0.02	-10.2219	-0.02	-10.2021	-0.02	-10.1715
		-0.01	-10.3227	-0.01	-10.2922	-0.01	-10.2723	-0.01	-10.2624	-0.01	-10.2525	-0.01	-10.2428	-0.01	-10.2243	-0.01	-10.2143	-0.01	-10.1945	-0.01	-10.1717
		0	-10.3192	0	-10.2798	0	-10.2598	0	-10.2498	0	-10.2398	0	-10.2298	0	-10.2106	0	-10.2006	0	-10.1806	0	-10.1517
		0.01	-10.312	0.01	-10.2811	0.01	-10.2609	0.01	-10.2508	0.01	-10.2407	0.01	-10.2304	0.01	-10.2015	0.01	-10.1915	0.01	-10.1714	0.01	-10.1443
		0.02	-10.3125	0.02	-10.2667	0.02	-10.2464	0.02	-10.2362	0.02	-10.2259	0.02	-10.2154	0.02	-10.1955	0.02	-10.1855	0.02	-10.1653	0.02	-10.1418
		0.03	-10.3118	0.03	-10.2521	0.03	-10.232	0.03	-10.2219	0.03	-10.2118	0.03	-10.2015	0.03	-10.1886	0.03	-10.1786	0.03	-10.1583	0.03	-10.1409
		0.04	-10.3074	0.04	-10.2466	0.04	-10.2264	0.04	-10.2162	0.04	-10.206	0.04	-10.1955	0.04	-10.1809	0.04	-10.171	0.04	-10.1504	0.04	-10.1228
		0.05	-10.3028	0.05	-10.2394	0.05	-10.219	0.05	-10.2086	0.05	-10.1982	0.05	-10.1873	0.05	-10.1721	0.05	-10.1621	0.05	-10.1413	0.05	-10.104
		0.06	-10.2953	0.06	-10.2293	0.06	-10.2085	0.06	-10.1976	0.06	-10.1867	0.06	-10.1749	0.06	-10.1592	0.06	-10.1493	0.06	-10.1278	0.06	-10.0884
		0.07	-10.2857	0.07	-10.212	0.07	-10.192	0.07	-10.1818	0.07	-10.1716	0.07	-10.1613	0.07	-10.1443	0.07	-10.1344	0.07	-10.1125	0.07	-10.0739
		0.08	-10.2744	0.08	-10.2085	0.08	-10.1883	0.08	-10.178	0.08	-10.1677	0.08	-10.1571	0.08	-10.131	0.08	-10.1211	0.08	-10.0993	0.08	-10.0672
		0.09	-10.2676	0.09	-10.2036	0.09	-10.1831	0.09	-10.1726	0.09	-10.1621	0.09	-10.151	0.09	-10.1192	0.09	-10.1093	0.09	-10.0876	0.09	-10.0539
		0.1	-10.2636	0.1	-10.1962	0.1	-10.1743	0.1	-10.1622	0.1	-10.1501	0.1	-10.1356	0.1	-10.1067	0.1	-10.0968	0.1	-10.0746	0.1	-10.0441
		0.11	-10.255	0.11	-10.1719	0.11	-10.1517	0.11	-10.1414	0.11	-10.1311	0.11	-10.1205	0.11	-10.0961	0.11	-10.0863	0.11	-10.0646	0.11	-10.0322
		0.12	-10.2447	0.12	-10.168	0.12	-10.1464	0.12	-10.1347	0.12	-10.1229	0.12	-10.1092	0.12	-10.083	0.12	-10.0731	0.12	-10.0497	0.12	-10.0218
		0.13	-10.2346	0.13	-10.1508	0.13	-10.1294	0.13	-10.1179	0.13	-10.1063	0.13	-10.0929	0.13	-10.0712	0.13	-10.0613	0.13	-10.0397	0.13	-10.013
		0.14	-10.218	0.14	-10.1363	0.14	-10.1159	0.14	-10.1052	0.14	-10.0945	0.14	-10.0831	0.14	-10.0627	0.14	-10.0528	0.14	-10.0307	0.14	-9.99754
		0.15	-10.2049	0.15	-10.1301	0.15	-10.1096	0.15	-10.099	0.15	-10.0884	0.15	-10.077	0.15	-10.0488	0.15	-10.039	0.15	-10.0139	0.15	-9.99343
		0.16	-10.1991	0.16	-10.1246	0.16	-10.1035	0.16	-10.0923	0.16	-10.081	0.16	-10.0683	0.16	-10.0302	0.16	-10.0204	0.16	-9.99543	0.16	-9.97884
		0.17	-10.1963	0.17	-10.1148	0.17	-10.0921	0.17	-10.0792	0.17	-10.0662	0.17	-10.0499	0.17	-10.0134	0.17	-10.0036	0.17	-9.97905	0.17	-9.96476
		0.18	-10.1923	0.18	-10.0944	0.18	-10.074	0.18	-10.0635	0.18	-10.053	0.18	-10.0417	0.18	-9.99927	0.18	-9.98947	0.18	-9.96598	0.18	-9.95018
		0.19	-10.1794	0.19	-10.09	0.19	-10.0688	0.19	-10.0575	0.19	-10.0461	0.19	-10.0331	0.19	-9.98942	0.19	-9.97963	0.19	-9.95796	0.19	-9.9329
		0.2	-10.164	0.2	-10.0809	0.2	-10.0574	0.2	-10.0437	0.2	-10.0299	0.2	-10.0119	0.2	-9.98371	0.2	-9.97394	0.2	-9.95247	0.2	-9.91918
		0.21	-10.1413	0.21	-10.0588	0.21	-10.038	0.21	-10.027	0.21	-10.016	0.21	-10.0038	0.21	-9.97983	0.21	-9.97006	0.21	-9.95053	0.21	-9.91509
		0.22	-10.1244	0.22	-10.0524	0.22	-10.031	0.22	-10.0195	0.22	-10.0079	0.22	-9.99436	0.22	-9.97948	0.22	-9.96971	0.22	-9.94936	0.22	-9.91289
		0.23	-10.1114	0.23	-10.0432	0.23	-10.0202	0.23	-10.0069	0.23	-9.99362	0.23	-9.97672	0.23	-9.97572	0.23	-9.96595	0.23	-9.94079	0.23	-9.90997
		0.24	-10.0998	0.24	-10.0261	0.24	-10.0038	0.24	-9.99119	0.24	-9.97854	0.24	-9.96349	0.24	-9.96299	0.24	-9.95323	0.24	-9.92917	0.24	-9.9054
		0.25	-10.0946	0.25	-10.0128	0.25	-9.99189	0.25	-9.98073	0.25	-9.96955	0.25	-9.95611	0.25	-9.95192	0.25	-9.94217	0.25	-9.91294	0.25	-9.886
		0.26	-10.0922	0.26	-10.0064	0.26	-9.98422	0.26	-9.97174	0.26	-9.95922	0.26	-9.9427	0.26	-9.93107	0.26	-9.92134	0.26	-9.89232	0.26	-9.86928
		0.27	-10.0817	0.27	-9.99452	0.27	-9.97089	0.27	-9.95691	0.27	-9.94287	0.27	-9.92773	0.27	-9.91142	0.27	-9.90171	0.27	-9.8768	0.27	-9.85109
		0.28	-10.0665	0.28	-9.9768	0.28	-9.9568	0.28	-9.9465	0.28	-9.93618	0.28	-9.92113	0.28	-9.90049	0.28	-9.89079	0.28	-9.86591	0.28	-9.83444
		0.29	-10.0519	0.29	-9.97439	0.29	-9.95055	0.29	-9.93633	0.29	-9.92205	0.29	-9.90421	0.29	-9.88999	0.29	-9.8803	0.29	-9.8549	0.29	-9.82619
		0.3	-10.0379	0.3	-9.9569	0.3	-9.93399	0.3	-9.92071	0.3	-9.90737	0.3	-9.88811	0.3	-9.8788	0.3	-9.86912	0.3	-9.8423	0.3	-9.81283
		0.31	-10.0239	0.31	-9.94342	0.31	-9.91887	0.31	-9.9039	0.31	-9.88885	0.31	-9.87387	0.31	-9.86522	0.31	-9.85556	0.31	-9.82648	0.31	-9.79128
		0.32	-10.0119	0.32	-9.92422	0.32	-9.90348	0.32	-9.89237	0.32	-9.88123	0.32	-9.86329	0.32	-9.84793	0.32	-9.83828	0.32	-9.80785	0.32	-9.77268
		0.33	-10.0028	0.33	-9.91909	0.33	-9.89497	0.33	-9.88042	0.33	-9.86579	0.33	-9.8489	0.33	-9.8291	0.33	-9.81947	0.33	-9.78491	0.33	-9.75706
		0.34	-9.98971	0.34	-9.90239	0.34	-9.87994	0.34	-9.86707	0.34	-9.85415	0.34	-9.82781	0.34	-9.80297	0.34	-9.79337	0.34	-9.75958	0.34	-9.74563
		0.35	-9.97536	0.35	-9.89169	0.35	-9.86354	0.35	-9.84488	0.35	-9.82608	0.35	-9.81289	0.35	-9.78121	0.35	-9.77163	0.35	-9.74211	0.35	-9.72101
		0.36	-9.96772	0.36	-9.86264	0.36	-9.8425	0.36	-9.83193	0.36	-9.82135	0.36	-9.80094	0.36	-9.76637	0.36	-9.7568	0.36	-9.72738	0.36	-9.69716
		0.37	-9.95323	0.37	-9.8596	0.37	-9.83494	0.37	-9.81979	0.37	-9.80455	0.37	-9.78344	0.37	-9.75024	0.37	-9.74069	0.37	-9.70936	0.37	-9.6773
		0.38	-9.94098	0.38	-9.84269	0.38	-9.81796	0.38	-9.80272	0.38	-9.78744	0.38	-9.7684	0.38	-9.73252	0.38	-9.72299	0.38	-9.69411	0.38	-9.65762
		0.39	-9.93054	0.39	-9.82591	0.39	-9.80221	0.39	-9.78799	0.39	-9.77393	0.39	-9.75836	0.39	-9.72017	0.39	-9.71065	0.39	-9.68608	0.39	-9.63529
		0.4	-9.91356	0.4	-9.81248	0.4	-9.79048	0.4	-9.77798	0.4	-9.76424	0.4	-9.73616	0.4	-9.713	0.4	-9.70349	0.4	-9.67489	0.4	-9.61088
		0.41	-9.88793	0.41	-9.80417	0.41	-9.77613	0.41	-9.75749	0.41	-9.73906	0.41	-9.71328	0.41	-9.69694	0.41	-9.68745	0.41	-9.65013	0.41	-9.58927
		0.42	-9.87552	0.42	-9.7792	0.42	-9.75232	0.42	-9.73483	0.42	-9.719	0.42	-9.70404	0.42	-9.67378	0.42	-9.6643	0.42	-9.63062	0.42	-9.57631
		0.43	-9.86127	0.43	-9.75784	0.43	-9.73622	0.43	-9.72405	0.43	-9.71137	0.43	-9.69383	0.43	-9.65587	0.43	-9.64641	0.43	-9.61385	0.43	-9.56165
		0.44	-9.84689	0.44	-9.75083	0.44	-9.72798	0.44	-9.71455	0.44	-9.69858	0.44	-9.66948	0.44	-9.63743	0.44	-9.62799	0.44	-9.59088	0.44	-9.53578
		0.45	-9.83055	0.45	-9.74075	0.45	-9.71234	0.45	-9.69326	0.45	-9.6752	0.45	-9.6507	0.45	-9.61643	0.45	-9.60701	0.45	-9.57525	0.45	-9.50861
		0.46	-9.81326	0.46	-9.71674	0.46	-9.69048	0.46	-9.67355	0.46	-9.65768	0.46	-9.63642	0.46	-9.60097	0.46	-9.59157	0.46	-9.55772	0.46	-9.48993
		0.47	-9.79564	0.47	-9.69847	0.47	-9.67417	0.47	-9.65922	0.47	-9.64261	0.47	-9.6161	0.47	-9.5822	0.47	-9.57281	0.47	-9.53134	0.47	-9.47622
		0.48	-9.7722	0.48	-9.68528	0.48	-9.65833	0.48	-9.64067	0.48	-9.62235	0.48	-9.59508	0.48	-9.55657	0.48	-9.54721	0.48	-9.50785	0.48	-9.46256
		0.49	-9.74545	0.49	-9.66598	0.49	-9.63811	0.49	-9.61949	0.49	-9.60241	0.49	-9.57812	0.49	-9.53383	0.49	-9.52449	0.49	-9.48772	0.49	-9.44338
		0.5	-9.72616	0.5	-9.64484	0.5	-9.61918	0.5	-9.6028	0.5	-9.58544	0.5	-9.5565	0.5	-9.514	0.5	-9.50468	0.5	-9.46755	0.5	-9.41743
		0.51	-9.71121	0.51	-9.62909	0.51	-9.60219	0.51	-9.58452	0.51	-9.56325	0.51	-9.52935	0.51	-9.49426	0.51	-9.48496	0.51	-9.44883	0.51	-9.39634
		0.52	-9.69228	0.52	-9.61079	0.52	-9.57943	0.52	-9.55723	0.52	-9.53702	0.52	-9.50793	0.52	-9.47555	0.52	-9.46627	0.52	-9.42424	0.52	-9.37923
		0.53	-9.6775	0.53	-9.58298	0.53	-9.55405	0.53	-9.53428	0.53	-9.51624	0.53	-9.49229	0.53	-9.45127	0.53	-9.44201	0.53	-9.3972	0.53	-9.35653
		0.54	-9.6589	0.54	-9.56082	0.54	-9.53388	0.54	-9.51611	0.54	-9.50116	0.54	-9.472	0.54	-9.4247	0.54	-9.41547	0.54	-9.37639	0.54	-9.32862
		0.55	-9.63854	0.55	-9.54318	0.55	-9.51932	0.55	-9.50467	0.55	-9.48069	0.55	-9.44764	0.55	-9.40421	0.55	-9.395	0.55	-9.35959	0.55	-9.30112
		0.56	-9.62158	0.56	-9.53219	0.56	-9.49866	0.56	-9.47415	0.56	-9.45687	0.56	-9.42855	0.56	-9.38764	0.56	-9.37844	0.56	-9.33374	0.56	-9.2769
		0.57	-9.5964	0.57	-9.50161	0.57	-9.47535	0.57	-9.45815	0.57	-9.43816	0.57	-9.40035	0.57	-9.36245	0.57	-9.35328	0.57	-9.30726	0.57	-9.25107
		0.58	-9.56904	0.58	-9.48602	0.58	-9.45697	0.58	-9.43668	0.58	-9.41072	0.58	-9.37243	0.58	-9.33639	0.58	-9.32725	0.58	-9.27626	0.58	-9.22273
		0.59	-9.54537	0.59	-9.46515	0.59	-9.43025	0.59	-9.40467	0.59	-9.3829	0.59	-9.35071	0.59	-9.30619	0.59	-9.29707	0.59	-9.24698	0.59	-9.19343
		0.6	-9.51789	0.6	-9.43323	0.6	-9.4025	0.6	-9.381	0.6	-9.36129	0.6	-9.32912	0.6	-9.27717	0.6	-9.26809	0.6	-9.21904	0.6	-9.1614
		0.61	-9.49607	0.61	-9.40967	0.61	-9.38097	0.61	-9.36112	0.61	-9.34022	0.61	-9.29737	0.61	-9.24953	0.61	-9.24048	0.61	-9.19441	0.61	-9.12715
		0.62	-9.47731	0.62	-9.39022	0.62	-9.36038	0.62	-9.33828	0.62	-9.31023	0.62	-9.26959	0.62	-9.22485	0.62	-9.21581	0.62	-9.16507	0.62	-9.09009
		0.63	-9.44977	0.63	-9.3689	0.63	-9.33205	0.63	-9.30506	0.63	-9.28187	0.63	-9.24072	0.63	-9.1968	0.63	-9.1878	0.63	-9.13365	0.63	-9.05394
		0.64	-9.42181	0.64	-9.33514	0.64	-9.30311	0.64	-9.27947	0.64	-9.25397	0.64	-9.21509	0.64	-9.1661	0.64	-9.15713	0.64	-9.0992	0.64	-9.01924
		0.65	-9.39811	0.65	-9.31039	0.65	-9.27613	0.65	-9.25132	0.65	-9.22813	0.65	-9.17748	0.65	-9.13279	0.65	-9.12384	0.65	-9.06411	0.65	-8.98064
		0.66	-9.37056	0.66	-9.28202	0.66	-9.25005	0.66	-9.22467	0.66	-9.19339	0.66	-9.15151	0.66	-9.09824	0.66	-9.08933	0.66	-9.02971	0.66	-8.94066
		0.67	-9.34385	0.67	-9.25795	0.67	-9.21805	0.67	-9.18921	0.67	-9.16545	0.67	-9.1264	0.67	-9.06418	0.67	-9.05531	0.67	-8.98844	0.67	-8.8993
		0.68	-9.3181	0.68	-9.22064	0.68	-9.18817	0.68	-9.16464	0.68	-9.14128	0.68	-9.08563	0.68	-9.02573	0.68	-9.01689	0.68	-8.95442	0.68	-8.86161
		0.69	-9.28805	0.69	-9.19624	0.69	-9.16419	0.69	-9.1373	0.69	-9.10365	0.69	-9.05017	0.69	-8.98901	0.69	-8.9802	0.69	-8.92062	0.69	-8.82169
		0.7	-9.25693	0.7	-9.1728	0.7	-9.13069	0.7	-9.09825	0.7	-9.06732	0.7	-9.01962	0.7	-8.95688	0.7	-8.94811	0.7	-8.88249	0.7	-8.77855
		0.71	-9.22483	0.71	-9.1332	0.71	-9.09379	0.71	-9.06435	0.71	-9.03671	0.71	-8.98421	0.71	-8.92065	0.71	-8.91191	0.71	-8.83842	0.71	-8.73419
		0.72	-9.18989	0.72	-9.09839	0.72	-9.06225	0.72	-9.03449	0.72	-9.00619	0.72	-8.93741	0.72	-8.87934	0.72	-8.87064	0.72	-8.78776	0.72	-8.68364
		0.73	-9.15329	0.73	-9.06914	0.73	-9.03238	0.73	-8.99862	0.73	-8.95753	0.73	-8.90093	0.73	-8.83167	0.73	-8.82302	0.73	-8.73434	0.73	-8.63199
		0.74	-9.11697	0.74	-9.03923	0.74	-8.98997	0.74	-8.95363	0.74	-8.92218	0.74	-8.86035	0.74	-8.77935	0.74	-8.77076	0.74	-8.68042	0.74	-8.57776
		0.75	-9.0785	0.75	-8.99034	0.75	-8.95058	0.75	-8.91798	0.75	-8.88366	0.75	-8.81575	0.75	-8.72639	0.75	-8.71785	0.75	-8.62377	0.75	-8.52066
		0.76	-9.04301	0.76	-8.95643	0.76	-8.91392	0.76	-8.87843	0.76	-8.84111	0.76	-8.76774	0.76	-8.67225	0.76	-8.66376	0.76	-8.56542	0.76	-8.46418
		0.77	-9.00272	0.77	-8.91874	0.77	-8.87342	0.77	-8.83506	0.77	-8.79491	0.77	-8.72491	0.77	-8.61483	0.77	-8.60639	0.77	-8.51122	0.77	-8.40243
		0.78	-8.9618	0.78	-8.87725	0.78	-8.82925	0.78	-8.7884	0.78	-8.7474	0.78	-8.67275	0.78	-8.55839	0.78	-8.55001	0.78	-8.45737	0.78	-8.33983
		0.79	-8.90907	0.79	-8.83224	0.79	-8.78212	0.79	-8.74543	0.79	-8.70895	0.79	-8.61269	0.79	-8.50758	0.79	-8.49925	0.79	-8.39583	0.79	-8.27253
		0.8	-8.85694	0.8	-8.78461	0.8	-8.74362	0.8	-8.69808	0.8	-8.64445	0.8	-8.56349	0.8	-8.45169	0.8	-8.44341	0.8	-8.32783	0.8	-8.19958
		0.81	-8.80309	0.81	-8.75049	0.81	-8.68751	0.81	-8.63773	0.81	-8.59235	0.81	-8.51042	0.81	-8.38631	0.81	-8.3781	0.81	-8.25175	0.81	-8.12643
		0.82	-8.75291	0.82	-8.68569	0.82	-8.63125	0.82	-8.58836	0.82	-8.54519	0.82	-8.4419	0.82	-8.3178	0.82	-8.30965	0.82	-8.17072	0.82	-8.04824
		0.83	-8.70185	0.83	-8.6334	0.83	-8.58456	0.83	-8.53866	0.83	-8.48567	0.83	-8.38242	0.83	-8.23649	0.83	-8.22842	0.83	-8.09069	0.83	-7.96079
		0.84	-8.65022	0.84	-8.58931	0.84	-8.53237	0.84	-8.47537	0.84	-8.41789	0.84	-8.32293	0.84	-8.15838	0.84	-8.15038	0.84	-8.00583	0.84	-7.86882
		0.85	-8.59393	0.85	-8.53461	0.85	-8.46536	0.85	-8.41282	0.85	-8.36262	0.85	-8.24472	0.85	-8.07874	0.85	-8.07083	0.85	-7.91624	0.85	-7.76646
		0.86	-8.53419	0.86	-8.46386	0.86	-8.40796	0.86	-8.35647	0.86	-8.29667	0.86	-8.16574	0.86	-7.99142	0.86	-7.98359	0.86	-7.82599	0.86	-7.65601
		0.87	-8.4705	0.87	-8.41148	0.87	-8.35055	0.87	-8.28624	0.87	-8.21725	0.87	-8.09578	0.87	-7.9034	0.87	-7.89566	0.87	-7.72711	0.87	-7.54023
		0.88	-8.40164	0.88	-8.35297	0.88	-8.2761	0.88	-8.20817	0.88	-8.14325	0.88	-8.00815	0.88	-7.81365	0.88	-7.806	0.88	-7.61191	0.88	-7.41452
		0.89	-8.32937	0.89	-8.27429	0.89	-8.19937	0.89	-8.13675	0.89	-8.06817	0.89	-7.91099	0.89	-7.70914	0.89	-7.70159	0.89	-7.48616	0.89	-7.27636
		0.9	-8.25133	0.9	-8.19879	0.9	-8.13047	0.9	-8.05833	0.9	-7.97777	0.9	-7.81359	0.9	-7.59129	0.9	-7.58386	0.9	-7.35158	0.9	-7.126
		0.91	-8.16917	0.91	-8.13233	0.91	-8.04876	0.91	-7.96695	0.91	-7.88223	0.91	-7.71295	0.91	-7.4649	0.91	-7.45759	0.91	-7.20452	0.91	-6.95977
		0.92	-8.08955	0.92	-8.0473	0.92	-7.95642	0.92	-7.87215	0.92	-7.78573	0.92	-7.60087	0.92	-7.32867	0.92	-7.32149	0.92	-7.04338	0.92	-6.7704
		0.93	-8.00188	0.93	-7.9539	0.93	-7.86235	0.93	-7.77604	0.93	-7.68324	0.93	-7.47687	0.93	-7.17939	0.93	-7.17236	0.93	-6.86746	0.93	-6.56242
		0.94	-7.90445	0.94	-7.86046	0.94	-7.76662	0.94	-7.67259	0.94	-7.56857	0.94	-7.34609	0.94	-7.01712	0.94	-7.01025	0.94	-6.67056	0.94	-6.33519
		0.95	-7.79751	0.95	-7.76502	0.95	-7.66223	0.95	-7.55661	0.95	-7.44592	0.95	-7.19857	0.95	-6.83841	0.95	-6.83171	0.95	-6.45	0.95	-6.08722
		0.96	-7.68729	0.96	-7.6596	0.96	-7.54494	0.96	-7.43456	0.96	-7.31191	0.96	-7.03801	0.96	-6.63906	0.96	-6.63255	0.96	-6.19893	0.96	-5.80276
		0.97	-7.56087	0.97	-7.54091	0.97	-7.42348	0.97	-7.2989	0.97	-7.16428	0.97	-6.85931	0.97	-6.41531	0.97	-6.40903	0.97	-5.9108	0.97	-5.48188
		0.98	-7.42781	0.98	-7.41991	0.98	-7.2862	0.98	-7.15114	0.98	-7.0017	0.98	-6.66139	0.98	-6.16032	0.98	-6.15428	0.98	-5.58582	0.98	-5.11
		0.99	-7.28366	0.99	-7.28089	0.99	-7.13832	0.99	-6.98749	0.99	-6.82229	0.99	-6.4362	0.99	-5.86961	0.99	-5.86386	0.99	-5.22146	0.99	-4.69452
		1	-7.12361	1	-7.13274	1	-6.97362	1	-6.80764	1	-6.62273	1	-6.1841	1	-5.54325	1	-5.53782	1	-4.80562	1	-4.22348
		1.01	-6.94577	1.01	-6.96684	1.01	-6.79333	1.01	-6.6072	1.01	-6.39507	1.01	-5.90118	1.01	-5.17669	1.01	-5.17162	1.01	-4.33569	1.01	-3.68612
		1.02	-6.74365	1.02	-6.78595	1.02	-6.592	1.02	-6.37822	1.02	-6.14329	1.02	-5.56937	1.02	-4.76015	1.02	-4.75549	1.02	-3.80387	1.02	-3.07786
		1.03	-6.51969	1.03	-6.58355	1.03	-6.36173	1.03	-6.12646	1.03	-5.85887	1.03	-5.18283	1.03	-4.29057	1.03	-4.28637	1.03	-3.19454	1.03	-2.39077
		1.04	-6.26837	1.04	-6.35176	1.04	-6.10998	1.04	-5.84116	1.04	-5.52434	1.04	-4.73856	1.04	-3.75957	1.04	-3.75589	1.04	-2.50653	1.04	-1.61619
		1.05	-5.98686	1.05	-6.09979	1.05	-5.82382	1.05	-5.50515	1.05	-5.13729	1.05	-4.21484	1.05	-3.15367	1.05	-3.15058	1.05	-1.73385	1.05	-0.72377
		1.06	-5.67282	1.06	-5.8125	1.06	-5.48634	1.06	-5.11765	1.06	-4.69367	1.06	-3.5974	1.06	-2.47146	1.06	-2.46904	1.06	-0.86952	1.06	0.22694
		1.07	-5.31783	1.07	-5.47322	1.07	-5.0984	1.07	-4.67413	1.07	-4.1702	1.07	-2.87661	1.07	-1.70723	1.07	-1.70556	1.07	0.11362	1.07	1.20977
		1.08	-4.91457	1.08	-5.08447	1.08	-4.65497	1.08	-4.15052	1.08	-3.55535	1.08	-2.02866	1.08	-0.85399	1.08	-0.85315	1.08	1.21588	1.08	2.48783
		1.09	-4.45555	1.09	-4.64068	1.09	-4.1312	1.09	-3.53662	1.09	-2.83983	1.09	-1.03526	1.09	0.11395	1.09	0.11384	1.09	2.43894	1.09	3.83175
		1.1	-3.9302	1.1	-4.11625	1.1	-3.51823	1.1	-2.82331	1.1	-1.99974	1.1	0.11821	1.1	1.19918	1.1	1.198	1.1	3.79526	1.1	5.3069
		1.11	-3.33634	1.11	-3.50359	1.11	-2.80709	1.11	-1.98663	1.11	-1.01829	1.11	1.46452	1.11	2.40103	1.11	2.39867	1.11	5.28877	1.11	6.9213
		1.12	-2.66206	1.12	-2.79389	1.12	-1.97377	1.12	-1.01053	1.12	0.11833	1.12	3.0082	1.12	3.73128	1.12	3.72763	1.12	6.92414	1.12	8.67953
		1.13	-1.89484	1.13	-1.96304	1.13	-1.0029	1.13	0.11844	1.13	1.43868	1.13	4.76537	1.13	5.19383	1.13	5.18874	1.13	8.70153	1.13	10.582
		1.14	-1.03195	1.14	-0.99638	1.14	0.11856	1.14	1.42679	1.14	2.94931	1.14	6.74386	1.14	6.79305	1.14	6.7864	1.14	10.6266	1.14	12.6408
		1.15	-0.06251	1.15	0.11879	1.15	1.41512	1.15	2.92206	1.15	4.66592	1.15	8.94705	1.15	8.52939	1.15	8.52104	1.15	12.6977	1.15	14.8546
		1.16	1.02796	1.16	1.40501	1.16	2.89529	1.16	4.61976	1.16	6.59642	1.16	11.3838	1.16	10.4077	1.16	10.3975	1.16	14.9151	1.16	17.2158
		1.17	2.24753	1.17	2.87177	1.17	4.57438	1.17	6.52783	1.17	8.74314	1.17	14.0498	1.17	12.4273	1.17	12.4151	1.17	17.2804	1.17	19.6414
		1.18	3.61644	1.18	4.53419	1.18	6.4604	1.18	8.64807	1.18	11.1162	1.18	16.9416	1.18	14.588	1.18	14.5737	1.18	19.794	1.18	22.2881
		1.19	5.12804	1.19	6.40034	1.19	8.55462	1.19	10.9912	1.19	13.7108	1.19	20.0523	1.19	16.8913	1.19	16.8747	1.19	22.4509	1.19	25.087
		1.2	6.78723	1.2	8.47099	1.2	10.8684	1.2	13.5524	1.2	16.5251	1.2	23.2901	1.2	19.3377	1.2	19.3188	1.2	25.2454	1.2	28.0251
		1.21	8.60021	1.21	10.7581	1.21	13.3966	1.21	16.3302	1.21	19.551	1.21	26.528	1.21	21.9236	1.21	21.9021	1.21	28.175	1.21	31.0998
		1.22	10.5698	1.22	13.2564	1.22	16.1386	1.22	19.3163	1.22	22.7341	1.22	29.7658	1.22	24.6437	1.22	24.6195	1.22	31.2349	1.22	34.3139
		1.23	12.6946	1.23	15.9658	1.23	19.0856	1.23	22.4744	1.23	25.9173	1.23	33.0036	1.23	27.4945	1.23	27.4676	1.23	34.3298	1.23	37.6616
		1.24	14.9679	1.24	18.8771	1.24	22.219	1.24	25.6324	1.24	29.1004	1.24	36.2415	1.24	30.4727	1.24	30.4428	1.24	37.4246	1.24	41.1397
		1.25	17.3948	1.25	21.9893	1.25	25.3524	1.25	28.7904	1.25	32.2835	1.25	39.4793	1.25	33.5197	1.25	33.4868	1.25	40.5195	1.25	44.7394
		1.26	19.977	1.26	25.1015	1.26	28.4858	1.26	31.9485	1.26	35.4667	1.26	42.7172	1.26	36.5667	1.26	36.5309	1.26	43.6143	1.26	48.4599
		1.27	22.7061	1.27	28.2137	1.27	31.6192	1.27	35.1065	1.27	38.6498	1.27	45.955	1.27	39.6137	1.27	39.5749	1.27	46.7092	1.27	52.2026
		1.28	25.5771	1.28	31.3259	1.28	34.7526	1.28	38.2646	1.28	41.8329	1.28	49.1928	1.28	42.6608	1.28	42.619	1.28	49.804	1.28	55.9453
		1.29	28.5848	1.29	34.4381	1.29	37.886	1.29	41.4226	1.29	45.016	1.29	52.4307	1.29	45.7078	1.29	45.663	1.29	52.8989	1.29	59.688
		1.3	31.7267	1.3	37.5503	1.3	41.0194	1.3	44.5807	1.3	48.1992	1.3	55.6685	1.3	48.7548	1.3	48.7071	1.3	55.9938	1.3	63.4307
