# Supplementary material for: Efficient and thermally stable organic solar cells based on small molecule donor and polymer acceptor
Source: Nat Commun. 2019 Jul 22;10:3271. doi: 10.1038/s41467-019-10984-6 (PMC6646397; doi:10.1038/s41467-019-10984-6)
Supplement: Supplementary file 4 — Source Data [file 41467_2019_10984_MOESM4_ESM.zip › Source data/Supplementary Figure 25/Supplementary Figure 25b.xlsx]

## Sheet: Sheet1
Supplementary Figure 25b
		DR3TBDTT:PBN-11
		initial		40 min		1 h		2 h		4 h		8 h		12 h		24 h		72 h		168 h
		Voltage (V)	Current density (mA/cm2)	Voltage (V)	Current density (mA/cm2)	Voltage (V)	Current density (mA/cm2)	Voltage (V)	Current density (mA/cm2)	Voltage (V)	Current density (mA/cm2)	Voltage (V)	Current density (mA/cm2)	Voltage (V)	Current density (mA/cm2)	Voltage (V)	Current density (mA/cm2)	Voltage (V)	Current density (mA/cm2)	Voltage (V)	Current density (mA/cm2)
		-0.4	-6.91508	-0.4	-6.83611	-0.4	-6.80792	-0.4	-6.7969	-0.4	-6.79152	-0.4	-6.77489	-0.4	-6.75832	-0.4	-6.65151	-0.4	-6.591	-0.4	-6.52351
		-0.39	-6.89827	-0.39	-6.8195	-0.39	-6.79125	-0.39	-6.77999	-0.39	-6.77449	-0.39	-6.75776	-0.39	-6.7411	-0.39	-6.62977	-0.39	-6.57184	-0.39	-6.50455
		-0.38	-6.88213	-0.38	-6.80354	-0.38	-6.77501	-0.38	-6.76309	-0.38	-6.75746	-0.38	-6.74064	-0.38	-6.72389	-0.38	-6.6048	-0.38	-6.54486	-0.38	-6.47784
		-0.37	-6.86312	-0.37	-6.78475	-0.37	-6.75708	-0.37	-6.74675	-0.37	-6.74089	-0.37	-6.72376	-0.37	-6.70668	-0.37	-6.59269	-0.37	-6.52991	-0.37	-6.46305
		-0.36	-6.84322	-0.36	-6.76508	-0.36	-6.73761	-0.36	-6.72758	-0.36	-6.72247	-0.36	-6.70618	-0.36	-6.68995	-0.36	-6.5691	-0.36	-6.51016	-0.36	-6.44351
		-0.35	-6.82407	-0.35	-6.74614	-0.35	-6.71838	-0.35	-6.70763	-0.35	-6.70254	-0.35	-6.68642	-0.35	-6.67037	-0.35	-6.55021	-0.35	-6.4895	-0.35	-6.42305
		-0.34	-6.80415	-0.34	-6.72646	-0.34	-6.69885	-0.34	-6.68827	-0.34	-6.68297	-0.34	-6.66651	-0.34	-6.65012	-0.34	-6.52806	-0.34	-6.46925	-0.34	-6.40301
		-0.33	-6.78749	-0.33	-6.70998	-0.33	-6.68138	-0.33	-6.66868	-0.33	-6.66293	-0.33	-6.6466	-0.33	-6.63032	-0.33	-6.50794	-0.33	-6.44694	-0.33	-6.38093
		-0.32	-6.76764	-0.32	-6.69036	-0.32	-6.66258	-0.32	-6.6514	-0.32	-6.64555	-0.32	-6.62816	-0.32	-6.61083	-0.32	-6.48992	-0.32	-6.42998	-0.32	-6.36415
		-0.31	-6.74984	-0.31	-6.67276	-0.31	-6.64437	-0.31	-6.63182	-0.31	-6.62582	-0.31	-6.60923	-0.31	-6.59271	-0.31	-6.46847	-0.31	-6.40974	-0.31	-6.34411
		-0.3	-6.72752	-0.3	-6.65069	-0.3	-6.6234	-0.3	-6.61295	-0.3	-6.60761	-0.3	-6.59036	-0.3	-6.57316	-0.3	-6.44335	-0.3	-6.38444	-0.3	-6.31908
		-0.29	-6.70975	-0.29	-6.63313	-0.29	-6.60463	-0.29	-6.59158	-0.29	-6.58523	-0.29	-6.56906	-0.29	-6.55296	-0.29	-6.4262	-0.29	-6.36555	-0.29	-6.30037
		-0.28	-6.68925	-0.28	-6.61287	-0.28	-6.58495	-0.28	-6.57299	-0.28	-6.56711	-0.28	-6.54971	-0.28	-6.53231	-0.28	-6.40437	-0.28	-6.34508	-0.28	-6.28011
		-0.27	-6.66691	-0.27	-6.59078	-0.27	-6.56322	-0.27	-6.55183	-0.27	-6.54624	-0.27	-6.52946	-0.27	-6.51264	-0.27	-6.39017	-0.27	-6.3282	-0.27	-6.2634
		-0.26	-6.65019	-0.26	-6.57425	-0.26	-6.54536	-0.26	-6.53112	-0.26	-6.52408	-0.26	-6.50705	-0.26	-6.49055	-0.26	-6.37067	-0.26	-6.31195	-0.26	-6.24732
		-0.25	-6.62764	-0.25	-6.55196	-0.25	-6.52426	-0.25	-6.51232	-0.25	-6.50645	-0.25	-6.48919	-0.25	-6.47128	-0.25	-6.34788	-0.25	-6.28803	-0.25	-6.22365
		-0.24	-6.61043	-0.24	-6.53494	-0.24	-6.50607	-0.24	-6.49159	-0.24	-6.48443	-0.24	-6.46683	-0.24	-6.45011	-0.24	-6.33025	-0.24	-6.26863	-0.24	-6.20445
		-0.23	-6.59112	-0.23	-6.51586	-0.23	-6.48733	-0.23	-6.47345	-0.23	-6.46659	-0.23	-6.44897	-0.23	-6.43099	-0.23	-6.31686	-0.23	-6.25687	-0.23	-6.1928
		-0.22	-6.57227	-0.22	-6.49722	-0.22	-6.46854	-0.22	-6.45422	-0.22	-6.44713	-0.22	-6.42935	-0.22	-6.41169	-0.22	-6.29221	-0.22	-6.23331	-0.22	-6.16949
		-0.21	-6.55637	-0.21	-6.4815	-0.21	-6.45223	-0.21	-6.43657	-0.21	-6.4288	-0.21	-6.41035	-0.21	-6.3923	-0.21	-6.27492	-0.21	-6.21454	-0.21	-6.15091
		-0.2	-6.53814	-0.2	-6.46348	-0.2	-6.43455	-0.2	-6.41948	-0.2	-6.41201	-0.2	-6.39389	-0.2	-6.37565	-0.2	-6.25638	-0.2	-6.19637	-0.2	-6.13293
		-0.19	-6.51184	-0.19	-6.43748	-0.19	-6.40981	-0.19	-6.39715	-0.19	-6.39091	-0.19	-6.37407	-0.19	-6.35714	-0.19	-6.23796	-0.19	-6.17785	-0.19	-6.11459
		-0.18	-6.49535	-0.18	-6.42118	-0.18	-6.39188	-0.18	-6.37579	-0.18	-6.3678	-0.18	-6.34922	-0.18	-6.33068	-0.18	-6.2227	-0.18	-6.16163	-0.18	-6.09854
		-0.17	-6.47039	-0.17	-6.3965	-0.17	-6.3684	-0.17	-6.35458	-0.17	-6.34774	-0.17	-6.33037	-0.17	-6.31305	-0.17	-6.20527	-0.17	-6.14653	-0.17	-6.0836
		-0.16	-6.45294	-0.16	-6.37925	-0.16	-6.35002	-0.16	-6.33376	-0.16	-6.32568	-0.16	-6.30709	-0.16	-6.28852	-0.16	-6.18089	-0.16	-6.12006	-0.16	-6.05739
		-0.15	-6.43482	-0.15	-6.36134	-0.15	-6.33213	-0.15	-6.3158	-0.15	-6.30769	-0.15	-6.28909	-0.15	-6.27052	-0.15	-6.16819	-0.15	-6.10751	-0.15	-6.04498
		-0.14	-6.41802	-0.14	-6.34473	-0.14	-6.3153	-0.14	-6.29839	-0.14	-6.28999	-0.14	-6.27112	-0.14	-6.25228	-0.14	-6.15111	-0.14	-6.09092	-0.14	-6.02856
		-0.13	-6.39909	-0.13	-6.32602	-0.13	-6.29677	-0.13	-6.28012	-0.13	-6.27183	-0.13	-6.25313	-0.13	-6.23444	-0.13	-6.13006	-0.13	-6.07046	-0.13	-6.0083
		-0.12	-6.37675	-0.12	-6.30394	-0.12	-6.27498	-0.12	-6.25878	-0.12	-6.25073	-0.12	-6.23229	-0.12	-6.21387	-0.12	-6.11393	-0.12	-6.05347	-0.12	-5.99149
		-0.11	-6.35657	-0.11	-6.28399	-0.11	-6.25474	-0.11	-6.23782	-0.11	-6.22939	-0.11	-6.21061	-0.11	-6.19185	-0.11	-6.09837	-0.11	-6.03823	-0.11	-5.9764
		-0.1	-6.33932	-0.1	-6.26693	-0.1	-6.23735	-0.1	-6.21963	-0.1	-6.2108	-0.1	-6.19164	-0.1	-6.1725	-0.1	-6.08369	-0.1	-6.02308	-0.1	-5.96141
		-0.09	-6.31806	-0.09	-6.24591	-0.09	-6.2166	-0.09	-6.19927	-0.09	-6.19064	-0.09	-6.17172	-0.09	-6.15281	-0.09	-6.06837	-0.09	-6.00901	-0.09	-5.94748
		-0.08	-6.29122	-0.08	-6.21938	-0.08	-6.19039	-0.08	-6.17355	-0.08	-6.16517	-0.08	-6.14654	-0.08	-6.12793	-0.08	-6.04355	-0.08	-5.98293	-0.08	-5.92167
		-0.07	-6.27566	-0.07	-6.204	-0.07	-6.1742	-0.07	-6.15559	-0.07	-6.14631	-0.07	-6.1268	-0.07	-6.10729	-0.07	-6.03482	-0.07	-5.97421	-0.07	-5.91304
		-0.06	-6.25585	-0.06	-6.18441	-0.06	-6.15479	-0.06	-6.13642	-0.06	-6.12726	-0.06	-6.1079	-0.06	-6.08855	-0.06	-6.014	-0.06	-5.95421	-0.06	-5.89325
		-0.05	-6.23231	-0.05	-6.16115	-0.05	-6.13163	-0.05	-6.11332	-0.05	-6.10418	-0.05	-6.08489	-0.05	-6.0656	-0.05	-6.00214	-0.05	-5.94172	-0.05	-5.88088
		-0.04	-6.21195	-0.04	-6.14102	-0.04	-6.1113	-0.04	-6.09243	-0.04	-6.08301	-0.04	-6.06346	-0.04	-6.04392	-0.04	-5.9839	-0.04	-5.92411	-0.04	-5.86345
		-0.03	-6.19679	-0.03	-6.12603	-0.03	-6.09608	-0.03	-6.07665	-0.03	-6.06694	-0.03	-6.04712	-0.03	-6.02731	-0.03	-5.96249	-0.03	-5.90257	-0.03	-5.84213
		-0.02	-6.17649	-0.02	-6.10596	-0.02	-6.07607	-0.02	-6.05662	-0.02	-6.0469	-0.02	-6.0271	-0.02	-6.00731	-0.02	-5.94713	-0.02	-5.88699	-0.02	-5.82672
		-0.01	-6.15011	-0.01	-6.07988	-0.01	-6.05	-0.01	-6.03039	-0.01	-6.02059	-0.01	-6.00075	-0.01	-5.98092	-0.01	-5.9374	-0.01	-5.8774	-0.01	-5.81722
		0	-6.13219	0	-6.06216	0	-6.03215	0	-6.01214	0	-6.00214	0	-5.98213	0	-5.96213	0	-5.91739	0	-5.85742	0	-5.79745
		0.01	-6.11119	0.01	-6.0414	0.01	-6.01132	0.01	-5.99103	0.01	-5.98088	0.01	-5.96076	0.01	-5.94063	0.01	-5.90091	0.01	-5.84095	0.01	-5.78115
		0.02	-6.09049	0.02	-6.02094	0.02	-5.99072	0.02	-5.97	0.02	-5.95964	0.02	-5.93933	0.02	-5.91902	0.02	-5.87698	0.02	-5.81696	0.02	-5.7574
		0.03	-6.06585	0.03	-5.99658	0.03	-5.96633	0.03	-5.94538	0.03	-5.93489	0.03	-5.91451	0.03	-5.89412	0.03	-5.86223	0.03	-5.80254	0.03	-5.74313
		0.04	-6.04338	0.04	-5.97437	0.04	-5.94417	0.04	-5.92319	0.04	-5.91268	0.04	-5.89231	0.04	-5.87194	0.04	-5.84947	0.04	-5.78964	0.04	-5.73036
		0.05	-6.02493	0.05	-5.95613	0.05	-5.92573	0.05	-5.90419	0.05	-5.89341	0.05	-5.87278	0.05	-5.85215	0.05	-5.83092	0.05	-5.77073	0.05	-5.71165
		0.06	-6.00307	0.06	-5.93452	0.06	-5.90391	0.06	-5.88183	0.06	-5.87076	0.06	-5.84989	0.06	-5.82901	0.06	-5.80921	0.06	-5.74962	0.06	-5.69075
		0.07	-5.97881	0.07	-5.91053	0.07	-5.88013	0.07	-5.8583	0.07	-5.84735	0.07	-5.82665	0.07	-5.80593	0.07	-5.7957	0.07	-5.73576	0.07	-5.67704
		0.08	-5.95943	0.08	-5.89138	0.08	-5.8606	0.08	-5.83786	0.08	-5.82646	0.08	-5.80533	0.08	-5.78417	0.08	-5.77667	0.08	-5.71675	0.08	-5.65822
		0.09	-5.93546	0.09	-5.86769	0.09	-5.83724	0.09	-5.81503	0.09	-5.8039	0.09	-5.78307	0.09	-5.76222	0.09	-5.75583	0.09	-5.69579	0.09	-5.63747
		0.1	-5.91704	0.1	-5.84947	0.1	-5.81827	0.1	-5.79436	0.1	-5.78236	0.1	-5.7607	0.1	-5.739	0.1	-5.73667	0.1	-5.67686	0.1	-5.61873
		0.11	-5.89027	0.11	-5.823	0.11	-5.79243	0.11	-5.76964	0.11	-5.75821	0.11	-5.73715	0.11	-5.71608	0.11	-5.71886	0.11	-5.65919	0.11	-5.60124
		0.12	-5.87135	0.12	-5.80431	0.12	-5.77306	0.12	-5.74879	0.12	-5.73659	0.12	-5.71481	0.12	-5.69299	0.12	-5.70138	0.12	-5.64169	0.12	-5.58392
		0.13	-5.84649	0.13	-5.77973	0.13	-5.74866	0.13	-5.72455	0.13	-5.71245	0.13	-5.69079	0.13	-5.6691	0.13	-5.68066	0.13	-5.61976	0.13	-5.56222
		0.14	-5.82396	0.14	-5.75746	0.14	-5.7265	0.14	-5.70249	0.14	-5.69043	0.14	-5.66886	0.14	-5.64725	0.14	-5.65277	0.14	-5.59246	0.14	-5.5352
		0.15	-5.80312	0.15	-5.73686	0.15	-5.70521	0.15	-5.67966	0.15	-5.66681	0.15	-5.64448	0.15	-5.62211	0.15	-5.6288	0.15	-5.5692	0.15	-5.51218
		0.16	-5.77742	0.16	-5.71145	0.16	-5.68008	0.16	-5.65492	0.16	-5.64227	0.16	-5.62018	0.16	-5.59805	0.16	-5.61123	0.16	-5.55186	0.16	-5.49502
		0.17	-5.75444	0.17	-5.68873	0.17	-5.65664	0.17	-5.62984	0.17	-5.61636	0.17	-5.59347	0.17	-5.57052	0.17	-5.59619	0.17	-5.53726	0.17	-5.48056
		0.18	-5.72696	0.18	-5.66156	0.18	-5.63023	0.18	-5.60479	0.18	-5.592	0.18	-5.56984	0.18	-5.54765	0.18	-5.57612	0.18	-5.51588	0.18	-5.45941
		0.19	-5.7051	0.19	-5.63996	0.19	-5.60812	0.19	-5.5815	0.19	-5.5681	0.19	-5.54538	0.19	-5.52258	0.19	-5.55013	0.19	-5.48892	0.19	-5.43272
		0.2	-5.68057	0.2	-5.6157	0.2	-5.58352	0.2	-5.55603	0.2	-5.54219	0.2	-5.51905	0.2	-5.49611	0.2	-5.52526	0.2	-5.4662	0.2	-5.41023
		0.21	-5.65449	0.21	-5.58992	0.21	-5.55827	0.21	-5.5317	0.21	-5.51832	0.21	-5.4957	0.21	-5.47308	0.21	-5.50651	0.21	-5.44572	0.21	-5.38996
		0.22	-5.63196	0.22	-5.56764	0.22	-5.53599	0.22	-5.50925	0.22	-5.4958	0.22	-5.47312	0.22	-5.44994	0.22	-5.48016	0.22	-5.41956	0.22	-5.36407
		0.23	-5.60982	0.23	-5.54576	0.23	-5.51351	0.23	-5.48542	0.23	-5.47127	0.23	-5.44784	0.23	-5.42331	0.23	-5.45458	0.23	-5.3944	0.23	-5.33917
		0.24	-5.58503	0.24	-5.52125	0.24	-5.48781	0.24	-5.45712	0.24	-5.44164	0.24	-5.41752	0.24	-5.39466	0.24	-5.43316	0.24	-5.3736	0.24	-5.31858
		0.25	-5.55476	0.25	-5.49133	0.25	-5.45957	0.25	-5.43209	0.25	-5.41825	0.25	-5.39471	0.25	-5.3704	0.25	-5.41089	0.25	-5.35091	0.25	-5.29612
		0.26	-5.53296	0.26	-5.46978	0.26	-5.43666	0.26	-5.40626	0.26	-5.39093	0.26	-5.36673	0.26	-5.34257	0.26	-5.38595	0.26	-5.32515	0.26	-5.27063
		0.27	-5.50531	0.27	-5.44244	0.27	-5.40952	0.27	-5.37935	0.27	-5.36413	0.27	-5.34029	0.27	-5.31649	0.27	-5.35596	0.27	-5.29317	0.27	-5.23897
		0.28	-5.47897	0.28	-5.4164	0.28	-5.38388	0.28	-5.35434	0.28	-5.33945	0.28	-5.3146	0.28	-5.28959	0.28	-5.32435	0.28	-5.265	0.28	-5.21109
		0.29	-5.45471	0.29	-5.39242	0.29	-5.35878	0.29	-5.32681	0.29	-5.31073	0.29	-5.28654	0.29	-5.26228	0.29	-5.30284	0.29	-5.24317	0.29	-5.18948
		0.3	-5.42623	0.3	-5.36427	0.3	-5.3314	0.3	-5.3008	0.3	-5.28513	0.3	-5.25956	0.3	-5.23391	0.3	-5.28013	0.3	-5.21917	0.3	-5.16573
		0.31	-5.4012	0.31	-5.33952	0.31	-5.30536	0.31	-5.27196	0.31	-5.2554	0.31	-5.23069	0.31	-5.20589	0.31	-5.25147	0.31	-5.1898	0.31	-5.13666
		0.32	-5.37155	0.32	-5.31021	0.32	-5.27693	0.32	-5.24513	0.32	-5.22923	0.32	-5.20473	0.32	-5.18016	0.32	-5.21821	0.32	-5.15541	0.32	-5.10262
		0.33	-5.34556	0.33	-5.28452	0.33	-5.2515	0.33	-5.22006	0.33	-5.2038	0.33	-5.17843	0.33	-5.15296	0.33	-5.19097	0.33	-5.13156	0.33	-5.07901
		0.34	-5.32085	0.34	-5.26009	0.34	-5.22627	0.34	-5.19301	0.34	-5.17521	0.34	-5.14806	0.34	-5.1208	0.34	-5.16736	0.34	-5.10753	0.34	-5.05523
		0.35	-5.29362	0.35	-5.23317	0.35	-5.19768	0.35	-5.16083	0.35	-5.14394	0.35	-5.11903	0.35	-5.09405	0.35	-5.13886	0.35	-5.07495	0.35	-5.02299
		0.36	-5.26104	0.36	-5.20097	0.36	-5.16771	0.36	-5.13522	0.36	-5.11763	0.36	-5.09111	0.36	-5.06449	0.36	-5.10305	0.36	-5.04279	0.36	-4.99116
		0.37	-5.23625	0.37	-5.17645	0.37	-5.14168	0.37	-5.10593	0.37	-5.08834	0.37	-5.06222	0.37	-5.036	0.37	-5.07668	0.37	-5.01463	0.37	-4.96329
		0.38	-5.20685	0.38	-5.14739	0.38	-5.11306	0.38	-5.078	0.38	-5.05818	0.38	-5.02972	0.38	-5.00127	0.38	-5.04486	0.38	-4.98307	0.38	-4.93205
		0.39	-5.17915	0.39	-5.12001	0.39	-5.08347	0.39	-5.04378	0.39	-5.02492	0.39	-4.99756	0.39	-4.97043	0.39	-5.01406	0.39	-4.95215	0.39	-4.90144
		0.4	-5.14501	0.4	-5.08626	0.4	-5.05084	0.4	-5.01332	0.4	-4.99565	0.4	-4.96954	0.4	-4.94241	0.4	-4.97762	0.4	-4.9131	0.4	-4.86279
		0.41	-5.11457	0.41	-5.05616	0.41	-5.02201	0.41	-4.98625	0.41	-4.96599	0.41	-4.9373	0.41	-4.90913	0.41	-4.94323	0.41	-4.88198	0.41	-4.832
		0.42	-5.08811	0.42	-5.03001	0.42	-4.99341	0.42	-4.95325	0.42	-4.93402	0.42	-4.90643	0.42	-4.87908	0.42	-4.91309	0.42	-4.85195	0.42	-4.80227
		0.43	-5.05499	0.43	-4.99727	0.43	-4.96179	0.43	-4.92355	0.43	-4.90468	0.43	-4.8775	0.43	-4.84882	0.43	-4.88171	0.43	-4.81819	0.43	-4.76886
		0.44	-5.02529	0.44	-4.96791	0.44	-4.93288	0.44	-4.89451	0.44	-4.87363	0.44	-4.84446	0.44	-4.81436	0.44	-4.84484	0.44	-4.77768	0.44	-4.72876
		0.45	-4.9971	0.45	-4.94004	0.45	-4.90315	0.45	-4.86106	0.45	-4.83904	0.45	-4.80879	0.45	-4.78178	0.45	-4.79924	0.45	-4.73442	0.45	-4.68594
		0.46	-4.96423	0.46	-4.90754	0.46	-4.86966	0.46	-4.82739	0.46	-4.80858	0.46	-4.7814	0.46	-4.75162	0.46	-4.76028	0.46	-4.69693	0.46	-4.64884
		0.47	-4.9291	0.47	-4.87281	0.47	-4.83818	0.47	-4.7992	0.47	-4.77753	0.47	-4.7476	0.47	-4.71699	0.47	-4.72534	0.47	-4.66307	0.47	-4.61532
		0.48	-4.9025	0.48	-4.84652	0.48	-4.80918	0.48	-4.76556	0.48	-4.74301	0.48	-4.71216	0.48	-4.68059	0.48	-4.68935	0.48	-4.62563	0.48	-4.57827
		0.49	-4.86944	0.49	-4.81383	0.49	-4.77576	0.49	-4.7303	0.49	-4.70675	0.49	-4.67618	0.49	-4.64721	0.49	-4.65097	0.49	-4.5864	0.49	-4.53944
		0.5	-4.83486	0.5	-4.77965	0.5	-4.74071	0.5	-4.69563	0.5	-4.6746	0.5	-4.64565	0.5	-4.61658	0.5	-4.61282	0.5	-4.5505	0.5	-4.50391
		0.51	-4.79852	0.51	-4.74373	0.51	-4.70738	0.51	-4.6655	0.51	-4.64433	0.51	-4.61384	0.51	-4.582	0.51	-4.57661	0.51	-4.50844	0.51	-4.46228
		0.52	-4.76851	0.52	-4.71406	0.52	-4.67768	0.52	-4.63351	0.52	-4.60955	0.52	-4.57688	0.52	-4.54353	0.52	-4.52914	0.52	-4.46394	0.52	-4.41823
		0.53	-4.73868	0.53	-4.68456	0.53	-4.64556	0.53	-4.59677	0.53	-4.57125	0.53	-4.53884	0.53	-4.50663	0.53	-4.48813	0.53	-4.4251	0.53	-4.37979
		0.54	-4.7032	0.54	-4.64949	0.54	-4.6091	0.54	-4.5594	0.54	-4.53496	0.54	-4.50346	0.54	-4.47198	0.54	-4.45268	0.54	-4.39024	0.54	-4.34529
		0.55	-4.66493	0.55	-4.61166	0.55	-4.57244	0.55	-4.52456	0.55	-4.50078	0.55	-4.46821	0.55	-4.43526	0.55	-4.41537	0.55	-4.35135	0.55	-4.3068
		0.56	-4.62948	0.56	-4.57662	0.56	-4.53817	0.56	-4.48966	0.56	-4.46437	0.56	-4.43014	0.56	-4.39559	0.56	-4.37932	0.56	-4.31823	0.56	-4.27402
		0.57	-4.59595	0.57	-4.54347	0.57	-4.50367	0.57	-4.45202	0.57	-4.42509	0.57	-4.39256	0.57	-4.35976	0.57	-4.34137	0.57	-4.27322	0.57	-4.22946
		0.58	-4.55983	0.58	-4.50776	0.58	-4.4665	0.58	-4.41491	0.58	-4.38968	0.58	-4.35625	0.58	-4.32218	0.58	-4.29475	0.58	-4.22796	0.58	-4.18467
		0.59	-4.52097	0.59	-4.46934	0.59	-4.4299	0.59	-4.37907	0.59	-4.35265	0.59	-4.31683	0.59	-4.28103	0.59	-4.25031	0.59	-4.18578	0.59	-4.14292
		0.6	-4.48606	0.6	-4.43483	0.6	-4.39459	0.6	-4.34028	0.6	-4.31186	0.6	-4.27673	0.6	-4.24195	0.6	-4.2099	0.6	-4.14132	0.6	-4.09892
		0.61	-4.4498	0.61	-4.39899	0.61	-4.35647	0.61	-4.3006	0.61	-4.27302	0.61	-4.2392	0.61	-4.2054	0.61	-4.16089	0.61	-4.08963	0.61	-4.04775
		0.62	-4.40936	0.62	-4.35901	0.62	-4.31725	0.62	-4.26334	0.62	-4.23679	0.62	-4.20329	0.62	-4.16627	0.62	-4.10664	0.62	-4.03523	0.62	-3.99391
		0.63	-4.37064	0.63	-4.32073	0.63	-4.28032	0.63	-4.2278	0.63	-4.19917	0.63	-4.15955	0.63	-4.12065	0.63	-4.05692	0.63	-3.99031	0.63	-3.94946
		0.64	-4.33473	0.64	-4.28523	0.64	-4.24519	0.64	-4.18569	0.64	-4.15372	0.64	-4.11543	0.64	-4.07905	0.64	-4.01485	0.64	-3.95235	0.64	-3.91188
		0.65	-4.29974	0.65	-4.25064	0.65	-4.20472	0.65	-4.14178	0.65	-4.11185	0.65	-4.07636	0.65	-4.03808	0.65	-3.97172	0.65	-3.89701	0.65	-3.85711
		0.66	-4.25422	0.66	-4.20564	0.66	-4.1611	0.66	-4.10249	0.66	-4.07217	0.66	-4.03327	0.66	-3.99213	0.66	-3.91319	0.66	-3.84098	0.66	-3.80165
		0.67	-4.21147	0.67	-4.16338	0.67	-4.12164	0.67	-4.06077	0.67	-4.02737	0.67	-3.98599	0.67	-3.94712	0.67	-3.85838	0.67	-3.79325	0.67	-3.75441
		0.68	-4.17397	0.68	-4.1263	0.68	-4.08132	0.68	-4.01472	0.68	-3.98192	0.68	-3.9433	0.68	-3.90657	0.68	-3.81574	0.68	-3.74434	0.68	-3.706
		0.69	-4.13102	0.69	-4.08385	0.69	-4.03654	0.69	-3.9716	0.69	-3.94108	0.69	-3.90412	0.69	-3.86381	0.69	-3.75982	0.69	-3.6848	0.69	-3.64707
		0.7	-4.08432	0.7	-4.03768	0.7	-3.99311	0.7	-3.93249	0.7	-3.89999	0.7	-3.85909	0.7	-3.81423	0.7	-3.70061	0.7	-3.62603	0.7	-3.5889
		0.71	-4.04255	0.71	-3.99638	0.71	-3.95381	0.71	-3.88957	0.71	-3.85258	0.71	-3.8086	0.71	-3.76723	0.71	-3.6417	0.71	-3.56708	0.71	-3.53055
		0.72	-4.00436	0.72	-3.95864	0.72	-3.91266	0.72	-3.83989	0.72	-3.80459	0.72	-3.76294	0.72	-3.72011	0.72	-3.58628	0.72	-3.51917	0.72	-3.48314
		0.73	-3.96079	0.73	-3.91556	0.73	-3.86527	0.73	-3.79444	0.73	-3.7585	0.73	-3.7151	0.73	-3.67012	0.73	-3.53843	0.73	-3.46983	0.73	-3.4343
		0.74	-3.91043	0.74	-3.86578	0.74	-3.81896	0.74	-3.74799	0.74	-3.70988	0.74	-3.66498	0.74	-3.6197	0.74	-3.48859	0.74	-3.40215	0.74	-3.36731
		0.75	-3.86594	0.75	-3.8218	0.75	-3.77366	0.75	-3.6987	0.75	-3.66002	0.75	-3.61557	0.75	-3.57155	0.75	-3.41187	0.75	-3.34013	0.75	-3.30593
		0.76	-3.8196	0.76	-3.77599	0.76	-3.72586	0.76	-3.64919	0.76	-3.6117	0.76	-3.56622	0.76	-3.51893	0.76	-3.35886	0.76	-3.28572	0.76	-3.25208
		0.77	-3.77041	0.77	-3.72735	0.77	-3.67704	0.77	-3.60197	0.77	-3.56108	0.77	-3.51431	0.77	-3.46716	0.77	-3.29951	0.77	-3.22317	0.77	-3.19017
		0.78	-3.72119	0.78	-3.6787	0.78	-3.62976	0.78	-3.55026	0.78	-3.50987	0.78	-3.46184	0.78	-3.41291	0.78	-3.23899	0.78	-3.16458	0.78	-3.13218
		0.79	-3.67434	0.79	-3.63238	0.79	-3.58022	0.79	-3.4996	0.79	-3.4567	0.79	-3.40846	0.79	-3.3592	0.79	-3.17545	0.79	-3.09064	0.79	-3.05899
		0.8	-3.62289	0.8	-3.58152	0.8	-3.53004	0.8	-3.44616	0.8	-3.40419	0.8	-3.35365	0.8	-3.30199	0.8	-3.1031	0.8	-3.02387	0.8	-2.99291
		0.81	-3.57271	0.81	-3.53192	0.81	-3.47815	0.81	-3.39392	0.81	-3.34829	0.81	-3.29697	0.81	-3.24508	0.81	-3.03736	0.81	-2.96559	0.81	-2.93523
		0.82	-3.51944	0.82	-3.47925	0.82	-3.42658	0.82	-3.33765	0.82	-3.29212	0.82	-3.24018	0.82	-3.18781	0.82	-2.98113	0.82	-2.89664	0.82	-2.86698
		0.83	-3.46802	0.83	-3.42842	0.83	-3.37234	0.83	-3.28187	0.83	-3.23544	0.83	-3.18329	0.83	-3.12762	0.83	-2.90694	0.83	-2.82633	0.83	-2.79739
		0.84	-3.41199	0.84	-3.37302	0.84	-3.31725	0.84	-3.22556	0.84	-3.17895	0.84	-3.12154	0.84	-3.06554	0.84	-2.83937	0.84	-2.7599	0.84	-2.73164
		0.85	-3.35665	0.85	-3.31832	0.85	-3.26186	0.85	-3.16797	0.85	-3.11564	0.85	-3.06102	0.85	-3.00401	0.85	-2.77168	0.85	-2.68867	0.85	-2.66114
		0.86	-3.30063	0.86	-3.26294	0.86	-3.20648	0.86	-3.10588	0.86	-3.0566	0.86	-2.99891	0.86	-2.93979	0.86	-2.69861	0.86	-2.61089	0.86	-2.58416
		0.87	-3.24489	0.87	-3.20784	0.87	-3.14599	0.87	-3.04642	0.87	-2.9939	0.87	-2.93467	0.87	-2.87298	0.87	-2.61917	0.87	-2.5264	0.87	-2.50054
		0.88	-3.18205	0.88	-3.14571	0.88	-3.08712	0.88	-2.98379	0.88	-2.92947	0.88	-2.86754	0.88	-2.80436	0.88	-2.5358	0.88	-2.45079	0.88	-2.42569
		0.89	-3.12391	0.89	-3.08824	0.89	-3.0267	0.89	-2.91913	0.89	-2.86215	0.89	-2.79908	0.89	-2.73515	0.89	-2.4609	0.89	-2.36801	0.89	-2.34377
		0.9	-3.0621	0.9	-3.02713	0.9	-2.96422	0.9	-2.85207	0.9	-2.79391	0.9	-2.73018	0.9	-2.66304	0.9	-2.37599	0.9	-2.28967	0.9	-2.26622
		0.91	-2.99876	0.91	-2.96451	0.91	-2.89909	0.91	-2.78423	0.91	-2.72469	0.91	-2.65758	0.91	-2.58506	0.91	-2.29959	0.91	-2.19842	0.91	-2.17591
		0.92	-2.93243	0.92	-2.89894	0.92	-2.83253	0.92	-2.71479	0.92	-2.65125	0.92	-2.57922	0.92	-2.50895	0.92	-2.20197	0.92	-2.09706	0.92	-2.07559
		0.93	-2.86513	0.93	-2.83241	0.93	-2.76548	0.93	-2.64069	0.93	-2.57393	0.93	-2.50346	0.93	-2.42926	0.93	-2.10465	0.93	-2.01598	0.93	-1.99534
		0.94	-2.79746	0.94	-2.76552	0.94	-2.69558	0.94	-2.56452	0.94	-2.49783	0.94	-2.42306	0.94	-2.34374	0.94	-2.02651	0.94	-1.9498	0.94	-1.92983
		0.95	-2.72629	0.95	-2.69516	0.95	-2.6202	0.95	-2.48821	0.95	-2.41692	0.95	-2.33809	0.95	-2.25874	0.95	-1.95723	0.95	-1.86373	0.95	-1.84465
		0.96	-2.64915	0.96	-2.6189	0.96	-2.54628	0.96	-2.40692	0.96	-2.33258	0.96	-2.25277	0.96	-2.1687	0.96	-1.87045	0.96	-1.76016	0.96	-1.74214
		0.97	-2.57524	0.97	-2.54583	0.97	-2.46955	0.97	-2.32336	0.97	-2.24695	0.97	-2.16293	0.97	-2.07601	0.97	-1.76473	0.97	-1.66216	0.97	-1.64514
		0.98	-2.49716	0.98	-2.46864	0.98	-2.38752	0.98	-2.23755	0.98	-2.1573	0.98	-2.07015	0.98	-1.97893	0.98	-1.66788	0.98	-1.57978	0.98	-1.5636
		0.99	-2.41354	0.99	-2.38598	0.99	-2.30545	0.99	-2.14823	0.99	-2.06444	0.99	-1.97319	0.99	-1.87721	0.99	-1.58789	0.99	-1.49683	0.99	-1.48151
		1	-2.33099	1	-2.30437	1	-2.21929	1	-2.05543	1	-1.96759	1	-1.87116	1	-1.76928	1	-1.50277	1	-1.39228	1	-1.37802
		1.01	-2.24337	1.01	-2.21775	1.01	-2.13062	1.01	-1.95885	1.01	-1.86525	1.01	-1.76352	1.01	-1.65573	1.01	-1.39486	1.01	-1.26759	1.01	-1.25461
		1.02	-2.15369	1.02	-2.1291	1.02	-2.03794	1.02	-1.85638	1.02	-1.75789	1.02	-1.64962	1.02	-1.53544	1.02	-1.27184	1.02	-1.1608	1.02	-1.14892
		1.03	-2.05969	1.03	-2.03617	1.03	-1.94188	1.03	-1.74947	1.03	-1.64364	1.03	-1.52982	1.03	-1.41194	1.03	-1.16424	1.03	-1.0448	1.03	-1.0341
		1.04	-1.96245	1.04	-1.94004	1.04	-1.83913	1.04	-1.63506	1.04	-1.52431	1.04	-1.40663	1.04	-1.28085	1.04	-1.04811	1.04	-0.91871	1.04	-0.9093
		1.05	-1.85803	1.05	-1.83681	1.05	-1.7331	1.05	-1.51639	1.05	-1.40143	1.05	-1.27551	1.05	-1.14255	1.05	-0.92115	1.05	-0.79526	1.05	-0.78712
		1.06	-1.75085	1.06	-1.73086	1.06	-1.61837	1.06	-1.39402	1.06	-1.27028	1.06	-1.13767	1.06	-0.99719	1.06	-0.79786	1.06	-0.66453	1.06	-0.65772
		1.07	-1.63425	1.07	-1.61558	1.07	-1.501	1.07	-1.26305	1.07	-1.13289	1.07	-0.99263	1.07	-0.84192	1.07	-0.66634	1.07	-0.53192	1.07	-0.52648
		1.08	-1.51576	1.08	-1.49845	1.08	-1.3796	1.08	-1.12633	1.08	-0.98817	1.08	-0.83772	1.08	-0.6788	1.08	-0.5339	1.08	-0.38729	1.08	-0.38333
		1.09	-1.39304	1.09	-1.37713	1.09	-1.24898	1.09	-0.98215	1.09	-0.83359	1.09	-0.67522	1.09	-0.50566	1.09	-0.38784	1.09	-0.20398	1.09	-0.20189
		1.1	-1.26064	1.1	-1.24624	1.1	-1.11355	1.1	-0.82816	1.1	-0.67171	1.1	-0.50269	1.1	-0.32016	1.1	-0.20463	1.1	-0.04604	1.1	-0.04557
		1.11	-1.12383	1.11	-1.111	1.11	-0.97044	1.11	-0.66716	1.11	-0.49977	1.11	-0.31791	1.11	-0.11142	1.11	-0.04651	1.11	0.12349	1.11	0.12223
		1.12	-0.97911	1.12	-0.96793	1.12	-0.81758	1.12	-0.49607	1.12	-0.31569	1.12	-0.10992	1.12	0.05372	1.12	0.12321	1.12	0.35652	1.12	0.35287
		1.13	-0.82453	1.13	-0.81512	1.13	-0.65828	1.13	-0.31299	1.13	-0.10843	1.13	0.0539	1.13	0.31397	1.13	0.35573	1.13	0.59867	1.13	0.59254
		1.14	-0.66369	1.14	-0.65611	1.14	-0.48887	1.14	-0.1068	1.14	0.05408	1.14	0.31294	1.14	0.54932	1.14	0.59821	1.14	0.86647	1.14	0.8576
		1.15	-0.49259	1.15	-0.48696	1.15	-0.30772	1.15	0.05417	1.15	0.31194	1.15	0.54676	1.15	0.79939	1.15	0.86485	1.15	1.1556	1.15	1.14377
		1.16	-0.3097	1.16	-0.30616	1.16	-0.1036	1.16	0.31045	1.16	0.54425	1.16	0.79508	1.16	1.06451	1.16	1.15422	1.16	1.46869	1.16	1.45365
		1.17	-0.10355	1.17	-0.10237	1.17	0.05435	1.17	0.54089	1.17	0.79084	1.17	1.05833	1.17	1.34312	1.17	1.46328	1.17	1.84745	1.17	1.82853
		1.18	0.05525	1.18	0.05462	1.18	0.30754	1.18	0.78536	1.18	1.05226	1.18	1.33472	1.18	1.63818	1.18	1.84033	1.18	2.25609	1.18	2.23299
		1.19	0.31069	1.19	0.30714	1.19	0.53434	1.19	1.04456	1.19	1.32646	1.19	1.62743	1.19	1.94832	1.19	2.24943	1.19	2.71888	1.19	2.69104
		1.2	0.53907	1.2	0.53291	1.2	0.7747	1.2	1.31615	1.2	1.61686	1.2	1.935	1.2	2.27939	1.2	2.70871	1.2	3.26407	1.2	3.23065
		1.21	0.78097	1.21	0.77205	1.21	1.02954	1.21	1.60379	1.21	1.92188	1.21	2.26234	1.21	2.62857	1.21	3.24639	1.21	3.85594	1.21	3.81646
		1.22	1.03745	1.22	1.02561	1.22	1.29604	1.22	1.90581	1.22	2.24556	1.22	2.60935	1.22	2.98886	1.22	3.83478	1.22	4.52278	1.22	4.47647
		1.23	1.3054	1.23	1.2905	1.23	1.57832	1.23	2.22534	1.23	2.59044	1.23	2.96609	1.23	3.36611	1.23	4.49061	1.23	5.3072	1.23	5.25286
		1.24	1.58923	1.24	1.57108	1.24	1.87447	1.24	2.56755	1.24	2.94368	1.24	3.33995	1.24	3.74957	1.24	5.25684	1.24	6.21006	1.24	6.14648
		1.25	1.88688	1.25	1.86534	1.25	2.18589	1.25	2.91677	1.25	3.31421	1.25	3.72129	1.25	4.13302	1.25	6.15174	1.25	7.1824	1.25	7.10886
		1.26	2.19892	1.26	2.17381	1.26	2.5229	1.26	3.28339	1.26	3.69346	1.26	4.10263	1.26	4.51648	1.26	7.10958	1.26	8.28878	1.26	8.20391
		1.27	2.53839	1.27	2.50941	1.27	2.86426	1.27	3.65998	1.27	4.07272	1.27	4.48397	1.27	4.89994	1.27	8.21254	1.27	9.53724	1.27	9.43959
		1.28	2.88094	1.28	2.84804	1.28	3.22327	1.28	4.03656	1.28	4.45198	1.28	4.86531	1.28	5.28339	1.28	9.44077	1.28	10.9085	1.28	10.7968
		1.29	3.24153	1.29	3.20452	1.29	3.59465	1.29	4.41315	1.29	4.83124	1.29	5.24665	1.29	5.66685	1.29	10.7912	1.29	12.4387	1.29	12.3113
		1.3	3.61587	1.3	3.57458	1.3	3.96603	1.3	4.78974	1.3	5.21049	1.3	5.62798	1.3	6.05031	1.3	12.29	1.3	14.129	1.3	13.9844
