# Supplementary material for: Efficient and thermally stable organic solar cells based on small molecule donor and polymer acceptor
Source: Nat Commun. 2019 Jul 22;10:3271. doi: 10.1038/s41467-019-10984-6 (PMC6646397; doi:10.1038/s41467-019-10984-6)
Supplement: Supplementary file 4 — Source Data [file 41467_2019_10984_MOESM4_ESM.zip › Source data/Supplementary Figure 25/Supplementary Figure 25c.xlsx]

## Sheet: Sheet1
Supplementary Figure 25c
		PTB7-Th:EH-IDTBR
		initial		40 min		1 h		2 h		4 h		8 h		12 h		24 h		72 h		168 h
		Voltage (V)	Current density (mA/cm2)	Voltage (V)	Current density (mA/cm2)	Voltage (V)	Current density (mA/cm2)	Voltage (V)	Current density (mA/cm2)	Voltage (V)	Current density (mA/cm2)	Voltage (V)	Current density (mA/cm2)	Voltage (V)	Current density (mA/cm2)	Voltage (V)	Current density (mA/cm2)	Voltage (V)	Current density (mA/cm2)	Voltage (V)	Current density (mA/cm2)
		-0.4	-16.11	-0.4	-15.59	-0.4	-15.6	-0.4	-15.22	-0.4	-14.92	-0.4	-14.77	-0.4	-14.74	-0.4	-14.58	-0.4	-14	-0.4	-12.93
		-0.39	-16.12	-0.39	-15.6	-0.39	-15.59	-0.39	-15.21	-0.39	-14.94	-0.39	-14.76	-0.39	-14.72	-0.39	-14.57	-0.39	-14.01	-0.39	-12.92
		-0.38	-16.11	-0.38	-15.58	-0.38	-15.6	-0.38	-15.19	-0.38	-14.94	-0.38	-14.75	-0.38	-14.7	-0.38	-14.54	-0.38	-14.01	-0.38	-12.9
		-0.37	-16.08	-0.37	-15.56	-0.37	-15.58	-0.37	-15.18	-0.37	-14.93	-0.37	-14.74	-0.37	-14.71	-0.37	-14.54	-0.37	-13.98	-0.37	-12.9
		-0.36	-16.1	-0.36	-15.58	-0.36	-15.56	-0.36	-15.18	-0.36	-14.92	-0.36	-14.75	-0.36	-14.71	-0.36	-14.56	-0.36	-13.96	-0.36	-12.88
		-0.35	-16.09	-0.35	-15.55	-0.35	-15.57	-0.35	-15.17	-0.35	-14.91	-0.35	-14.73	-0.35	-14.7	-0.35	-14.54	-0.35	-13.95	-0.35	-12.89
		-0.34	-16.1	-0.34	-15.54	-0.34	-15.54	-0.34	-15.16	-0.34	-14.9	-0.34	-14.73	-0.34	-14.68	-0.34	-14.52	-0.34	-13.93	-0.34	-12.85
		-0.33	-16.07	-0.33	-15.53	-0.33	-15.54	-0.33	-15.16	-0.33	-14.88	-0.33	-14.71	-0.33	-14.67	-0.33	-14.51	-0.33	-13.91	-0.33	-12.85
		-0.32	-16.07	-0.32	-15.53	-0.32	-15.53	-0.32	-15.15	-0.32	-14.89	-0.32	-14.71	-0.32	-14.66	-0.32	-14.5	-0.32	-13.92	-0.32	-12.86
		-0.31	-16.06	-0.31	-15.52	-0.31	-15.53	-0.31	-15.13	-0.31	-14.87	-0.31	-14.7	-0.31	-14.65	-0.31	-14.48	-0.31	-13.91	-0.31	-12.84
		-0.3	-16.05	-0.3	-15.5	-0.3	-15.51	-0.3	-15.13	-0.3	-14.85	-0.3	-14.69	-0.3	-14.64	-0.3	-14.48	-0.3	-13.89	-0.3	-12.84
		-0.29	-16.03	-0.29	-15.52	-0.29	-15.51	-0.29	-15.11	-0.29	-14.85	-0.29	-14.67	-0.29	-14.64	-0.29	-14.48	-0.29	-13.87	-0.29	-12.81
		-0.28	-16.03	-0.28	-15.48	-0.28	-15.51	-0.28	-15.12	-0.28	-14.85	-0.28	-14.68	-0.28	-14.63	-0.28	-14.47	-0.28	-13.88	-0.28	-12.81
		-0.27	-16.02	-0.27	-15.46	-0.27	-15.48	-0.27	-15.1	-0.27	-14.83	-0.27	-14.67	-0.27	-14.62	-0.27	-14.45	-0.27	-13.85	-0.27	-12.79
		-0.26	-16.03	-0.26	-15.47	-0.26	-15.47	-0.26	-15.08	-0.26	-14.81	-0.26	-14.65	-0.26	-14.61	-0.26	-14.45	-0.26	-13.84	-0.26	-12.79
		-0.25	-16	-0.25	-15.46	-0.25	-15.47	-0.25	-15.08	-0.25	-14.81	-0.25	-14.64	-0.25	-14.6	-0.25	-14.44	-0.25	-13.8	-0.25	-12.77
		-0.24	-16.01	-0.24	-15.44	-0.24	-15.45	-0.24	-15.09	-0.24	-14.8	-0.24	-14.64	-0.24	-14.58	-0.24	-14.43	-0.24	-13.83	-0.24	-12.75
		-0.23	-16	-0.23	-15.45	-0.23	-15.45	-0.23	-15.06	-0.23	-14.79	-0.23	-14.64	-0.23	-14.57	-0.23	-14.41	-0.23	-13.8	-0.23	-12.76
		-0.22	-15.97	-0.22	-15.42	-0.22	-15.43	-0.22	-15.06	-0.22	-14.8	-0.22	-14.61	-0.22	-14.57	-0.22	-14.4	-0.22	-13.77	-0.22	-12.74
		-0.21	-15.99	-0.21	-15.42	-0.21	-15.42	-0.21	-15.06	-0.21	-14.79	-0.21	-14.6	-0.21	-14.56	-0.21	-14.4	-0.21	-13.77	-0.21	-12.72
		-0.2	-15.97	-0.2	-15.4	-0.2	-15.41	-0.2	-15.04	-0.2	-14.77	-0.2	-14.61	-0.2	-14.54	-0.2	-14.38	-0.2	-13.76	-0.2	-12.72
		-0.19	-15.97	-0.19	-15.4	-0.19	-15.4	-0.19	-15.03	-0.19	-14.75	-0.19	-14.59	-0.19	-14.53	-0.19	-14.37	-0.19	-13.77	-0.19	-12.7
		-0.18	-15.94	-0.18	-15.39	-0.18	-15.39	-0.18	-15.02	-0.18	-14.73	-0.18	-14.59	-0.18	-14.54	-0.18	-14.38	-0.18	-13.73	-0.18	-12.69
		-0.17	-15.95	-0.17	-15.38	-0.17	-15.38	-0.17	-15.02	-0.17	-14.73	-0.17	-14.56	-0.17	-14.52	-0.17	-14.37	-0.17	-13.72	-0.17	-12.68
		-0.16	-15.94	-0.16	-15.39	-0.16	-15.38	-0.16	-14.99	-0.16	-14.72	-0.16	-14.56	-0.16	-14.5	-0.16	-14.34	-0.16	-13.71	-0.16	-12.67
		-0.15	-15.93	-0.15	-15.36	-0.15	-15.36	-0.15	-14.99	-0.15	-14.71	-0.15	-14.54	-0.15	-14.49	-0.15	-14.33	-0.15	-13.7	-0.15	-12.65
		-0.14	-15.93	-0.14	-15.35	-0.14	-15.35	-0.14	-14.99	-0.14	-14.71	-0.14	-14.53	-0.14	-14.48	-0.14	-14.32	-0.14	-13.68	-0.14	-12.64
		-0.13	-15.9	-0.13	-15.33	-0.13	-15.34	-0.13	-14.98	-0.13	-14.7	-0.13	-14.52	-0.13	-14.46	-0.13	-14.3	-0.13	-13.67	-0.13	-12.62
		-0.12	-15.89	-0.12	-15.34	-0.12	-15.34	-0.12	-14.97	-0.12	-14.68	-0.12	-14.53	-0.12	-14.47	-0.12	-14.3	-0.12	-13.7	-0.12	-12.62
		-0.11	-15.87	-0.11	-15.31	-0.11	-15.32	-0.11	-14.95	-0.11	-14.67	-0.11	-14.5	-0.11	-14.47	-0.11	-14.31	-0.11	-13.63	-0.11	-12.61
		-0.1	-15.88	-0.1	-15.32	-0.1	-15.32	-0.1	-14.94	-0.1	-14.66	-0.1	-14.48	-0.1	-14.43	-0.1	-14.27	-0.1	-13.64	-0.1	-12.59
		-0.09	-15.87	-0.09	-15.29	-0.09	-15.3	-0.09	-14.93	-0.09	-14.65	-0.09	-14.49	-0.09	-14.42	-0.09	-14.26	-0.09	-13.63	-0.09	-12.59
		-0.08	-15.86	-0.08	-15.28	-0.08	-15.28	-0.08	-14.93	-0.08	-14.63	-0.08	-14.48	-0.08	-14.41	-0.08	-14.25	-0.08	-13.62	-0.08	-12.56
		-0.07	-15.85	-0.07	-15.28	-0.07	-15.28	-0.07	-14.9	-0.07	-14.62	-0.07	-14.46	-0.07	-14.4	-0.07	-14.24	-0.07	-13.59	-0.07	-12.56
		-0.06	-15.81	-0.06	-15.26	-0.06	-15.27	-0.06	-14.9	-0.06	-14.6	-0.06	-14.45	-0.06	-14.38	-0.06	-14.22	-0.06	-13.57	-0.06	-12.54
		-0.05	-15.82	-0.05	-15.26	-0.05	-15.26	-0.05	-14.89	-0.05	-14.59	-0.05	-14.44	-0.05	-14.37	-0.05	-14.21	-0.05	-13.58	-0.05	-12.52
		-0.04	-15.83	-0.04	-15.24	-0.04	-15.24	-0.04	-14.86	-0.04	-14.58	-0.04	-14.44	-0.04	-14.37	-0.04	-14.21	-0.04	-13.56	-0.04	-12.54
		-0.03	-15.8	-0.03	-15.24	-0.03	-15.24	-0.03	-14.86	-0.03	-14.59	-0.03	-14.39	-0.03	-14.34	-0.03	-14.18	-0.03	-13.55	-0.03	-12.49
		-0.02	-15.79	-0.02	-15.21	-0.02	-15.21	-0.02	-14.87	-0.02	-14.56	-0.02	-14.4	-0.02	-14.34	-0.02	-14.18	-0.02	-13.52	-0.02	-12.5
		-0.01	-15.78	-0.01	-15.2	-0.01	-15.2	-0.01	-14.83	-0.01	-14.55	-0.01	-14.4	-0.01	-14.32	-0.01	-14.16	-0.01	-13.52	-0.01	-12.46
		0	-15.77	0	-15.2	0	-15.2	0	-14.82	0	-14.55	0	-14.38	0	-14.31	0	-14.15	0	-13.51	0	-12.46
		0.01	-15.76	0.01	-15.19	0.01	-15.19	0.01	-14.8	0.01	-14.53	0.01	-14.36	0.01	-14.29	0.01	-14.13	0.01	-13.49	0.01	-12.45
		0.02	-15.75	0.02	-15.18	0.02	-15.18	0.02	-14.81	0.02	-14.5	0.02	-14.36	0.02	-14.27	0.02	-14.11	0.02	-13.46	0.02	-12.43
		0.03	-15.75	0.03	-15.15	0.03	-15.15	0.03	-14.79	0.03	-14.5	0.03	-14.34	0.03	-14.28	0.03	-14.12	0.03	-13.45	0.03	-12.41
		0.04	-15.72	0.04	-15.14	0.04	-15.14	0.04	-14.77	0.04	-14.51	0.04	-14.31	0.04	-14.24	0.04	-14.08	0.04	-13.44	0.04	-12.4
		0.05	-15.7	0.05	-15.13	0.05	-15.13	0.05	-14.76	0.05	-14.49	0.05	-14.32	0.05	-14.23	0.05	-14.07	0.05	-13.4	0.05	-12.39
		0.06	-15.71	0.06	-15.13	0.06	-15.12	0.06	-14.75	0.06	-14.47	0.06	-14.31	0.06	-14.21	0.06	-14.05	0.06	-13.4	0.06	-12.36
		0.07	-15.7	0.07	-15.09	0.07	-15.09	0.07	-14.75	0.07	-14.45	0.07	-14.3	0.07	-14.2	0.07	-14.05	0.07	-13.4	0.07	-12.36
		0.08	-15.67	0.08	-15.09	0.08	-15.09	0.08	-14.72	0.08	-14.45	0.08	-14.27	0.08	-14.2	0.08	-14.04	0.08	-13.37	0.08	-12.33
		0.09	-15.65	0.09	-15.08	0.09	-15.07	0.09	-14.69	0.09	-14.43	0.09	-14.25	0.09	-14.17	0.09	-14.01	0.09	-13.35	0.09	-12.31
		0.1	-15.66	0.1	-15.06	0.1	-15.05	0.1	-14.71	0.1	-14.41	0.1	-14.25	0.1	-14.15	0.1	-13.99	0.1	-13.35	0.1	-12.29
		0.11	-15.63	0.11	-15.03	0.11	-15.03	0.11	-14.68	0.11	-14.39	0.11	-14.21	0.11	-14.14	0.11	-13.98	0.11	-13.31	0.11	-12.28
		0.12	-15.62	0.12	-15.03	0.12	-15.02	0.12	-14.67	0.12	-14.38	0.12	-14.21	0.12	-14.13	0.12	-13.97	0.12	-13.28	0.12	-12.26
		0.13	-15.6	0.13	-15.01	0.13	-15.01	0.13	-14.65	0.13	-14.36	0.13	-14.18	0.13	-14.11	0.13	-13.95	0.13	-13.27	0.13	-12.23
		0.14	-15.6	0.14	-14.99	0.14	-14.99	0.14	-14.64	0.14	-14.34	0.14	-14.19	0.14	-14.1	0.14	-13.94	0.14	-13.28	0.14	-12.22
		0.15	-15.58	0.15	-14.98	0.15	-14.98	0.15	-14.62	0.15	-14.32	0.15	-14.16	0.15	-14.09	0.15	-13.93	0.15	-13.23	0.15	-12.18
		0.16	-15.55	0.16	-14.97	0.16	-14.96	0.16	-14.6	0.16	-14.31	0.16	-14.14	0.16	-14.07	0.16	-13.91	0.16	-13.21	0.16	-12.16
		0.17	-15.55	0.17	-14.94	0.17	-14.94	0.17	-14.62	0.17	-14.28	0.17	-14.14	0.17	-14.04	0.17	-13.88	0.17	-13.2	0.17	-12.14
		0.18	-15.52	0.18	-14.93	0.18	-14.93	0.18	-14.58	0.18	-14.28	0.18	-14.12	0.18	-14.02	0.18	-13.86	0.18	-13.17	0.18	-12.13
		0.19	-15.51	0.19	-14.92	0.19	-14.92	0.19	-14.56	0.19	-14.26	0.19	-14.08	0.19	-14.01	0.19	-13.85	0.19	-13.16	0.19	-12.1
		0.2	-15.49	0.2	-14.91	0.2	-14.9	0.2	-14.53	0.2	-14.23	0.2	-14.07	0.2	-13.98	0.2	-13.82	0.2	-13.13	0.2	-12.08
		0.21	-15.49	0.21	-14.89	0.21	-14.88	0.21	-14.53	0.21	-14.22	0.21	-14.07	0.21	-13.96	0.21	-13.8	0.21	-13.11	0.21	-12.05
		0.22	-15.49	0.22	-14.87	0.22	-14.86	0.22	-14.52	0.22	-14.2	0.22	-14.04	0.22	-13.95	0.22	-13.78	0.22	-13.08	0.22	-12.02
		0.23	-15.45	0.23	-14.84	0.23	-14.84	0.23	-14.49	0.23	-14.17	0.23	-14	0.23	-13.92	0.23	-13.76	0.23	-13.05	0.23	-11.98
		0.24	-15.42	0.24	-14.83	0.24	-14.82	0.24	-14.46	0.24	-14.16	0.24	-14	0.24	-13.9	0.24	-13.74	0.24	-13.04	0.24	-11.97
		0.25	-15.4	0.25	-14.8	0.25	-14.8	0.25	-14.46	0.25	-14.15	0.25	-13.96	0.25	-13.88	0.25	-13.71	0.25	-12.99	0.25	-11.92
		0.26	-15.39	0.26	-14.8	0.26	-14.78	0.26	-14.43	0.26	-14.12	0.26	-13.95	0.26	-13.85	0.26	-13.69	0.26	-12.98	0.26	-11.9
		0.27	-15.37	0.27	-14.77	0.27	-14.77	0.27	-14.42	0.27	-14.09	0.27	-13.93	0.27	-13.82	0.27	-13.66	0.27	-12.94	0.27	-11.88
		0.28	-15.35	0.28	-14.76	0.28	-14.74	0.28	-14.4	0.28	-14.08	0.28	-13.91	0.28	-13.8	0.28	-13.64	0.28	-12.92	0.28	-11.84
		0.29	-15.35	0.29	-14.73	0.29	-14.73	0.29	-14.38	0.29	-14.06	0.29	-13.89	0.29	-13.78	0.29	-13.62	0.29	-12.9	0.29	-11.8
		0.3	-15.32	0.3	-14.72	0.3	-14.71	0.3	-14.35	0.3	-14.02	0.3	-13.86	0.3	-13.75	0.3	-13.59	0.3	-12.86	0.3	-11.78
		0.31	-15.29	0.31	-14.7	0.31	-14.68	0.31	-14.32	0.31	-14	0.31	-13.84	0.31	-13.72	0.31	-13.56	0.31	-12.83	0.31	-11.74
		0.32	-15.27	0.32	-14.68	0.32	-14.66	0.32	-14.3	0.32	-13.98	0.32	-13.79	0.32	-13.7	0.32	-13.55	0.32	-12.8	0.32	-11.69
		0.33	-15.26	0.33	-14.65	0.33	-14.64	0.33	-14.3	0.33	-13.96	0.33	-13.78	0.33	-13.68	0.33	-13.52	0.33	-12.77	0.33	-11.66
		0.34	-15.23	0.34	-14.64	0.34	-14.63	0.34	-14.26	0.34	-13.92	0.34	-13.76	0.34	-13.65	0.34	-13.48	0.34	-12.72	0.34	-11.62
		0.35	-15.2	0.35	-14.63	0.35	-14.59	0.35	-14.24	0.35	-13.9	0.35	-13.71	0.35	-13.61	0.35	-13.44	0.35	-12.69	0.35	-11.57
		0.36	-15.18	0.36	-14.57	0.36	-14.56	0.36	-14.22	0.36	-13.88	0.36	-13.7	0.36	-13.58	0.36	-13.42	0.36	-12.65	0.36	-11.53
		0.37	-15.17	0.37	-14.56	0.37	-14.55	0.37	-14.21	0.37	-13.84	0.37	-13.68	0.37	-13.56	0.37	-13.4	0.37	-12.59	0.37	-11.47
		0.38	-15.14	0.38	-14.54	0.38	-14.53	0.38	-14.17	0.38	-13.81	0.38	-13.63	0.38	-13.52	0.38	-13.35	0.38	-12.57	0.38	-11.43
		0.39	-15.12	0.39	-14.53	0.39	-14.49	0.39	-14.14	0.39	-13.78	0.39	-13.6	0.39	-13.48	0.39	-13.32	0.39	-12.52	0.39	-11.37
		0.4	-15.08	0.4	-14.48	0.4	-14.47	0.4	-14.12	0.4	-13.76	0.4	-13.57	0.4	-13.45	0.4	-13.29	0.4	-12.47	0.4	-11.33
		0.41	-15.09	0.41	-14.47	0.41	-14.46	0.41	-14.09	0.41	-13.72	0.41	-13.54	0.41	-13.41	0.41	-13.23	0.41	-12.42	0.41	-11.27
		0.42	-15.03	0.42	-14.46	0.42	-14.42	0.42	-14.05	0.42	-13.69	0.42	-13.49	0.42	-13.36	0.42	-13.2	0.42	-12.38	0.42	-11.22
		0.43	-15.01	0.43	-14.41	0.43	-14.38	0.43	-14.03	0.43	-13.66	0.43	-13.47	0.43	-13.33	0.43	-13.17	0.43	-12.31	0.43	-11.16
		0.44	-14.99	0.44	-14.38	0.44	-14.35	0.44	-14	0.44	-13.62	0.44	-13.42	0.44	-13.3	0.44	-13.13	0.44	-12.28	0.44	-11.09
		0.45	-14.96	0.45	-14.35	0.45	-14.33	0.45	-13.96	0.45	-13.58	0.45	-13.37	0.45	-13.25	0.45	-13.08	0.45	-12.22	0.45	-11.03
		0.46	-14.91	0.46	-14.33	0.46	-14.28	0.46	-13.93	0.46	-13.55	0.46	-13.34	0.46	-13.2	0.46	-13.03	0.46	-12.16	0.46	-10.97
		0.47	-14.9	0.47	-14.27	0.47	-14.26	0.47	-13.89	0.47	-13.51	0.47	-13.28	0.47	-13.15	0.47	-12.98	0.47	-12.09	0.47	-10.89
		0.48	-14.86	0.48	-14.26	0.48	-14.22	0.48	-13.86	0.48	-13.47	0.48	-13.25	0.48	-13.11	0.48	-12.94	0.48	-12.04	0.48	-10.8
		0.49	-14.82	0.49	-14.22	0.49	-14.2	0.49	-13.82	0.49	-13.42	0.49	-13.18	0.49	-13.06	0.49	-12.89	0.49	-11.97	0.49	-10.74
		0.5	-14.78	0.5	-14.2	0.5	-14.14	0.5	-13.78	0.5	-13.38	0.5	-13.14	0.5	-13.01	0.5	-12.83	0.5	-11.88	0.5	-10.65
		0.51	-14.76	0.51	-14.14	0.51	-14.12	0.51	-13.75	0.51	-13.32	0.51	-13.08	0.51	-12.94	0.51	-12.75	0.51	-11.83	0.51	-10.53
		0.52	-14.72	0.52	-14.13	0.52	-14.08	0.52	-13.72	0.52	-13.28	0.52	-13.03	0.52	-12.87	0.52	-12.7	0.52	-11.75	0.52	-10.45
		0.53	-14.66	0.53	-14.08	0.53	-14.04	0.53	-13.68	0.53	-13.22	0.53	-12.97	0.53	-12.81	0.53	-12.62	0.53	-11.65	0.53	-10.34
		0.54	-14.64	0.54	-14.05	0.54	-14	0.54	-13.63	0.54	-13.18	0.54	-12.9	0.54	-12.73	0.54	-12.55	0.54	-11.56	0.54	-10.23
		0.55	-14.61	0.55	-14.01	0.55	-13.94	0.55	-13.59	0.55	-13.12	0.55	-12.85	0.55	-12.66	0.55	-12.47	0.55	-11.46	0.55	-10.11
		0.56	-14.57	0.56	-13.95	0.56	-13.91	0.56	-13.54	0.56	-13.06	0.56	-12.77	0.56	-12.59	0.56	-12.41	0.56	-11.39	0.56	-10
		0.57	-14.51	0.57	-13.92	0.57	-13.87	0.57	-13.49	0.57	-12.99	0.57	-12.7	0.57	-12.52	0.57	-12.32	0.57	-11.27	0.57	-9.86
		0.58	-14.47	0.58	-13.87	0.58	-13.82	0.58	-13.43	0.58	-12.94	0.58	-12.61	0.58	-12.43	0.58	-12.23	0.58	-11.16	0.58	-9.71
		0.59	-14.44	0.59	-13.83	0.59	-13.78	0.59	-13.38	0.59	-12.86	0.59	-12.52	0.59	-12.34	0.59	-12.14	0.59	-11.04	0.59	-9.56
		0.6	-14.38	0.6	-13.79	0.6	-13.72	0.6	-13.32	0.6	-12.79	0.6	-12.44	0.6	-12.25	0.6	-12.04	0.6	-10.91	0.6	-9.39
		0.61	-14.34	0.61	-13.74	0.61	-13.65	0.61	-13.26	0.61	-12.72	0.61	-12.33	0.61	-12.14	0.61	-11.92	0.61	-10.76	0.61	-9.23
		0.62	-14.27	0.62	-13.67	0.62	-13.6	0.62	-13.21	0.62	-12.63	0.62	-12.23	0.62	-12.02	0.62	-11.8	0.62	-10.59	0.62	-9.04
		0.63	-14.24	0.63	-13.62	0.63	-13.55	0.63	-13.14	0.63	-12.53	0.63	-12.11	0.63	-11.9	0.63	-11.67	0.63	-10.44	0.63	-8.82
		0.64	-14.16	0.64	-13.57	0.64	-13.48	0.64	-13.07	0.64	-12.45	0.64	-12	0.64	-11.77	0.64	-11.53	0.64	-10.28	0.64	-8.59
		0.65	-14.12	0.65	-13.51	0.65	-13.4	0.65	-12.99	0.65	-12.35	0.65	-11.85	0.65	-11.62	0.65	-11.37	0.65	-10.08	0.65	-8.35
		0.66	-14.06	0.66	-13.42	0.66	-13.33	0.66	-12.92	0.66	-12.24	0.66	-11.71	0.66	-11.46	0.66	-11.21	0.66	-9.87	0.66	-8.08
		0.67	-14	0.67	-13.35	0.67	-13.26	0.67	-12.84	0.67	-12.13	0.67	-11.57	0.67	-11.3	0.67	-11.04	0.67	-9.63	0.67	-7.79
		0.68	-13.92	0.68	-13.28	0.68	-13.18	0.68	-12.74	0.68	-12	0.68	-11.4	0.68	-11.12	0.68	-10.84	0.68	-9.39	0.68	-7.47
		0.69	-13.86	0.69	-13.21	0.69	-13.09	0.69	-12.66	0.69	-11.87	0.69	-11.2	0.69	-10.92	0.69	-10.64	0.69	-9.1	0.69	-7.11
		0.7	-13.79	0.7	-13.14	0.7	-12.99	0.7	-12.55	0.7	-11.74	0.7	-11.01	0.7	-10.71	0.7	-10.41	0.7	-8.82	0.7	-6.72
		0.71	-13.71	0.71	-13.03	0.71	-12.9	0.71	-12.45	0.71	-11.58	0.71	-10.79	0.71	-10.48	0.71	-10.15	0.71	-8.51	0.71	-6.31
		0.72	-13.62	0.72	-12.94	0.72	-12.8	0.72	-12.35	0.72	-11.42	0.72	-10.56	0.72	-10.22	0.72	-9.88	0.72	-8.16	0.72	-5.83
		0.73	-13.52	0.73	-12.85	0.73	-12.69	0.73	-12.22	0.73	-11.23	0.73	-10.3	0.73	-9.94	0.73	-9.57	0.73	-7.79	0.73	-5.32
		0.74	-13.46	0.74	-12.74	0.74	-12.57	0.74	-12.1	0.74	-11.04	0.74	-10.01	0.74	-9.63	0.74	-9.24	0.74	-7.37	0.74	-4.76
		0.75	-13.35	0.75	-12.63	0.75	-12.45	0.75	-11.94	0.75	-10.82	0.75	-9.7	0.75	-9.29	0.75	-8.87	0.75	-6.94	0.75	-4.15
		0.76	-13.24	0.76	-12.52	0.76	-12.31	0.76	-11.79	0.76	-10.58	0.76	-9.36	0.76	-8.92	0.76	-8.46	0.76	-6.47	0.76	-3.46
		0.77	-13.15	0.77	-12.39	0.77	-12.15	0.77	-11.62	0.77	-10.31	0.77	-8.98	0.77	-8.5	0.77	-8	0.77	-5.95	0.77	-2.72
		0.78	-13.02	0.78	-12.24	0.78	-12	0.78	-11.44	0.78	-10.02	0.78	-8.56	0.78	-8.03	0.78	-7.49	0.78	-5.38	0.78	-1.9
		0.79	-12.91	0.79	-12.09	0.79	-11.82	0.79	-11.23	0.79	-9.7	0.79	-8.11	0.79	-7.53	0.79	-6.95	0.79	-4.77	0.79	-1.01
		0.8	-12.77	0.8	-11.94	0.8	-11.62	0.8	-11.01	0.8	-9.34	0.8	-7.59	0.8	-6.98	0.8	-6.33	0.8	-4.1	0.8	-0.03
		0.81	-12.65	0.81	-11.74	0.81	-11.41	0.81	-10.78	0.81	-8.94	0.81	-7.04	0.81	-6.35	0.81	-5.65	0.81	-3.37	0.81	1.03
		0.82	-12.48	0.82	-11.55	0.82	-11.17	0.82	-10.51	0.82	-8.5	0.82	-6.41	0.82	-5.67	0.82	-4.9	0.82	-2.58	0.82	2.17
		0.83	-12.33	0.83	-11.33	0.83	-10.9	0.83	-10.22	0.83	-8.01	0.83	-5.72	0.83	-4.91	0.83	-4.06	0.83	-1.72	0.83	3.43
		0.84	-12.15	0.84	-11.09	0.84	-10.59	0.84	-9.89	0.84	-7.45	0.84	-4.95	0.84	-4.07	0.84	-3.13	0.84	-0.77	0.84	4.76
		0.85	-11.95	0.85	-10.81	0.85	-10.27	0.85	-9.52	0.85	-6.83	0.85	-4.09	0.85	-3.13	0.85	-2.1	0.85	0.24	0.85	6.2
		0.86	-11.74	0.86	-10.51	0.86	-9.9	0.86	-9.12	0.86	-6.14	0.86	-3.13	0.86	-2.1	0.86	-0.96	0.86	1.34	0.86	7.73
		0.87	-11.51	0.87	-10.19	0.87	-9.49	0.87	-8.66	0.87	-5.38	0.87	-2.07	0.87	-0.96	0.87	0.29	0.87	2.53	0.87	9.35
		0.88	-11.26	0.88	-9.81	0.88	-9.02	0.88	-8.17	0.88	-4.52	0.88	-0.89	0.88	0.29	0.88	1.66	0.88	3.81	0.88	11.06
		0.89	-10.97	0.89	-9.4	0.89	-8.51	0.89	-7.58	0.89	-3.57	0.89	0.44	0.89	1.67	0.89	3.16	0.89	5.18	0.89	12.87
		0.9	-10.65	0.9	-8.93	0.9	-7.92	0.9	-6.95	0.9	-2.53	0.9	1.9	0.9	3.16	0.9	4.78	0.9	6.63	0.9	14.76
		0.91	-10.29	0.91	-8.41	0.91	-7.27	0.91	-6.22	0.91	-1.39	0.91	3.52	0.91	4.77	0.91	6.53	0.91	8.17	0.91	16.73
		0.92	-9.89	0.92	-7.82	0.92	-6.55	0.92	-5.42	0.92	-0.14	0.92	5.31	0.92	6.52	0.92	8.4	0.92	9.8	0.92	18.78
		0.93	-9.43	0.93	-7.18	0.93	-5.75	0.93	-4.52	0.93	1.21	0.93	7.26	0.93	8.39	0.93	10.4	0.93	11.52	0.93	20.9
		0.94	-8.93	0.94	-6.46	0.94	-4.86	0.94	-3.5	0.94	2.68	0.94	9.38	0.94	10.38	0.94	12.52	0.94	13.32	0.94	23.1
		0.95	-8.34	0.95	-5.67	0.95	-3.89	0.95	-2.38	0.95	4.25	0.95	11.67	0.95	12.49	0.95	14.76	0.95	15.19	0.95	25.37
		0.96	-7.67	0.96	-4.79	0.96	-2.84	0.96	-1.13	0.96	5.92	0.96	14.14	0.96	14.72	0.96	17.11	0.96	17.14	0.96	27.7
		0.97	-6.89	0.97	-3.83	0.97	-1.71	0.97	0.25	0.97	7.69	0.97	16.78	0.97	17.05	0.97	19.56	0.97	19.16	0.97	30.09
		0.98	-6.02	0.98	-2.8	0.98	-0.48	0.98	1.77	0.98	9.55	0.98	19.58	0.98	19.49	0.98	22.11	0.98	21.25	0.98	32.55
		0.99	-5.02	0.99	-1.68	0.99	0.83	0.99	3.42	0.99	11.51	0.99	22.54	0.99	22.03	0.99	24.76	0.99	23.39	0.99	35.05
		1	-3.88	1	-0.48	1	2.22	1	5.21	1	13.55	1	25.65	1	24.66	1	27.49	1	25.6	1	37.6
		1.01	-2.58	1.01	0.8	1.01	3.69	1.01	7.14	1.01	15.68	1.01	28.91	1.01	27.39	1.01	30.31	1.01	27.85	1.01	40.21
		1.02	-1.12	1.02	2.16	1.02	5.23	1.02	9.21	1.02	17.88	1.02	32.32	1.02	30.19	1.02	33.22	1.02	30.17	1.02	42.86
		1.03	0.52	1.03	3.6	1.03	6.85	1.03	11.4	1.03	20.15	1.03	35.86	1.03	33.08	1.03	36.19	1.03	32.53	1.03	45.55
		1.04	2.38	1.04	5.1	1.04	8.54	1.04	13.72	1.04	22.49	1.04	39.53	1.04	36.05	1.04	39.24	1.04	34.94	1.04	48.29
		1.05	4.43	1.05	6.69	1.05	10.28	1.05	16.18	1.05	24.89	1.05	43.34	1.05	39.08	1.05	42.36	1.05	37.4	1.05	51.07
		1.06	6.69	1.06	8.33	1.06	12.1	1.06	18.74	1.06	27.36	1.06	47.26	1.06	42.19	1.06	45.54	1.06	39.9	1.06	53.89
		1.07	9.18	1.07	10.03	1.07	13.97	1.07	21.42	1.07	29.88	1.07	51.31	1.07	45.36	1.07	48.79	1.07	42.43	1.07	56.74
		1.08	11.9	1.08	11.8	1.08	15.89	1.08	24.21	1.08	32.46	1.08	55.46	1.08	48.59	1.08	52.09	1.08	45.01	1.08	59.63
		1.09	14.85	1.09	13.62	1.09	17.86	1.09	27.1	1.09	35.09	1.09	59.73	1.09	51.88	1.09	55.45	1.09	47.62	1.09	62.55
		1.1	18.03	1.1	15.5	1.1	19.88	1.1	30.08	1.1	37.77	1.1	64.09	1.1	55.22	1.1	58.87	1.1	50.27	1.1	65.5
		1.11	21.43	1.11	17.42	1.11	21.95	1.11	33.17	1.11	40.49	1.11	68.55	1.11	58.63	1.11	62.34	1.11	52.95	1.11	68.48
		1.12	25.05	1.12	19.39	1.12	24.07	1.12	36.34	1.12	43.25	1.12	73.12	1.12	62.08	1.12	65.86	1.12	55.65	1.12	71.49
		1.13	28.91	1.13	21.41	1.13	26.22	1.13	39.6	1.13	46.06	1.13	77.79	1.13	65.59	1.13	69.43	1.13	58.4	1.13	74.53
		1.14	32.98	1.14	23.47	1.14	28.41	1.14	42.94	1.14	48.9	1.14	82.56	1.14	69.14	1.14	73.05	1.14	61.16	1.14	77.6
		1.15	37.27	1.15	25.57	1.15	30.64	1.15	46.36	1.15	51.78	1.15	87.42	1.15	72.74	1.15	76.7	1.15	63.97	1.15	80.7
		1.16	41.75	1.16	27.7	1.16	32.9	1.16	49.85	1.16	54.69	1.16	92.37	1.16	76.39	1.16	80.4	1.16	66.79	1.16	83.82
		1.17	46.44	1.17	29.87	1.17	35.19	1.17	53.41	1.17	57.63	1.17	97.43	1.17	80.07	1.17	84.15	1.17	69.64	1.17	86.97
		1.18	51.31	1.18	32.08	1.18	37.51	1.18	57.04	1.18	60.61	1.18	102.55	1.18	83.8	1.18	87.93	1.18	72.52	1.18	90.14
		1.19	56.36	1.19	34.31	1.19	39.86	1.19	60.72	1.19	63.62	1.19	107.76	1.19	87.57	1.19	91.75	1.19	75.41	1.19	93.33
		1.2	61.59	1.2	36.58	1.2	42.24	1.2	64.47	1.2	66.65	1.2	113.06	1.2	91.38	1.2	95.61	1.2	78.33	1.2	96.54
		1.21	66.99	1.21	38.87	1.21	44.64	1.21	68.28	1.21	69.71	1.21	118.45	1.21	95.22	1.21	99.51	1.21	81.27	1.21	99.77
		1.22	72.55	1.22	41.19	1.22	47.07	1.22	72.14	1.22	72.79	1.22	123.91	1.22	99.11	1.22	103.45	1.22	84.22	1.22	103.01
		1.23	78.27	1.23	43.53	1.23	49.52	1.23	76.06	1.23	75.9	1.23	129.45	1.23	103.03	1.23	107.42	1.23	87.2	1.23	106.28
		1.24	84.14	1.24	45.9	1.24	52	1.24	80.03	1.24	79.01	1.24	131.31	1.24	106.99	1.24	111.42	1.24	90.2	1.24	109.57
		1.25	90.15	1.25	48.29	1.25	54.49	1.25	84.05	1.25	82.13	1.25	131.31	1.25	110.98	1.25	115.46	1.25	93.22	1.25	112.87
		1.26	96.29	1.26	50.71	1.26	57	1.26	88.12	1.26	85.24	1.26	131.31	1.26	115	1.26	119.52	1.26	96.25	1.26	116.19
		1.27	102.57	1.27	53.14	1.27	59.53	1.27	92.22	1.27	88.36	1.27	131.31	1.27	119.05	1.27	123.62	1.27	99.3	1.27	119.53
		1.28	108.96	1.28	55.59	1.28	62.06	1.28	96.37	1.28	91.48	1.28	131.31	1.28	123.13	1.28	127.71	1.28	102.36	1.28	122.87
		1.29	115.49	1.29	58.05	1.29	64.6	1.29	100.55	1.29	94.59	1.29	131.31	1.29	127.23	1.29	131.81	1.29	105.43	1.29	125
		1.3	122.12	1.3	60.54	1.3	67.14	1.3	104.72	1.3	97.71	1.3	131.31	1.3	131.32	1.3	135.91	1.3	108.53	1.3	125
