# Supplementary material for: Efficient and thermally stable organic solar cells based on small molecule donor and polymer acceptor
Source: Nat Commun. 2019 Jul 22;10:3271. doi: 10.1038/s41467-019-10984-6 (PMC6646397; doi:10.1038/s41467-019-10984-6)
Supplement: Supplementary file 4 — Source Data [file 41467_2019_10984_MOESM4_ESM.zip › Source data/Supplementary Figure 26/Supplementary Figure 26.xlsx]

## Sheet: Sheet1
Figure 26
	Normalized PCE of OSC devices based on DR3TBDTC:PBN-11 blend with initial temperature of 120 oC and then annealled at 180 oC for different time
		device 1	device 2	device 3	device 4	device 5	device 6		Average		Standard deviation
	initial	0.484	0.461	0.444	0.471	0.465	0.476		0.466833		0.0138191
	40 min	1	1	1	1	1	1		1		0
	1 h	0.991	0.975	0.993	0.979	0.958	0.986		0.980333		0.0129254
	2 h	0.957	0.988	0.932	0.968	0.964	0.975		0.964		0.0188997
	4 h	0.929	0.982	0.965	0.922	0.966	0.955		0.953167		0.0232157
	8 h	0.942	0.975	0.908	0.956	0.907	0.926		0.935667		0.0271342
	12 h	0.922	0.965	0.936	0.943	0.878	0.908		0.925333		0.0301706
	24 h	0.886	0.958	0.879	0.942	0.926	0.918		0.918167		0.0309349
	72 h	0.904	0.862	0.855	0.942	0.895	0.935		0.898833		0.0360301
	168 h	0.876	0.926	0.815	0.848	0.905	0.892		0.877		0.0402393
	Normalized PCE of OSC devices based on DR3TBDTC:PBN-11 blend with initial temperature of 180 oC and then annealled at 180 oC for different time
		device 1	device 2	device 3	device 4	device 5	device 6		Average		Standard deviation
	initial	1	1	1	1	1	1		1		0
	40 min	0.993	0.998	0.99	0.996	0.991	0.992		0.993333		0.00307679
	1 h	0.978	0.955	0.993	0.986	0.972	0.98		0.977333		0.0130792
	2 h	0.967	0.992	0.932	0.971	0.964	0.975		0.966833		0.0196918
	4 h	0.958	0.988	0.972	0.922	0.966	0.938		0.957333		0.0238886
	8 h	0.941	0.982	0.908	0.965	0.918	0.926		0.94		0.0286147
	12 h	0.929	0.976	0.924	0.951	0.886	0.91		0.929333		0.0313921
	24 h	0.925	0.964	0.893	0.946	0.945	0.878		0.925167		0.033451
	72 h	0.918	0.946	0.846	0.931	0.872	0.903		0.902667		0.0375961
	168 h	0.888	0.932	0.908	0.822	0.915	0.852		0.886167		0.0417057
	Normalized PCE of OSC devices based on DR3TBDTC:PBN-11 blend with initial temperature of 240 oC and then annealled at 180 oC for different time
		device 1	device 2	device 3	device 4	device 5	device 6		Average		Standard deviation
	initial	1	1	1	1	1	1		1		0
	40 min	0.994	0.992	0.989	0.997	0.995	0.998		0.994167		0.0033116
	1 h	0.972	0.981	0.993	0.989	0.959	0.985		0.979833		0.0124967
	2 h	0.981	0.937	0.995	0.963	0.972	0.979		0.971167		0.0198032
	4 h	0.925	0.985	0.968	0.993	0.97	0.945		0.964333		0.0253588
	8 h	0.955	0.912	0.99	0.965	0.979	0.946		0.957833		0.0275058
	12 h	0.907	0.976	0.946	0.987	0.961	0.928		0.950833		0.0300361
	24 h	0.948	0.883	0.976	0.963	0.934	0.925		0.938167		0.0327989
	72 h	0.931	0.952	0.855	0.965	0.915	0.925		0.923833		0.0383584
	168 h	0.932	0.959	0.945	0.843	0.928	0.889		0.916		0.0427738
