# Supplementary material for: Efficient and thermally stable organic solar cells based on small molecule donor and polymer acceptor
Source: Nat Commun. 2019 Jul 22;10:3271. doi: 10.1038/s41467-019-10984-6 (PMC6646397; doi:10.1038/s41467-019-10984-6)
Supplement: Supplementary file 4 — Source Data [file 41467_2019_10984_MOESM4_ESM.zip › Source data/Supplementary Figure 30/Supplementary Figure 30a.xlsx]

## Sheet: Sheet1
Supplementary Figure 30a
		DR3TBDTC:PBN-11
		initial		1 h		2 h		4 h		8 h		12 h		24 h		48 h		72 h
		Voltage (V)	Current density (mA/cm2)	Voltage (V)	Current density (mA/cm2)	Voltage (V)	Current density (mA/cm2)	Voltage (V)	Current density (mA/cm2)	Voltage (V)	Current density (mA/cm2)	Voltage (V)	Current density (mA/cm2)	Voltage (V)	Current density (mA/cm2)	Voltage (V)	Current density (mA/cm2)	Voltage (V)	Current density (mA/cm2)
		-0.4	-10.61	-0.4	-10.74	-0.4	-10.58	-0.4	-10.82	-0.4	-10.76	-0.4	-10.56	-0.4	-10.71	-0.4	-10.5	-0.4	-10.52
		-0.39	-10.6	-0.39	-10.72	-0.39	-10.57	-0.39	-10.81	-0.39	-10.75	-0.39	-10.54	-0.39	-10.69	-0.39	-10.48	-0.39	-10.5
		-0.38	-10.61	-0.38	-10.71	-0.38	-10.56	-0.38	-10.79	-0.38	-10.73	-0.38	-10.53	-0.38	-10.67	-0.38	-10.45	-0.38	-10.48
		-0.37	-10.6	-0.37	-10.69	-0.37	-10.55	-0.37	-10.77	-0.37	-10.72	-0.37	-10.53	-0.37	-10.66	-0.37	-10.44	-0.37	-10.44
		-0.36	-10.59	-0.36	-10.68	-0.36	-10.54	-0.36	-10.76	-0.36	-10.7	-0.36	-10.51	-0.36	-10.64	-0.36	-10.42	-0.36	-10.43
		-0.35	-10.58	-0.35	-10.67	-0.35	-10.53	-0.35	-10.74	-0.35	-10.68	-0.35	-10.49	-0.35	-10.62	-0.35	-10.39	-0.35	-10.41
		-0.34	-10.57	-0.34	-10.65	-0.34	-10.53	-0.34	-10.73	-0.34	-10.67	-0.34	-10.49	-0.34	-10.61	-0.34	-10.37	-0.34	-10.39
		-0.33	-10.56	-0.33	-10.65	-0.33	-10.52	-0.33	-10.71	-0.33	-10.65	-0.33	-10.48	-0.33	-10.59	-0.33	-10.36	-0.33	-10.37
		-0.32	-10.56	-0.32	-10.64	-0.32	-10.5	-0.32	-10.69	-0.32	-10.63	-0.32	-10.46	-0.32	-10.58	-0.32	-10.33	-0.32	-10.34
		-0.31	-10.55	-0.31	-10.63	-0.31	-10.49	-0.31	-10.66	-0.31	-10.6	-0.31	-10.45	-0.31	-10.56	-0.31	-10.32	-0.31	-10.32
		-0.3	-10.54	-0.3	-10.6	-0.3	-10.48	-0.3	-10.66	-0.3	-10.6	-0.3	-10.45	-0.3	-10.54	-0.3	-10.3	-0.3	-10.3
		-0.29	-10.53	-0.29	-10.58	-0.29	-10.47	-0.29	-10.65	-0.29	-10.59	-0.29	-10.43	-0.29	-10.52	-0.29	-10.28	-0.29	-10.28
		-0.28	-10.52	-0.28	-10.58	-0.28	-10.47	-0.28	-10.63	-0.28	-10.57	-0.28	-10.42	-0.28	-10.51	-0.28	-10.26	-0.28	-10.26
		-0.27	-10.51	-0.27	-10.58	-0.27	-10.47	-0.27	-10.61	-0.27	-10.55	-0.27	-10.41	-0.27	-10.49	-0.27	-10.24	-0.27	-10.24
		-0.26	-10.5	-0.26	-10.57	-0.26	-10.46	-0.26	-10.6	-0.26	-10.54	-0.26	-10.4	-0.26	-10.48	-0.26	-10.23	-0.26	-10.22
		-0.25	-10.49	-0.25	-10.56	-0.25	-10.45	-0.25	-10.59	-0.25	-10.53	-0.25	-10.38	-0.25	-10.45	-0.25	-10.21	-0.25	-10.2
		-0.24	-10.48	-0.24	-10.55	-0.24	-10.44	-0.24	-10.56	-0.24	-10.5	-0.24	-10.37	-0.24	-10.43	-0.24	-10.19	-0.24	-10.18
		-0.23	-10.48	-0.23	-10.54	-0.23	-10.43	-0.23	-10.55	-0.23	-10.49	-0.23	-10.36	-0.23	-10.41	-0.23	-10.17	-0.23	-10.16
		-0.22	-10.47	-0.22	-10.54	-0.22	-10.42	-0.22	-10.53	-0.22	-10.48	-0.22	-10.36	-0.22	-10.4	-0.22	-10.16	-0.22	-10.13
		-0.21	-10.47	-0.21	-10.53	-0.21	-10.42	-0.21	-10.52	-0.21	-10.46	-0.21	-10.34	-0.21	-10.38	-0.21	-10.13	-0.21	-10.12
		-0.2	-10.47	-0.2	-10.52	-0.2	-10.41	-0.2	-10.51	-0.2	-10.45	-0.2	-10.33	-0.2	-10.37	-0.2	-10.12	-0.2	-10.1
		-0.19	-10.46	-0.19	-10.51	-0.19	-10.41	-0.19	-10.49	-0.19	-10.43	-0.19	-10.32	-0.19	-10.35	-0.19	-10.1	-0.19	-10.08
		-0.18	-10.45	-0.18	-10.5	-0.18	-10.4	-0.18	-10.47	-0.18	-10.42	-0.18	-10.3	-0.18	-10.33	-0.18	-10.09	-0.18	-10.05
		-0.17	-10.45	-0.17	-10.49	-0.17	-10.4	-0.17	-10.45	-0.17	-10.4	-0.17	-10.29	-0.17	-10.31	-0.17	-10.07	-0.17	-10.04
		-0.16	-10.44	-0.16	-10.48	-0.16	-10.39	-0.16	-10.44	-0.16	-10.38	-0.16	-10.28	-0.16	-10.3	-0.16	-10.05	-0.16	-10.02
		-0.15	-10.43	-0.15	-10.46	-0.15	-10.39	-0.15	-10.42	-0.15	-10.36	-0.15	-10.28	-0.15	-10.28	-0.15	-10.03	-0.15	-10
		-0.14	-10.42	-0.14	-10.45	-0.14	-10.38	-0.14	-10.41	-0.14	-10.35	-0.14	-10.25	-0.14	-10.26	-0.14	-10	-0.14	-9.98
		-0.13	-10.41	-0.13	-10.44	-0.13	-10.38	-0.13	-10.39	-0.13	-10.33	-0.13	-10.24	-0.13	-10.25	-0.13	-9.98	-0.13	-9.97
		-0.12	-10.42	-0.12	-10.43	-0.12	-10.37	-0.12	-10.38	-0.12	-10.32	-0.12	-10.23	-0.12	-10.23	-0.12	-9.98	-0.12	-9.94
		-0.11	-10.42	-0.11	-10.41	-0.11	-10.36	-0.11	-10.36	-0.11	-10.3	-0.11	-10.22	-0.11	-10.22	-0.11	-9.96	-0.11	-9.92
		-0.1	-10.41	-0.1	-10.39	-0.1	-10.35	-0.1	-10.35	-0.1	-10.29	-0.1	-10.21	-0.1	-10.19	-0.1	-9.94	-0.1	-9.91
		-0.09	-10.4	-0.09	-10.38	-0.09	-10.35	-0.09	-10.34	-0.09	-10.28	-0.09	-10.19	-0.09	-10.18	-0.09	-9.92	-0.09	-9.88
		-0.08	-10.39	-0.08	-10.37	-0.08	-10.35	-0.08	-10.32	-0.08	-10.26	-0.08	-10.18	-0.08	-10.16	-0.08	-9.9	-0.08	-9.86
		-0.07	-10.38	-0.07	-10.36	-0.07	-10.33	-0.07	-10.3	-0.07	-10.24	-0.07	-10.17	-0.07	-10.14	-0.07	-9.88	-0.07	-9.84
		-0.06	-10.37	-0.06	-10.35	-0.06	-10.32	-0.06	-10.29	-0.06	-10.23	-0.06	-10.17	-0.06	-10.12	-0.06	-9.86	-0.06	-9.82
		-0.05	-10.36	-0.05	-10.33	-0.05	-10.31	-0.05	-10.27	-0.05	-10.21	-0.05	-10.14	-0.05	-10.11	-0.05	-9.84	-0.05	-9.8
		-0.04	-10.35	-0.04	-10.32	-0.04	-10.31	-0.04	-10.25	-0.04	-10.19	-0.04	-10.13	-0.04	-10.1	-0.04	-9.82	-0.04	-9.78
		-0.03	-10.34	-0.03	-10.31	-0.03	-10.3	-0.03	-10.24	-0.03	-10.18	-0.03	-10.12	-0.03	-10.09	-0.03	-9.81	-0.03	-9.76
		-0.02	-10.33	-0.02	-10.3	-0.02	-10.28	-0.02	-10.23	-0.02	-10.17	-0.02	-10.1	-0.02	-10.06	-0.02	-9.78	-0.02	-9.75
		-0.01	-10.32	-0.01	-10.28	-0.01	-10.27	-0.01	-10.22	-0.01	-10.16	-0.01	-10.08	-0.01	-10.06	-0.01	-9.76	-0.01	-9.71
		0	-10.32	0	-10.28	0	-10.25	0	-10.19	0	-10.13	0	-10.08	0	-10.02	0	-9.75	0	-9.7
		0.01	-10.31	0.01	-10.26	0.01	-10.23	0.01	-10.18	0.01	-10.12	0.01	-10.07	0.01	-10.01	0.01	-9.73	0.01	-9.67
		0.02	-10.31	0.02	-10.25	0.02	-10.22	0.02	-10.17	0.02	-10.11	0.02	-10.05	0.02	-9.99	0.02	-9.71	0.02	-9.66
		0.03	-10.31	0.03	-10.24	0.03	-10.22	0.03	-10.15	0.03	-10.09	0.03	-10.04	0.03	-9.97	0.03	-9.69	0.03	-9.63
		0.04	-10.31	0.04	-10.22	0.04	-10.21	0.04	-10.13	0.04	-10.07	0.04	-10.04	0.04	-9.96	0.04	-9.67	0.04	-9.62
		0.05	-10.3	0.05	-10.19	0.05	-10.21	0.05	-10.12	0.05	-10.06	0.05	-10.02	0.05	-9.94	0.05	-9.65	0.05	-9.6
		0.06	-10.3	0.06	-10.18	0.06	-10.21	0.06	-10.1	0.06	-10.04	0.06	-9.99	0.06	-9.91	0.06	-9.63	0.06	-9.57
		0.07	-10.29	0.07	-10.18	0.07	-10.2	0.07	-10.09	0.07	-10.02	0.07	-9.98	0.07	-9.9	0.07	-9.62	0.07	-9.55
		0.08	-10.27	0.08	-10.16	0.08	-10.19	0.08	-10.06	0.08	-10	0.08	-9.98	0.08	-9.89	0.08	-9.6	0.08	-9.53
		0.09	-10.27	0.09	-10.15	0.09	-10.18	0.09	-10.05	0.09	-9.99	0.09	-9.96	0.09	-9.86	0.09	-9.58	0.09	-9.5
		0.1	-10.26	0.1	-10.14	0.1	-10.15	0.1	-10.03	0.1	-9.97	0.1	-9.94	0.1	-9.85	0.1	-9.55	0.1	-9.48
		0.11	-10.25	0.11	-10.12	0.11	-10.13	0.11	-10.01	0.11	-9.95	0.11	-9.92	0.11	-9.83	0.11	-9.53	0.11	-9.46
		0.12	-10.24	0.12	-10.1	0.12	-10.12	0.12	-10	0.12	-9.94	0.12	-9.91	0.12	-9.8	0.12	-9.51	0.12	-9.44
		0.13	-10.23	0.13	-10.09	0.13	-10.11	0.13	-9.99	0.13	-9.92	0.13	-9.89	0.13	-9.78	0.13	-9.48	0.13	-9.42
		0.14	-10.22	0.14	-10.08	0.14	-10.1	0.14	-9.97	0.14	-9.91	0.14	-9.87	0.14	-9.76	0.14	-9.47	0.14	-9.39
		0.15	-10.2	0.15	-10.08	0.15	-10.08	0.15	-9.95	0.15	-9.88	0.15	-9.86	0.15	-9.75	0.15	-9.45	0.15	-9.38
		0.16	-10.2	0.16	-10.08	0.16	-10.08	0.16	-9.92	0.16	-9.86	0.16	-9.85	0.16	-9.73	0.16	-9.42	0.16	-9.35
		0.17	-10.2	0.17	-10.07	0.17	-10.07	0.17	-9.91	0.17	-9.84	0.17	-9.83	0.17	-9.7	0.17	-9.4	0.17	-9.33
		0.18	-10.19	0.18	-10.06	0.18	-10.06	0.18	-9.89	0.18	-9.83	0.18	-9.82	0.18	-9.68	0.18	-9.38	0.18	-9.29
		0.19	-10.18	0.19	-10.04	0.19	-10.04	0.19	-9.87	0.19	-9.81	0.19	-9.8	0.19	-9.66	0.19	-9.36	0.19	-9.28
		0.2	-10.16	0.2	-10.03	0.2	-10.03	0.2	-9.85	0.2	-9.78	0.2	-9.79	0.2	-9.64	0.2	-9.34	0.2	-9.26
		0.21	-10.14	0.21	-10.01	0.21	-10.02	0.21	-9.82	0.21	-9.76	0.21	-9.76	0.21	-9.62	0.21	-9.32	0.21	-9.23
		0.22	-10.12	0.22	-10	0.22	-10.02	0.22	-9.81	0.22	-9.75	0.22	-9.75	0.22	-9.6	0.22	-9.3	0.22	-9.21
		0.23	-10.11	0.23	-10	0.23	-10	0.23	-9.79	0.23	-9.73	0.23	-9.73	0.23	-9.58	0.23	-9.27	0.23	-9.18
		0.24	-10.1	0.24	-9.98	0.24	-9.99	0.24	-9.77	0.24	-9.7	0.24	-9.72	0.24	-9.55	0.24	-9.24	0.24	-9.15
		0.25	-10.09	0.25	-9.97	0.25	-9.97	0.25	-9.74	0.25	-9.68	0.25	-9.7	0.25	-9.53	0.25	-9.22	0.25	-9.12
		0.26	-10.09	0.26	-9.95	0.26	-9.97	0.26	-9.72	0.26	-9.66	0.26	-9.67	0.26	-9.51	0.26	-9.2	0.26	-9.1
		0.27	-10.08	0.27	-9.93	0.27	-9.96	0.27	-9.71	0.27	-9.64	0.27	-9.66	0.27	-9.48	0.27	-9.17	0.27	-9.07
		0.28	-10.07	0.28	-9.91	0.28	-9.94	0.28	-9.67	0.28	-9.61	0.28	-9.64	0.28	-9.45	0.28	-9.15	0.28	-9.04
		0.29	-10.05	0.29	-9.89	0.29	-9.92	0.29	-9.65	0.29	-9.59	0.29	-9.62	0.29	-9.44	0.29	-9.13	0.29	-9.01
		0.3	-10.04	0.3	-9.88	0.3	-9.9	0.3	-9.64	0.3	-9.58	0.3	-9.61	0.3	-9.42	0.3	-9.1	0.3	-8.99
		0.31	-10.02	0.31	-9.87	0.31	-9.87	0.31	-9.62	0.31	-9.55	0.31	-9.58	0.31	-9.38	0.31	-9.07	0.31	-8.95
		0.32	-10.01	0.32	-9.84	0.32	-9.85	0.32	-9.59	0.32	-9.52	0.32	-9.56	0.32	-9.36	0.32	-9.04	0.32	-8.92
		0.33	-10	0.33	-9.82	0.33	-9.84	0.33	-9.56	0.33	-9.5	0.33	-9.53	0.33	-9.34	0.33	-9.02	0.33	-8.9
		0.34	-9.99	0.34	-9.79	0.34	-9.83	0.34	-9.54	0.34	-9.48	0.34	-9.52	0.34	-9.31	0.34	-8.99	0.34	-8.88
		0.35	-9.98	0.35	-9.76	0.35	-9.81	0.35	-9.52	0.35	-9.46	0.35	-9.5	0.35	-9.29	0.35	-8.96	0.35	-8.85
		0.36	-9.97	0.36	-9.74	0.36	-9.79	0.36	-9.5	0.36	-9.43	0.36	-9.47	0.36	-9.26	0.36	-8.94	0.36	-8.81
		0.37	-9.95	0.37	-9.71	0.37	-9.76	0.37	-9.47	0.37	-9.41	0.37	-9.45	0.37	-9.23	0.37	-8.92	0.37	-8.77
		0.38	-9.94	0.38	-9.68	0.38	-9.74	0.38	-9.44	0.38	-9.38	0.38	-9.43	0.38	-9.21	0.38	-8.89	0.38	-8.76
		0.39	-9.93	0.39	-9.66	0.39	-9.71	0.39	-9.42	0.39	-9.35	0.39	-9.41	0.39	-9.17	0.39	-8.85	0.39	-8.72
		0.4	-9.91	0.4	-9.64	0.4	-9.69	0.4	-9.39	0.4	-9.33	0.4	-9.4	0.4	-9.15	0.4	-8.82	0.4	-8.69
		0.41	-9.89	0.41	-9.62	0.41	-9.66	0.41	-9.37	0.41	-9.31	0.41	-9.37	0.41	-9.13	0.41	-8.8	0.41	-8.65
		0.42	-9.88	0.42	-9.61	0.42	-9.65	0.42	-9.34	0.42	-9.28	0.42	-9.34	0.42	-9.09	0.42	-8.78	0.42	-8.61
		0.43	-9.86	0.43	-9.59	0.43	-9.64	0.43	-9.31	0.43	-9.25	0.43	-9.32	0.43	-9.06	0.43	-8.74	0.43	-8.58
		0.44	-9.85	0.44	-9.57	0.44	-9.62	0.44	-9.28	0.44	-9.22	0.44	-9.3	0.44	-9.04	0.44	-8.71	0.44	-8.55
		0.45	-9.83	0.45	-9.55	0.45	-9.59	0.45	-9.25	0.45	-9.19	0.45	-9.26	0.45	-9.01	0.45	-8.68	0.45	-8.51
		0.46	-9.81	0.46	-9.53	0.46	-9.57	0.46	-9.23	0.46	-9.16	0.46	-9.25	0.46	-8.98	0.46	-8.65	0.46	-8.48
		0.47	-9.8	0.47	-9.52	0.47	-9.54	0.47	-9.2	0.47	-9.14	0.47	-9.22	0.47	-8.94	0.47	-8.61	0.47	-8.45
		0.48	-9.77	0.48	-9.51	0.48	-9.52	0.48	-9.18	0.48	-9.11	0.48	-9.19	0.48	-8.91	0.48	-8.58	0.48	-8.4
		0.49	-9.75	0.49	-9.49	0.49	-9.5	0.49	-9.14	0.49	-9.08	0.49	-9.16	0.49	-8.87	0.49	-8.55	0.49	-8.37
		0.5	-9.73	0.5	-9.47	0.5	-9.49	0.5	-9.12	0.5	-9.05	0.5	-9.14	0.5	-8.84	0.5	-8.52	0.5	-8.33
		0.51	-9.71	0.51	-9.44	0.51	-9.47	0.51	-9.09	0.51	-9.02	0.51	-9.11	0.51	-8.81	0.51	-8.49	0.51	-8.3
		0.52	-9.69	0.52	-9.41	0.52	-9.45	0.52	-9.05	0.52	-8.99	0.52	-9.07	0.52	-8.78	0.52	-8.45	0.52	-8.26
		0.53	-9.68	0.53	-9.38	0.53	-9.43	0.53	-9.02	0.53	-8.96	0.53	-9.05	0.53	-8.74	0.53	-8.42	0.53	-8.22
		0.54	-9.66	0.54	-9.35	0.54	-9.39	0.54	-9	0.54	-8.93	0.54	-9.02	0.54	-8.72	0.54	-8.39	0.54	-8.17
		0.55	-9.64	0.55	-9.32	0.55	-9.35	0.55	-8.97	0.55	-8.9	0.55	-8.99	0.55	-8.68	0.55	-8.36	0.55	-8.14
		0.56	-9.62	0.56	-9.29	0.56	-9.31	0.56	-8.93	0.56	-8.85	0.56	-8.95	0.56	-8.65	0.56	-8.32	0.56	-8.09
		0.57	-9.6	0.57	-9.27	0.57	-9.28	0.57	-8.89	0.57	-8.82	0.57	-8.92	0.57	-8.6	0.57	-8.28	0.57	-8.04
		0.58	-9.57	0.58	-9.25	0.58	-9.26	0.58	-8.86	0.58	-8.79	0.58	-8.89	0.58	-8.56	0.58	-8.25	0.58	-8.01
		0.59	-9.55	0.59	-9.22	0.59	-9.24	0.59	-8.83	0.59	-8.76	0.59	-8.85	0.59	-8.54	0.59	-8.21	0.59	-7.96
		0.6	-9.52	0.6	-9.18	0.6	-9.21	0.6	-8.8	0.6	-8.73	0.6	-8.81	0.6	-8.5	0.6	-8.16	0.6	-7.92
		0.61	-9.5	0.61	-9.14	0.61	-9.18	0.61	-8.76	0.61	-8.69	0.61	-8.78	0.61	-8.45	0.61	-8.12	0.61	-7.86
		0.62	-9.48	0.62	-9.11	0.62	-9.13	0.62	-8.73	0.62	-8.66	0.62	-8.75	0.62	-8.41	0.62	-8.09	0.62	-7.82
		0.63	-9.45	0.63	-9.09	0.63	-9.09	0.63	-8.7	0.63	-8.62	0.63	-8.7	0.63	-8.38	0.63	-8.05	0.63	-7.78
		0.64	-9.42	0.64	-9.05	0.64	-9.05	0.64	-8.65	0.64	-8.58	0.64	-8.67	0.64	-8.33	0.64	-7.99	0.64	-7.72
		0.65	-9.4	0.65	-9.01	0.65	-9.02	0.65	-8.61	0.65	-8.53	0.65	-8.63	0.65	-8.29	0.65	-7.95	0.65	-7.67
		0.66	-9.37	0.66	-8.96	0.66	-8.98	0.66	-8.57	0.66	-8.5	0.66	-8.59	0.66	-8.25	0.66	-7.91	0.66	-7.63
		0.67	-9.34	0.67	-8.92	0.67	-8.94	0.67	-8.54	0.67	-8.47	0.67	-8.53	0.67	-8.2	0.67	-7.87	0.67	-7.57
		0.68	-9.32	0.68	-8.88	0.68	-8.9	0.68	-8.5	0.68	-8.42	0.68	-8.5	0.68	-8.16	0.68	-7.82	0.68	-7.52
		0.69	-9.29	0.69	-8.83	0.69	-8.84	0.69	-8.46	0.69	-8.38	0.69	-8.45	0.69	-8.11	0.69	-7.77	0.69	-7.46
		0.7	-9.26	0.7	-8.78	0.7	-8.79	0.7	-8.42	0.7	-8.34	0.7	-8.4	0.7	-8.06	0.7	-7.72	0.7	-7.41
		0.71	-9.22	0.71	-8.75	0.71	-8.74	0.71	-8.38	0.71	-8.3	0.71	-8.36	0.71	-8.02	0.71	-7.66	0.71	-7.35
		0.72	-9.19	0.72	-8.71	0.72	-8.69	0.72	-8.33	0.72	-8.25	0.72	-8.3	0.72	-7.98	0.72	-7.61	0.72	-7.29
		0.73	-9.15	0.73	-8.66	0.73	-8.64	0.73	-8.29	0.73	-8.21	0.73	-8.25	0.73	-7.92	0.73	-7.57	0.73	-7.24
		0.74	-9.12	0.74	-8.61	0.74	-8.59	0.74	-8.24	0.74	-8.16	0.74	-8.2	0.74	-7.87	0.74	-7.52	0.74	-7.16
		0.75	-9.08	0.75	-8.56	0.75	-8.53	0.75	-8.2	0.75	-8.12	0.75	-8.14	0.75	-7.83	0.75	-7.46	0.75	-7.11
		0.76	-9.04	0.76	-8.51	0.76	-8.47	0.76	-8.15	0.76	-8.07	0.76	-8.08	0.76	-7.78	0.76	-7.41	0.76	-7.04
		0.77	-9	0.77	-8.46	0.77	-8.41	0.77	-8.1	0.77	-8.02	0.77	-8.03	0.77	-7.72	0.77	-7.35	0.77	-6.97
		0.78	-8.96	0.78	-8.42	0.78	-8.36	0.78	-8.05	0.78	-7.97	0.78	-7.97	0.78	-7.67	0.78	-7.3	0.78	-6.9
		0.79	-8.91	0.79	-8.38	0.79	-8.3	0.79	-8	0.79	-7.92	0.79	-7.91	0.79	-7.61	0.79	-7.24	0.79	-6.83
		0.8	-8.86	0.8	-8.32	0.8	-8.24	0.8	-7.95	0.8	-7.86	0.8	-7.84	0.8	-7.55	0.8	-7.18	0.8	-6.76
		0.81	-8.8	0.81	-8.26	0.81	-8.19	0.81	-7.89	0.81	-7.81	0.81	-7.77	0.81	-7.49	0.81	-7.12	0.81	-6.69
		0.82	-8.75	0.82	-8.2	0.82	-8.12	0.82	-7.84	0.82	-7.75	0.82	-7.7	0.82	-7.43	0.82	-7.05	0.82	-6.6
		0.83	-8.7	0.83	-8.13	0.83	-8.05	0.83	-7.78	0.83	-7.7	0.83	-7.62	0.83	-7.36	0.83	-6.98	0.83	-6.51
		0.84	-8.65	0.84	-8.06	0.84	-7.99	0.84	-7.73	0.84	-7.63	0.84	-7.54	0.84	-7.3	0.84	-6.9	0.84	-6.43
		0.85	-8.59	0.85	-8	0.85	-7.91	0.85	-7.66	0.85	-7.57	0.85	-7.46	0.85	-7.22	0.85	-6.83	0.85	-6.34
		0.86	-8.53	0.86	-7.93	0.86	-7.83	0.86	-7.59	0.86	-7.51	0.86	-7.37	0.86	-7.14	0.86	-6.75	0.86	-6.25
		0.87	-8.47	0.87	-7.86	0.87	-7.74	0.87	-7.54	0.87	-7.44	0.87	-7.29	0.87	-7.07	0.87	-6.67	0.87	-6.15
		0.88	-8.4	0.88	-7.78	0.88	-7.65	0.88	-7.46	0.88	-7.36	0.88	-7.2	0.88	-6.98	0.88	-6.59	0.88	-6.06
		0.89	-8.33	0.89	-7.69	0.89	-7.56	0.89	-7.39	0.89	-7.29	0.89	-7.1	0.89	-6.9	0.89	-6.5	0.89	-5.93
		0.9	-8.25	0.9	-7.6	0.9	-7.46	0.9	-7.32	0.9	-7.21	0.9	-6.99	0.9	-6.82	0.9	-6.41	0.9	-5.83
		0.91	-8.17	0.91	-7.5	0.91	-7.35	0.91	-7.24	0.91	-7.12	0.91	-6.89	0.91	-6.73	0.91	-6.31	0.91	-5.7
		0.92	-8.09	0.92	-7.4	0.92	-7.24	0.92	-7.14	0.92	-7.02	0.92	-6.77	0.92	-6.63	0.92	-6.21	0.92	-5.57
		0.93	-8	0.93	-7.3	0.93	-7.12	0.93	-7.05	0.93	-6.93	0.93	-6.65	0.93	-6.54	0.93	-6.1	0.93	-5.43
		0.94	-7.9	0.94	-7.2	0.94	-6.99	0.94	-6.96	0.94	-6.83	0.94	-6.52	0.94	-6.43	0.94	-5.98	0.94	-5.27
		0.95	-7.8	0.95	-7.08	0.95	-6.85	0.95	-6.85	0.95	-6.72	0.95	-6.39	0.95	-6.33	0.95	-5.84	0.95	-5.11
		0.96	-7.69	0.96	-6.96	0.96	-6.71	0.96	-6.74	0.96	-6.6	0.96	-6.24	0.96	-6.2	0.96	-5.7	0.96	-4.93
		0.97	-7.56	0.97	-6.83	0.97	-6.56	0.97	-6.63	0.97	-6.49	0.97	-6.08	0.97	-6.06	0.97	-5.55	0.97	-4.73
		0.98	-7.43	0.98	-6.68	0.98	-6.41	0.98	-6.51	0.98	-6.36	0.98	-5.91	0.98	-5.9	0.98	-5.38	0.98	-4.5
		0.99	-7.28	0.99	-6.52	0.99	-6.23	0.99	-6.39	0.99	-6.23	0.99	-5.73	0.99	-5.74	0.99	-5.21	0.99	-4.25
		1	-7.12	1	-6.34	1	-6.03	1	-6.25	1	-6.07	1	-5.53	1	-5.56	1	-4.99	1	-3.96
		1.01	-6.95	1.01	-6.15	1.01	-5.83	1.01	-6.09	1.01	-5.9	1.01	-5.31	1.01	-5.36	1.01	-4.74	1.01	-3.63
		1.02	-6.74	1.02	-5.95	1.02	-5.61	1.02	-5.92	1.02	-5.69	1.02	-5.06	1.02	-5.12	1.02	-4.47	1.02	-3.26
		1.03	-6.52	1.03	-5.72	1.03	-5.36	1.03	-5.7	1.03	-5.45	1.03	-4.8	1.03	-4.85	1.03	-4.15	1.03	-2.83
		1.04	-6.27	1.04	-5.46	1.04	-5.09	1.04	-5.46	1.04	-5.17	1.04	-4.5	1.04	-4.53	1.04	-3.77	1.04	-2.32
		1.05	-5.99	1.05	-5.17	1.05	-4.79	1.05	-5.18	1.05	-4.84	1.05	-4.16	1.05	-4.17	1.05	-3.34	1.05	-1.74
		1.06	-5.67	1.06	-4.84	1.06	-4.45	1.06	-4.85	1.06	-4.46	1.06	-3.79	1.06	-3.74	1.06	-2.84	1.06	-1.06
		1.07	-5.32	1.07	-4.47	1.07	-4.07	1.07	-4.46	1.07	-4	1.07	-3.37	1.07	-3.22	1.07	-2.21	1.07	-0.3
		1.08	-4.91	1.08	-4.04	1.08	-3.65	1.08	-4	1.08	-3.46	1.08	-2.9	1.08	-2.62	1.08	-1.48	1.08	0.59
		1.09	-4.46	1.09	-3.56	1.09	-3.15	1.09	-3.46	1.09	-2.82	1.09	-2.37	1.09	-1.91	1.09	-0.61	1.09	1.61
		1.1	-3.93	1.1	-3.03	1.1	-2.59	1.1	-2.82	1.1	-2.09	1.1	-1.78	1.1	-1.06	1.1	0.42	1.1	2.71
		1.11	-3.34	1.11	-2.41	1.11	-1.95	1.11	-2.08	1.11	-1.21	1.11	-1.12	1.11	-0.06	1.11	1.62	1.11	3.95
		1.12	-2.66	1.12	-1.7	1.12	-1.26	1.12	-1.2	1.12	-0.15	1.12	-0.39	1.12	1.1	1.12	3.01	1.12	5.31
		1.13	-1.89	1.13	-0.86	1.13	-0.4	1.13	-0.15	1.13	1.04	1.13	0.42	1.13	2.45	1.13	4.59	1.13	6.77
		1.14	-1.03	1.14	0	1.14	0.54	1.14	1.04	1.14	2.44	1.14	1.3	1.14	3.98	1.14	6.4	1.14	8.34
		1.15	-0.06	1.15	0.99	1.15	1.63	1.15	2.43	1.15	4.02	1.15	2.26	1.15	5.7	1.15	8.42	1.15	10.01
		1.16	1.03	1.16	2.12	1.16	2.85	1.16	4	1.16	5.81	1.16	3.3	1.16	7.61	1.16	10.65	1.16	11.76
		1.17	2.25	1.17	3.33	1.17	4.24	1.17	5.78	1.17	7.81	1.17	4.41	1.17	9.75	1.17	13.09	1.17	13.58
		1.18	3.62	1.18	4.66	1.18	5.79	1.18	7.77	1.18	10.02	1.18	5.59	1.18	12.07	1.18	15.73	1.18	15.48
		1.19	5.13	1.19	6.09	1.19	7.51	1.19	9.96	1.19	12.43	1.19	6.84	1.19	14.55	1.19	18.56	1.19	17.43
		1.2	6.79	1.2	7.62	1.2	9.4	1.2	12.35	1.2	15.05	1.2	8.16	1.2	17.23	1.2	21.58	1.2	19.44
		1.21	8.6	1.21	9.23	1.21	11.47	1.21	14.95	1.21	17.84	1.21	9.53	1.21	20.06	1.21	24.76	1.21	21.49
		1.22	10.57	1.22	10.97	1.22	13.71	1.22	17.72	1.22	20.83	1.22	10.97	1.22	23.04	1.22	28.09	1.22	23.63
		1.23	12.69	1.23	12.8	1.23	16.14	1.23	20.68	1.23	23.99	1.23	12.46	1.23	26.18	1.23	31.55	1.23	25.76
		1.24	14.97	1.24	14.73	1.24	18.73	1.24	23.82	1.24	27.31	1.24	14	1.24	29.44	1.24	35.14	1.24	27.89
		1.25	17.39	1.25	16.72	1.25	21.52	1.25	27.11	1.25	30.78	1.25	15.59	1.25	32.82	1.25	38.84	1.25	30.02
		1.26	19.98	1.26	18.8	1.26	24.5	1.26	30.55	1.26	34.39	1.26	17.23	1.26	36.3	1.26	42.59	1.26	32.15
		1.27	22.71	1.27	20.95	1.27	27.62	1.27	34.14	1.27	38.14	1.27	18.91	1.27	39.9	1.27	46.34	1.27	34.27
		1.28	25.58	1.28	23.18	1.28	30.9	1.28	37.86	1.28	42.02	1.28	20.62	1.28	43.57	1.28	50.09	1.28	36.4
		1.29	28.58	1.29	25.48	1.29	34.33	1.29	41.7	1.29	46.01	1.29	22.34	1.29	47.24	1.29	53.83	1.29	38.53
		1.3	31.73	1.3	27.87	1.3	37.92	1.3	45.67	1.3	50.1	1.3	24.05	1.3	50.91	1.3	57.58	1.3	40.66
