# Supplementary material for: Efficient and thermally stable organic solar cells based on small molecule donor and polymer acceptor
Source: Nat Commun. 2019 Jul 22;10:3271. doi: 10.1038/s41467-019-10984-6 (PMC6646397; doi:10.1038/s41467-019-10984-6)
Supplement: Supplementary file 4 — Source Data [file 41467_2019_10984_MOESM4_ESM.zip › Source data/Supplementary Figure 30/Supplementary Figure 30b.xlsx]

## Sheet: Sheet1
Supplementary Figure 30b
		PTB7-Th:EH-IDTBR
		initial		1 h		2 h		4 h		8 h		12 h		24 h		48 h		72 h
		Voltage (V)	Current density (mA/cm2)	Voltage (V)	Current density (mA/cm2)	Voltage (V)	Current density (mA/cm2)	Voltage (V)	Current density (mA/cm2)	Voltage (V)	Current density (mA/cm2)	Voltage (V)	Current density (mA/cm2)	Voltage (V)	Current density (mA/cm2)	Voltage (V)	Current density (mA/cm2)	Voltage (V)	Current density (mA/cm2)
		-0.4	-16.11	-0.4	-16.22	-0.4	-16.29	-0.4	-16.23	-0.4	-16.22	-0.4	-16.19	-0.38	-16.11	-0.4	-16.16	-0.4	-16.16
		-0.39	-16.12	-0.39	-16.2	-0.39	-16.28	-0.39	-16.21	-0.39	-16.22	-0.39	-16.17	-0.37	-16.09	-0.39	-16.15	-0.39	-16.14
		-0.38	-16.11	-0.38	-16.2	-0.38	-16.26	-0.38	-16.21	-0.38	-16.2	-0.38	-16.17	-0.36	-16.08	-0.38	-16.14	-0.38	-16.12
		-0.37	-16.08	-0.37	-16.19	-0.37	-16.25	-0.37	-16.19	-0.37	-16.19	-0.37	-16.15	-0.35	-16.06	-0.37	-16.12	-0.37	-16.09
		-0.36	-16.1	-0.36	-16.18	-0.36	-16.24	-0.36	-16.19	-0.36	-16.17	-0.36	-16.13	-0.34	-16.07	-0.36	-16.1	-0.36	-16.09
		-0.35	-16.09	-0.35	-16.17	-0.35	-16.24	-0.35	-16.18	-0.35	-16.17	-0.35	-16.13	-0.33	-16.05	-0.35	-16.1	-0.35	-16.07
		-0.34	-16.1	-0.34	-16.16	-0.34	-16.21	-0.34	-16.16	-0.34	-16.16	-0.34	-16.12	-0.32	-16.01	-0.34	-16.08	-0.34	-16.05
		-0.33	-16.07	-0.33	-16.15	-0.33	-16.21	-0.33	-16.15	-0.33	-16.12	-0.33	-16.09	-0.31	-16.01	-0.33	-16.06	-0.33	-16.02
		-0.32	-16.07	-0.32	-16.13	-0.32	-16.2	-0.32	-16.15	-0.32	-16.12	-0.32	-16.08	-0.3	-16.01	-0.32	-16.04	-0.32	-16
		-0.31	-16.06	-0.31	-16.13	-0.31	-16.18	-0.31	-16.13	-0.31	-16.11	-0.31	-16.08	-0.29	-15.99	-0.31	-16.03	-0.31	-15.99
		-0.3	-16.05	-0.3	-16.11	-0.3	-16.16	-0.3	-16.1	-0.3	-16.09	-0.3	-16.06	-0.29	-15.96	-0.3	-16.01	-0.3	-15.98
		-0.29	-16.03	-0.29	-16.11	-0.29	-16.15	-0.29	-16.08	-0.29	-16.07	-0.29	-16.03	-0.28	-15.95	-0.29	-16	-0.29	-15.97
		-0.28	-16.03	-0.28	-16.09	-0.28	-16.15	-0.28	-16.07	-0.28	-16.06	-0.28	-16.02	-0.27	-15.95	-0.28	-15.98	-0.28	-15.95
		-0.27	-16.02	-0.27	-16.08	-0.27	-16.14	-0.27	-16.06	-0.27	-16.06	-0.27	-16.02	-0.26	-15.93	-0.27	-15.96	-0.27	-15.92
		-0.26	-16.03	-0.26	-16.07	-0.26	-16.11	-0.26	-16.06	-0.26	-16.04	-0.26	-16	-0.25	-15.91	-0.26	-15.94	-0.26	-15.9
		-0.25	-16	-0.25	-16.06	-0.25	-16.11	-0.25	-16.05	-0.25	-16.02	-0.25	-15.98	-0.24	-15.89	-0.25	-15.93	-0.25	-15.89
		-0.24	-16.01	-0.24	-16.05	-0.24	-16.1	-0.24	-16.03	-0.24	-16.01	-0.24	-15.97	-0.23	-15.89	-0.24	-15.91	-0.24	-15.86
		-0.23	-16	-0.23	-16.05	-0.23	-16.07	-0.23	-16.01	-0.23	-16	-0.23	-15.96	-0.22	-15.86	-0.23	-15.89	-0.23	-15.84
		-0.22	-15.97	-0.22	-16.04	-0.22	-16.06	-0.22	-15.99	-0.22	-15.97	-0.22	-15.93	-0.21	-15.86	-0.22	-15.88	-0.22	-15.83
		-0.21	-15.99	-0.21	-16.01	-0.21	-16.06	-0.21	-15.98	-0.21	-15.97	-0.21	-15.93	-0.2	-15.84	-0.21	-15.86	-0.21	-15.81
		-0.2	-15.97	-0.2	-16	-0.2	-16.05	-0.2	-15.97	-0.2	-15.96	-0.2	-15.92	-0.19	-15.84	-0.2	-15.85	-0.2	-15.79
		-0.19	-15.97	-0.19	-15.99	-0.19	-16.03	-0.19	-15.94	-0.19	-15.94	-0.19	-15.91	-0.18	-15.81	-0.19	-15.82	-0.19	-15.77
		-0.18	-15.94	-0.18	-15.98	-0.18	-16	-0.18	-15.93	-0.18	-15.91	-0.18	-15.88	-0.17	-15.78	-0.18	-15.81	-0.18	-15.76
		-0.17	-15.95	-0.17	-15.96	-0.17	-15.99	-0.17	-15.92	-0.17	-15.9	-0.17	-15.86	-0.16	-15.79	-0.17	-15.79	-0.17	-15.73
		-0.16	-15.94	-0.16	-15.95	-0.16	-15.99	-0.16	-15.9	-0.16	-15.89	-0.16	-15.86	-0.15	-15.77	-0.16	-15.77	-0.16	-15.72
		-0.15	-15.93	-0.15	-15.94	-0.15	-15.97	-0.15	-15.88	-0.15	-15.88	-0.15	-15.84	-0.14	-15.75	-0.15	-15.75	-0.15	-15.7
		-0.14	-15.93	-0.14	-15.94	-0.14	-15.94	-0.14	-15.88	-0.14	-15.85	-0.14	-15.82	-0.13	-15.72	-0.14	-15.74	-0.14	-15.67
		-0.13	-15.9	-0.13	-15.92	-0.13	-15.94	-0.13	-15.86	-0.13	-15.84	-0.13	-15.8	-0.12	-15.72	-0.13	-15.72	-0.13	-15.65
		-0.12	-15.89	-0.12	-15.91	-0.12	-15.92	-0.12	-15.84	-0.12	-15.83	-0.12	-15.79	-0.11	-15.7	-0.12	-15.7	-0.12	-15.64
		-0.11	-15.87	-0.11	-15.89	-0.11	-15.9	-0.11	-15.82	-0.11	-15.81	-0.11	-15.77	-0.1	-15.68	-0.11	-15.68	-0.11	-15.62
		-0.1	-15.88	-0.1	-15.87	-0.1	-15.88	-0.1	-15.82	-0.1	-15.78	-0.1	-15.75	-0.1	-15.66	-0.1	-15.67	-0.1	-15.59
		-0.09	-15.87	-0.09	-15.87	-0.09	-15.89	-0.09	-15.8	-0.09	-15.78	-0.09	-15.74	-0.09	-15.66	-0.09	-15.64	-0.09	-15.57
		-0.08	-15.86	-0.08	-15.85	-0.08	-15.86	-0.08	-15.77	-0.08	-15.76	-0.08	-15.72	-0.08	-15.64	-0.08	-15.62	-0.08	-15.54
		-0.07	-15.85	-0.07	-15.84	-0.07	-15.84	-0.07	-15.76	-0.07	-15.73	-0.07	-15.69	-0.07	-15.6	-0.07	-15.6	-0.07	-15.53
		-0.06	-15.81	-0.06	-15.82	-0.06	-15.84	-0.06	-15.74	-0.06	-15.72	-0.06	-15.68	-0.06	-15.59	-0.06	-15.58	-0.06	-15.5
		-0.05	-15.82	-0.05	-15.8	-0.05	-15.82	-0.05	-15.73	-0.05	-15.71	-0.05	-15.67	-0.05	-15.59	-0.05	-15.57	-0.05	-15.49
		-0.04	-15.83	-0.04	-15.79	-0.04	-15.8	-0.04	-15.7	-0.04	-15.69	-0.04	-15.65	-0.04	-15.57	-0.04	-15.54	-0.04	-15.46
		-0.03	-15.8	-0.03	-15.78	-0.03	-15.77	-0.03	-15.69	-0.03	-15.66	-0.03	-15.62	-0.03	-15.53	-0.03	-15.52	-0.03	-15.44
		-0.02	-15.79	-0.02	-15.76	-0.02	-15.76	-0.02	-15.68	-0.02	-15.65	-0.02	-15.61	-0.02	-15.52	-0.02	-15.5	-0.02	-15.41
		-0.01	-15.78	-0.01	-15.74	-0.01	-15.76	-0.01	-15.64	-0.01	-15.63	-0.01	-15.59	-0.01	-15.51	-0.01	-15.48	-0.01	-15.41
		0	-15.77	0	-15.72	0	-15.72	0	-15.62	0	-15.6	0	-15.56	0	-15.48	0	-15.46	0	-15.38
		0.01	-15.76	0.01	-15.7	0.01	-15.71	0.01	-15.61	0.01	-15.58	0.01	-15.54	0.01	-15.45	0.01	-15.44	0.01	-15.35
		0.02	-15.75	0.02	-15.69	0.02	-15.7	0.02	-15.59	0.02	-15.57	0.02	-15.53	0.02	-15.44	0.02	-15.42	0.02	-15.33
		0.03	-15.75	0.03	-15.66	0.03	-15.68	0.03	-15.56	0.03	-15.55	0.03	-15.51	0.03	-15.43	0.03	-15.39	0.03	-15.29
		0.04	-15.72	0.04	-15.66	0.04	-15.66	0.04	-15.56	0.04	-15.52	0.04	-15.48	0.04	-15.39	0.04	-15.37	0.04	-15.28
		0.05	-15.7	0.05	-15.65	0.05	-15.63	0.05	-15.54	0.05	-15.5	0.05	-15.46	0.05	-15.37	0.05	-15.35	0.05	-15.24
		0.06	-15.71	0.06	-15.61	0.06	-15.62	0.06	-15.5	0.06	-15.49	0.06	-15.45	0.06	-15.36	0.06	-15.32	0.06	-15.22
		0.07	-15.7	0.07	-15.6	0.07	-15.61	0.07	-15.49	0.07	-15.47	0.07	-15.43	0.07	-15.35	0.07	-15.3	0.07	-15.2
		0.08	-15.67	0.08	-15.59	0.08	-15.58	0.08	-15.47	0.08	-15.44	0.08	-15.4	0.08	-15.32	0.08	-15.28	0.08	-15.17
		0.09	-15.65	0.09	-15.58	0.09	-15.56	0.09	-15.46	0.09	-15.42	0.09	-15.38	0.09	-15.3	0.09	-15.25	0.09	-15.14
		0.1	-15.66	0.1	-15.56	0.1	-15.53	0.1	-15.42	0.1	-15.4	0.1	-15.36	0.1	-15.28	0.1	-15.22	0.1	-15.11
		0.11	-15.63	0.11	-15.54	0.11	-15.52	0.11	-15.4	0.11	-15.38	0.11	-15.33	0.1	-15.26	0.11	-15.19	0.11	-15.08
		0.12	-15.62	0.12	-15.54	0.12	-15.49	0.12	-15.38	0.12	-15.35	0.12	-15.3	0.11	-15.22	0.12	-15.17	0.12	-15.06
		0.13	-15.6	0.13	-15.51	0.13	-15.47	0.13	-15.36	0.13	-15.33	0.13	-15.29	0.12	-15.2	0.13	-15.15	0.13	-15.03
		0.14	-15.6	0.14	-15.48	0.14	-15.45	0.14	-15.33	0.14	-15.31	0.14	-15.27	0.13	-15.19	0.14	-15.12	0.14	-15
		0.15	-15.58	0.15	-15.45	0.15	-15.44	0.15	-15.32	0.15	-15.28	0.15	-15.24	0.14	-15.16	0.15	-15.1	0.15	-14.98
		0.16	-15.55	0.16	-15.44	0.16	-15.4	0.16	-15.3	0.16	-15.25	0.16	-15.21	0.15	-15.13	0.16	-15.07	0.16	-14.95
		0.17	-15.55	0.17	-15.42	0.17	-15.37	0.17	-15.26	0.17	-15.23	0.17	-15.19	0.16	-15.1	0.17	-15.04	0.17	-14.91
		0.18	-15.52	0.18	-15.39	0.18	-15.36	0.18	-15.23	0.18	-15.21	0.18	-15.16	0.17	-15.1	0.18	-15.01	0.18	-14.89
		0.19	-15.51	0.19	-15.37	0.19	-15.33	0.19	-15.21	0.19	-15.17	0.19	-15.13	0.18	-15.05	0.19	-14.98	0.19	-14.86
		0.2	-15.49	0.2	-15.35	0.2	-15.3	0.2	-15.19	0.2	-15.15	0.2	-15.1	0.19	-15.02	0.2	-14.95	0.2	-14.81
		0.21	-15.49	0.21	-15.32	0.21	-15.29	0.21	-15.16	0.21	-15.13	0.21	-15.09	0.2	-15	0.21	-14.91	0.21	-14.78
		0.22	-15.49	0.22	-15.3	0.22	-15.27	0.22	-15.13	0.22	-15.1	0.22	-15.05	0.21	-14.98	0.22	-14.89	0.22	-14.74
		0.23	-15.45	0.23	-15.28	0.23	-15.24	0.23	-15.11	0.23	-15.05	0.23	-15.01	0.22	-14.94	0.23	-14.86	0.23	-14.72
		0.24	-15.42	0.24	-15.26	0.24	-15.19	0.24	-15.08	0.24	-15.04	0.24	-14.99	0.23	-14.9	0.24	-14.82	0.24	-14.67
		0.25	-15.4	0.25	-15.23	0.25	-15.18	0.25	-15.04	0.25	-15	0.25	-14.96	0.24	-14.89	0.25	-14.78	0.25	-14.64
		0.26	-15.39	0.26	-15.2	0.26	-15.15	0.26	-15.01	0.26	-14.98	0.26	-14.93	0.25	-14.86	0.26	-14.75	0.26	-14.59
		0.27	-15.37	0.27	-15.18	0.27	-15.12	0.27	-14.99	0.27	-14.93	0.27	-14.89	0.26	-14.82	0.27	-14.71	0.27	-14.55
		0.28	-15.35	0.28	-15.16	0.28	-15.08	0.28	-14.95	0.28	-14.92	0.28	-14.87	0.27	-14.78	0.28	-14.68	0.28	-14.52
		0.29	-15.35	0.29	-15.13	0.29	-15.06	0.29	-14.93	0.29	-14.89	0.29	-14.84	0.28	-14.77	0.29	-14.65	0.29	-14.48
		0.3	-15.32	0.3	-15.11	0.3	-15.04	0.3	-14.91	0.3	-14.85	0.3	-14.8	0.29	-14.74	0.3	-14.61	0.3	-14.45
		0.31	-15.29	0.31	-15.08	0.31	-15.01	0.31	-14.86	0.31	-14.81	0.31	-14.76	0.29	-14.7	0.31	-14.57	0.31	-14.4
		0.32	-15.27	0.32	-15.05	0.32	-14.97	0.32	-14.82	0.32	-14.78	0.32	-14.73	0.3	-14.65	0.32	-14.52	0.32	-14.36
		0.33	-15.26	0.33	-15.02	0.33	-14.94	0.33	-14.79	0.33	-14.75	0.33	-14.7	0.31	-14.64	0.33	-14.49	0.33	-14.31
		0.34	-15.23	0.34	-14.99	0.34	-14.91	0.34	-14.76	0.34	-14.71	0.34	-14.66	0.32	-14.6	0.34	-14.44	0.34	-14.26
		0.35	-15.2	0.35	-14.96	0.35	-14.87	0.35	-14.71	0.35	-14.67	0.35	-14.62	0.33	-14.56	0.35	-14.4	0.35	-14.21
		0.36	-15.18	0.36	-14.92	0.36	-14.84	0.36	-14.68	0.36	-14.63	0.36	-14.58	0.34	-14.52	0.36	-14.36	0.36	-14.16
		0.37	-15.17	0.37	-14.88	0.37	-14.81	0.37	-14.65	0.37	-14.6	0.37	-14.54	0.35	-14.49	0.37	-14.31	0.37	-14.11
		0.38	-15.14	0.38	-14.85	0.38	-14.77	0.38	-14.61	0.38	-14.55	0.38	-14.5	0.36	-14.45	0.38	-14.27	0.38	-14.07
		0.39	-15.12	0.39	-14.83	0.39	-14.72	0.39	-14.56	0.39	-14.52	0.39	-14.46	0.37	-14.4	0.39	-14.22	0.39	-14.01
		0.4	-15.08	0.4	-14.79	0.4	-14.69	0.4	-14.52	0.4	-14.47	0.4	-14.42	0.38	-14.38	0.4	-14.17	0.4	-13.96
		0.41	-15.09	0.41	-14.75	0.41	-14.65	0.41	-14.48	0.41	-14.43	0.41	-14.37	0.39	-14.33	0.41	-14.12	0.41	-13.91
		0.42	-15.03	0.42	-14.72	0.42	-14.6	0.42	-14.44	0.42	-14.38	0.42	-14.32	0.4	-14.29	0.42	-14.07	0.42	-13.85
		0.43	-15.01	0.43	-14.7	0.43	-14.55	0.43	-14.39	0.43	-14.34	0.43	-14.28	0.41	-14.23	0.43	-14.02	0.43	-13.8
		0.44	-14.99	0.44	-14.65	0.44	-14.52	0.44	-14.35	0.44	-14.29	0.44	-14.23	0.42	-14.2	0.44	-13.96	0.44	-13.73
		0.45	-14.96	0.45	-14.6	0.45	-14.48	0.45	-14.31	0.45	-14.24	0.45	-14.18	0.43	-14.16	0.45	-13.91	0.45	-13.68
		0.46	-14.91	0.46	-14.56	0.46	-14.43	0.46	-14.25	0.46	-14.19	0.46	-14.13	0.44	-14.1	0.46	-13.85	0.46	-13.61
		0.47	-14.9	0.47	-14.52	0.47	-14.38	0.47	-14.2	0.47	-14.14	0.47	-14.08	0.45	-14.06	0.47	-13.79	0.47	-13.55
		0.48	-14.86	0.48	-14.48	0.48	-14.33	0.48	-14.15	0.48	-14.09	0.48	-14.02	0.46	-14.01	0.48	-13.73	0.48	-13.49
		0.49	-14.82	0.49	-14.43	0.49	-14.28	0.49	-14.11	0.49	-14.03	0.49	-13.97	0.47	-13.96	0.49	-13.67	0.49	-13.42
		0.5	-14.78	0.5	-14.39	0.5	-14.23	0.5	-14.05	0.5	-13.98	0.5	-13.92	0.48	-13.9	0.5	-13.61	0.5	-13.35
		0.51	-14.76	0.51	-14.35	0.51	-14.18	0.51	-14	0.51	-13.92	0.51	-13.85	0.48	-13.85	0.51	-13.55	0.51	-13.27
		0.52	-14.72	0.52	-14.29	0.52	-14.13	0.52	-13.95	0.52	-13.86	0.52	-13.79	0.49	-13.8	0.52	-13.48	0.52	-13.21
		0.53	-14.66	0.53	-14.24	0.53	-14.07	0.53	-13.88	0.53	-13.79	0.53	-13.72	0.5	-13.73	0.53	-13.41	0.53	-13.12
		0.54	-14.64	0.54	-14.2	0.54	-14	0.54	-13.83	0.54	-13.73	0.54	-13.66	0.51	-13.67	0.54	-13.33	0.54	-13.05
		0.55	-14.61	0.55	-14.14	0.55	-13.94	0.55	-13.76	0.55	-13.66	0.55	-13.59	0.52	-13.61	0.55	-13.26	0.55	-12.97
		0.56	-14.57	0.56	-14.09	0.56	-13.89	0.56	-13.69	0.56	-13.6	0.56	-13.53	0.53	-13.55	0.56	-13.18	0.56	-12.88
		0.57	-14.51	0.57	-14.03	0.57	-13.83	0.57	-13.62	0.57	-13.53	0.57	-13.45	0.54	-13.47	0.57	-13.1	0.57	-12.79
		0.58	-14.47	0.58	-13.96	0.58	-13.76	0.58	-13.56	0.58	-13.46	0.58	-13.37	0.55	-13.42	0.58	-13.01	0.58	-12.69
		0.59	-14.44	0.59	-13.9	0.59	-13.69	0.59	-13.49	0.59	-13.38	0.59	-13.29	0.56	-13.35	0.59	-12.93	0.59	-12.6
		0.6	-14.38	0.6	-13.83	0.6	-13.61	0.6	-13.41	0.6	-13.29	0.6	-13.21	0.57	-13.27	0.6	-12.84	0.6	-12.51
		0.61	-14.34	0.61	-13.77	0.61	-13.53	0.61	-13.33	0.61	-13.21	0.61	-13.12	0.58	-13.2	0.61	-12.74	0.61	-12.41
		0.62	-14.27	0.62	-13.71	0.62	-13.45	0.62	-13.25	0.62	-13.12	0.62	-13.04	0.59	-13.11	0.62	-12.64	0.62	-12.3
		0.63	-14.24	0.63	-13.64	0.63	-13.37	0.63	-13.16	0.63	-13.05	0.63	-12.95	0.6	-13.04	0.63	-12.54	0.63	-12.19
		0.64	-14.16	0.64	-13.55	0.64	-13.3	0.64	-13.07	0.64	-12.94	0.64	-12.85	0.61	-12.95	0.64	-12.43	0.64	-12.08
		0.65	-14.12	0.65	-13.48	0.65	-13.21	0.65	-12.98	0.65	-12.85	0.65	-12.75	0.62	-12.87	0.65	-12.32	0.65	-11.96
		0.66	-14.06	0.66	-13.41	0.66	-13.12	0.66	-12.88	0.66	-12.74	0.66	-12.64	0.63	-12.77	0.66	-12.2	0.66	-11.82
		0.67	-14	0.67	-13.32	0.67	-13.02	0.67	-12.79	0.67	-12.63	0.67	-12.52	0.64	-12.67	0.67	-12.08	0.67	-11.69
		0.68	-13.92	0.68	-13.22	0.68	-12.92	0.68	-12.68	0.68	-12.52	0.68	-12.4	0.65	-12.57	0.68	-11.96	0.68	-11.56
		0.69	-13.86	0.69	-13.14	0.69	-12.82	0.69	-12.57	0.69	-12.4	0.69	-12.28	0.66	-12.46	0.69	-11.83	0.69	-11.42
		0.7	-13.79	0.7	-13.05	0.7	-12.7	0.7	-12.46	0.7	-12.28	0.7	-12.15	0.67	-12.35	0.7	-11.68	0.7	-11.27
		0.71	-13.71	0.71	-12.94	0.71	-12.59	0.71	-12.34	0.71	-12.14	0.71	-12	0.67	-12.24	0.71	-11.54	0.71	-11.1
		0.72	-13.62	0.72	-12.83	0.72	-12.47	0.72	-12.21	0.72	-12	0.72	-11.86	0.68	-12.12	0.72	-11.39	0.72	-10.96
		0.73	-13.52	0.73	-12.72	0.73	-12.34	0.73	-12.08	0.73	-11.85	0.73	-11.7	0.69	-11.98	0.73	-11.22	0.73	-10.77
		0.74	-13.46	0.74	-12.61	0.74	-12.2	0.74	-11.94	0.74	-11.69	0.74	-11.54	0.7	-11.83	0.74	-11.05	0.74	-10.59
		0.75	-13.35	0.75	-12.48	0.75	-12.05	0.75	-11.78	0.75	-11.53	0.75	-11.36	0.71	-11.7	0.75	-10.86	0.75	-10.4
		0.76	-13.24	0.76	-12.34	0.76	-11.91	0.76	-11.61	0.76	-11.34	0.76	-11.17	0.72	-11.55	0.76	-10.67	0.76	-10.2
		0.77	-13.15	0.77	-12.2	0.77	-11.74	0.77	-11.45	0.77	-11.16	0.77	-10.97	0.73	-11.38	0.77	-10.46	0.77	-9.98
		0.78	-13.02	0.78	-12.05	0.78	-11.56	0.78	-11.27	0.78	-10.96	0.78	-10.75	0.74	-11.21	0.78	-10.24	0.78	-9.75
		0.79	-12.91	0.79	-11.9	0.79	-11.38	0.79	-11.07	0.79	-10.74	0.79	-10.52	0.75	-11.03	0.79	-10	0.79	-9.5
		0.8	-12.77	0.8	-11.73	0.8	-11.18	0.8	-10.86	0.8	-10.5	0.8	-10.26	0.76	-10.84	0.8	-9.74	0.8	-9.24
		0.81	-12.65	0.81	-11.54	0.81	-10.98	0.81	-10.64	0.81	-10.24	0.81	-9.99	0.77	-10.62	0.81	-9.47	0.81	-8.96
		0.82	-12.48	0.82	-11.34	0.82	-10.74	0.82	-10.4	0.82	-9.97	0.82	-9.69	0.78	-10.4	0.82	-9.17	0.82	-8.64
		0.83	-12.33	0.83	-11.14	0.83	-10.49	0.83	-10.14	0.83	-9.67	0.83	-9.36	0.79	-10.16	0.83	-8.84	0.83	-8.31
		0.84	-12.15	0.84	-10.92	0.84	-10.23	0.84	-9.85	0.84	-9.34	0.84	-9.01	0.8	-9.89	0.84	-8.48	0.84	-7.94
		0.85	-11.95	0.85	-10.67	0.85	-9.94	0.85	-9.54	0.85	-8.99	0.85	-8.62	0.81	-9.62	0.85	-8.1	0.85	-7.55
		0.86	-11.74	0.86	-10.41	0.86	-9.62	0.86	-9.21	0.86	-8.6	0.86	-8.19	0.82	-9.3	0.86	-7.67	0.86	-7.12
		0.87	-11.51	0.87	-10.13	0.87	-9.27	0.87	-8.82	0.87	-8.17	0.87	-7.73	0.83	-8.98	0.87	-7.21	0.87	-6.66
		0.88	-11.26	0.88	-9.81	0.88	-8.9	0.88	-8.41	0.88	-7.7	0.88	-7.22	0.84	-8.62	0.88	-6.7	0.88	-6.14
		0.89	-10.97	0.89	-9.46	0.89	-8.48	0.89	-7.97	0.89	-7.19	0.89	-6.66	0.85	-8.22	0.89	-6.14	0.89	-5.58
		0.9	-10.65	0.9	-9.09	0.9	-8.02	0.9	-7.48	0.9	-6.63	0.9	-6.04	0.86	-7.78	0.9	-5.52	0.9	-4.97
		0.91	-10.29	0.91	-8.68	0.91	-7.53	0.91	-6.93	0.91	-6.01	0.91	-5.37	0.86	-7.32	0.91	-4.84	0.91	-4.3
		0.92	-9.89	0.92	-8.22	0.92	-6.98	0.92	-6.33	0.92	-5.34	0.92	-4.64	0.87	-6.81	0.92	-4.1	0.92	-3.55
		0.93	-9.43	0.93	-7.72	0.93	-6.37	0.93	-5.66	0.93	-4.61	0.93	-3.83	0.88	-6.25	0.93	-3.29	0.93	-2.75
		0.94	-8.93	0.94	-7.16	0.94	-5.71	0.94	-4.94	0.94	-3.81	0.94	-2.96	0.89	-5.64	0.94	-2.41	0.94	-1.88
		0.95	-8.34	0.95	-6.56	0.95	-4.98	0.95	-4.14	0.95	-2.94	0.95	-2.01	0.9	-4.98	0.95	-1.44	0.95	-0.94
		0.96	-7.67	0.96	-5.88	0.96	-4.19	0.96	-3.28	0.96	-2	0.96	-0.99	0.91	-4.26	0.96	-0.4	0.96	0.1
		0.97	-6.89	0.97	-5.13	0.97	-3.32	0.97	-2.34	0.97	-0.98	0.97	0.11	0.92	-3.48	0.97	0.74	0.97	1.22
		0.98	-6.02	0.98	-4.31	0.98	-2.38	0.98	-1.32	0.98	0.11	0.98	1.29	0.93	-2.63	0.98	1.96	0.98	2.44
		0.99	-5.02	0.99	-3.41	0.99	-1.36	0.99	-0.23	0.99	1.28	0.99	2.55	0.94	-1.73	0.99	3.26	0.99	3.74
		1	-3.88	1	-2.42	1	-0.27	1	0.94	1	2.53	1	3.89	0.95	-0.75	1	4.66	1	5.13
		1.01	-2.58	1.01	-1.34	1.01	0.91	1.01	2.2	1.01	3.86	1.01	5.31	0.96	0.29	1.01	6.14	1.01	6.62
		1.02	-1.12	1.02	-0.16	1.02	2.18	1.02	3.52	1.02	5.27	1.02	6.81	0.97	1.4	1.02	7.71	1.02	8.2
		1.03	0.52	1.03	1.11	1.03	3.53	1.03	4.92	1.03	6.75	1.03	8.39	0.98	2.59	1.03	9.37	1.03	9.88
		1.04	2.38	1.04	2.5	1.04	4.95	1.04	6.4	1.04	8.31	1.04	10.05	0.99	3.84	1.04	11.13	1.04	11.66
		1.05	4.43	1.05	3.98	1.05	6.47	1.05	7.94	1.05	9.95	1.05	11.77	1	5.16	1.05	12.96	1.05	13.54
		1.06	6.69	1.06	5.57	1.06	8.06	1.06	9.55	1.06	11.66	1.06	13.58	1.01	6.56	1.06	14.88	1.06	15.52
		1.07	9.18	1.07	7.27	1.07	9.73	1.07	11.23	1.07	13.44	1.07	15.44	1.02	8.02	1.07	16.87	1.07	17.59
		1.08	11.9	1.08	9.08	1.08	11.48	1.08	12.96	1.08	15.29	1.08	17.38	1.03	9.55	1.08	18.94	1.08	19.75
		1.09	14.85	1.09	11	1.09	13.3	1.09	14.76	1.09	17.21	1.09	19.39	1.04	11.14	1.09	21.09	1.09	22.01
		1.1	18.03	1.1	13.02	1.1	15.2	1.1	16.61	1.1	19.19	1.1	21.46	1.05	12.81	1.1	23.3	1.1	24.35
		1.11	21.43	1.11	15.15	1.11	17.16	1.11	18.51	1.11	21.23	1.11	23.59	1.06	14.53	1.11	25.59	1.11	26.77
		1.12	25.05	1.12	17.37	1.12	19.2	1.12	20.47	1.12	23.34	1.12	25.77	1.06	16.31	1.12	27.95	1.12	29.28
		1.13	28.91	1.13	19.7	1.13	21.3	1.13	22.47	1.13	25.5	1.13	28.01	1.07	18.15	1.13	30.36	1.13	31.87
		1.14	32.98	1.14	22.13	1.14	23.47	1.14	24.52	1.14	27.72	1.14	30.31	1.08	20.05	1.14	32.85	1.14	34.54
		1.15	37.27	1.15	24.65	1.15	25.7	1.15	26.62	1.15	29.98	1.15	32.65	1.09	22	1.15	35.38	1.15	37.29
		1.16	41.75	1.16	27.26	1.16	27.98	1.16	28.75	1.16	32.3	1.16	35.04	1.1	24.01	1.16	37.97	1.16	40.11
		1.17	46.44	1.17	29.97	1.17	30.31	1.17	30.92	1.17	34.66	1.17	37.48	1.11	26.06	1.17	40.62	1.17	42.99
		1.18	51.31	1.18	32.76	1.18	32.7	1.18	33.12	1.18	37.08	1.18	39.96	1.12	28.17	1.18	43.32	1.18	45.94
		1.19	56.36	1.19	35.63	1.19	35.14	1.19	35.36	1.19	39.53	1.19	42.49	1.13	30.32	1.19	46.08	1.19	48.97
		1.2	61.59	1.2	38.58	1.2	37.62	1.2	37.63	1.2	42.03	1.2	45.06	1.14	32.51	1.2	48.88	1.2	52.08
		1.21	66.99	1.21	41.6	1.21	40.16	1.21	39.93	1.21	44.57	1.21	47.66	1.15	34.75	1.21	51.73	1.21	55.23
		1.22	72.55	1.22	44.7	1.22	42.73	1.22	42.27	1.22	47.15	1.22	50.31	1.16	37.02	1.22	54.61	1.22	58.44
		1.23	78.27	1.23	47.88	1.23	45.35	1.23	44.63	1.23	49.76	1.23	52.98	1.17	39.34	1.23	57.54	1.23	61.69
		1.24	84.14	1.24	51.11	1.24	48	1.24	47.01	1.24	52.41	1.24	55.69	1.18	41.7	1.24	60.49	1.24	65
		1.25	90.15	1.25	54.42	1.25	50.7	1.25	49.42	1.25	55.09	1.25	58.43	1.19	44.09	1.25	63.46	1.25	68.36
		1.26	96.29	1.26	57.79	1.26	53.43	1.26	51.85	1.26	57.8	1.26	61.17	1.2	46.52	1.26	66.43	1.26	71.72
		1.27	102.57	1.27	61.21	1.27	56.19	1.27	54.3	1.27	60.52	1.27	63.91	1.21	48.98	1.27	69.41	1.27	75.08
		1.28	108.96	1.28	64.7	1.28	58.99	1.28	56.77	1.28	63.23	1.28	66.65	1.22	51.47	1.28	72.39	1.28	78.44
		1.29	115.49	1.29	68.24	1.29	61.8	1.29	59.23	1.29	65.95	1.29	69.39	1.23	53.99	1.29	75.37	1.29	81.8
		1.3	122.12	1.3	71.83	1.3	64.62	1.3	61.7	1.3	68.67	1.3	72.13	1.24	56.54	1.3	78.34	1.3	85.16
