# Supplementary material for: Efficient and thermally stable organic solar cells based on small molecule donor and polymer acceptor
Source: Nat Commun. 2019 Jul 22;10:3271. doi: 10.1038/s41467-019-10984-6 (PMC6646397; doi:10.1038/s41467-019-10984-6)
Supplement: Supplementary file 4 — Source Data [file 41467_2019_10984_MOESM4_ESM.zip › Source data/Supplementary Figure 5/Supplementary Figure 5.xlsx]

## Sheet: Sheet1
Supplementary Figure 5
			DR3TBDTC				DR3TBDTT
			Temperature (oC)	Weight (%)			Temperature (oC)	Weight (%)
			26.391	100			22.549	100
			26.391	100			22.55	100
			26.391	100.001			22.55	100.001
			26.391	100.001			22.551	100.001
			26.391	100.001			22.552	100.001
			26.391	100			22.553	100.001
			26.392	99.9999			22.554	100.001
			26.392	99.9997			22.554	100.001
			26.392	99.9998			22.555	100.001
			26.392	100			22.556	100.001
			26.392	100			22.557	100.001
			26.392	100			22.557	100.001
			26.393	99.9997			22.558	100.001
			26.393	99.9993			22.559	100.001
			26.393	99.9989			22.56	100.001
			26.393	99.9989			22.561	100.001
			26.393	99.9991			22.561	100.001
			26.394	99.9993			22.562	100.001
			26.394	99.9993			22.563	100.001
			26.394	99.999			22.564	100.002
			26.394	99.9986			22.565	100.002
			26.394	99.9983			22.565	100.002
			26.395	99.9983			22.566	100.002
			26.395	99.9984			22.567	100.001
			26.395	99.9986			22.568	100.001
			26.395	99.9987			22.569	100.002
			26.395	99.9986			22.57	100.002
			26.396	99.9983			22.57	100.002
			26.396	99.998			22.571	100.002
			26.396	99.9979			22.572	100.002
			26.396	99.998			22.573	100.002
			26.397	99.9982			22.574	100.002
			26.397	99.9985			22.575	100.002
			26.397	99.9985			22.576	100.002
			26.398	99.9983			22.577	100.003
			26.398	99.998			22.578	100.003
			26.398	99.9978			22.579	100.003
			26.399	99.9979			22.58	100.003
			26.399	99.9982			22.581	100.003
			26.399	99.9985			22.582	100.003
			26.4	99.9987			22.583	100.003
			26.4	99.9986			22.584	100.003
			26.4	99.9983			22.584	100.003
			26.401	99.9981			22.586	100.003
			26.401	99.9982			22.587	100.003
			26.402	99.9985			22.588	100.003
			26.402	99.9989			22.589	100.003
			26.402	99.9992			22.59	100.004
			26.403	99.9992			22.591	100.004
			26.403	99.999			22.592	100.004
			26.404	99.9988			22.593	100.004
			26.404	99.9988			22.594	100.004
			26.405	99.999			22.595	100.004
			26.405	99.9993			22.596	100.005
			26.406	99.9996			22.597	100.005
			26.406	99.9997			22.599	100.005
			26.407	99.9996			22.6	100.005
			26.407	99.9994			22.601	100.005
			26.408	99.9993			22.602	100.006
			26.409	99.9994			22.603	100.006
			26.409	99.9997			22.605	100.006
			26.41	100			22.606	100.006
			26.41	100			22.607	100.006
			26.411	100			22.609	100.007
			26.412	100			22.61	100.007
			26.412	99.9998			22.611	100.007
			26.413	99.9999			22.612	100.007
			26.414	100			22.614	100.007
			26.415	100.001			22.615	100.007
			26.415	100.001			22.617	100.008
			26.416	100.001			22.618	100.008
			26.417	100.001			22.619	100.008
			26.418	100.001			22.621	100.008
			26.419	100			22.622	100.008
			26.419	100.001			22.624	100.008
			26.42	100.001			22.625	100.009
			26.421	100.002			22.627	100.009
			26.422	100.002			22.628	100.009
			26.423	100.002			22.63	100.01
			26.424	100.001			22.632	100.01
			26.425	100.001			22.633	100.01
			26.426	100.002			22.635	100.01
			26.427	100.002			22.637	100.01
			26.428	100.002			22.638	100.011
			26.43	100.003			22.64	100.011
			26.431	100.003			22.642	100.011
			26.432	100.003			22.644	100.012
			26.433	100.002			22.646	100.012
			26.434	100.003			22.647	100.012
			26.436	100.003			22.649	100.012
			26.437	100.004			22.651	100.013
			26.438	100.004			22.653	100.013
			26.44	100.004			22.655	100.014
			26.441	100.004			22.657	100.014
			26.443	100.004			22.659	100.014
			26.444	100.004			22.662	100.015
			26.446	100.005			22.664	100.015
			26.447	100.005			22.666	100.015
			26.449	100.006			22.668	100.016
			26.451	100.006			22.671	100.016
			26.452	100.006			22.673	100.017
			26.454	100.006			22.675	100.017
			26.456	100.007			22.678	100.018
			26.458	100.007			22.68	100.018
			26.46	100.008			22.683	100.018
			26.462	100.008			22.685	100.019
			26.464	100.009			22.688	100.02
			26.466	100.009			22.691	100.02
			26.468	100.009			22.693	100.021
			26.47	100.009			22.696	100.021
			26.472	100.01			22.699	100.021
			26.474	100.011			22.702	100.022
			26.477	100.011			22.705	100.023
			26.479	100.012			22.708	100.023
			26.482	100.012			22.711	100.024
			26.484	100.012			22.714	100.024
			26.486	100.013			22.717	100.025
			26.489	100.013			22.72	100.025
			26.492	100.014			22.723	100.026
			26.494	100.015			22.727	100.027
			26.497	100.015			22.73	100.027
			26.5	100.016			22.733	100.028
			26.503	100.016			22.737	100.029
			26.505	100.016			22.74	100.029
			26.508	100.017			22.744	100.03
			26.511	100.017			22.748	100.03
			26.514	100.018			22.751	100.031
			26.517	100.019			22.755	100.032
			26.521	100.02			22.759	100.032
			26.524	100.02			22.763	100.033
			26.527	100.02			22.767	100.034
			26.53	100.021			22.771	100.034
			26.534	100.021			22.775	100.035
			26.537	100.022			22.779	100.036
			26.541	100.023			22.783	100.037
			26.544	100.024			22.787	100.037
			26.548	100.024			22.792	100.038
			26.552	100.025			22.796	100.039
			26.555	100.025			22.801	100.04
			26.559	100.026			22.805	100.04
			26.563	100.027			22.81	100.041
			26.567	100.028			22.814	100.042
			26.571	100.029			22.819	100.043
			26.575	100.029			22.824	100.043
			26.579	100.03			22.829	100.044
			26.584	100.03			22.834	100.045
			26.588	100.031			22.838	100.046
			26.592	100.032			22.844	100.046
			26.597	100.033			22.849	100.047
			26.601	100.034			22.854	100.048
			26.606	100.034			22.859	100.049
			26.61	100.035			22.864	100.05
			26.615	100.036			22.87	100.051
			26.62	100.036			22.875	100.051
			26.625	100.037			22.881	100.052
			26.629	100.038			22.887	100.053
			26.634	100.039			22.892	100.054
			26.639	100.04			22.898	100.055
			26.645	100.04			22.904	100.056
			26.65	100.041			22.91	100.056
			26.655	100.041			22.916	100.057
			26.66	100.042			22.922	100.058
			26.666	100.043			22.928	100.059
			26.671	100.044			22.934	100.06
			26.677	100.045			22.94	100.061
			26.682	100.046			22.947	100.062
			26.688	100.047			22.953	100.063
			26.694	100.047			22.96	100.063
			26.7	100.048			22.966	100.064
			26.705	100.049			22.973	100.065
			26.711	100.05			22.98	100.066
			26.717	100.051			22.987	100.067
			26.724	100.052			22.993	100.068
			26.73	100.052			23	100.069
			26.736	100.053			23.007	100.07
			26.742	100.054			23.015	100.071
			26.749	100.054			23.022	100.072
			26.755	100.055			23.029	100.073
			26.762	100.057			23.037	100.074
			26.769	100.058			23.044	100.075
			26.775	100.058			23.052	100.076
			26.782	100.059			23.059	100.077
			26.789	100.06			23.067	100.078
			26.796	100.06			23.075	100.079
			26.803	100.061			23.082	100.079
			26.81	100.063			23.09	100.08
			26.817	100.064			23.098	100.081
			26.825	100.064			23.106	100.082
			26.832	100.065			23.114	100.083
			26.839	100.066			23.121	100.084
			26.847	100.066			23.129	100.085
			26.854	100.067			23.137	100.086
			26.862	100.068			23.145	100.087
			26.87	100.069			23.153	100.088
			26.878	100.07			23.161	100.089
			26.886	100.071			23.169	100.09
			26.894	100.072			23.177	100.091
			26.902	100.072			23.186	100.092
			26.91	100.073			23.194	100.093
			26.918	100.074			23.202	100.094
			26.926	100.075			23.211	100.095
			26.935	100.076			23.219	100.096
			26.943	100.077			23.228	100.097
			26.952	100.078			23.237	100.098
			26.96	100.079			23.246	100.099
			26.969	100.079			23.255	100.1
			26.978	100.08			23.264	100.101
			26.987	100.081			23.273	100.102
			26.996	100.083			23.282	100.103
			27.005	100.083			23.291	100.104
			27.014	100.084			23.3	100.105
			27.023	100.085			23.31	100.106
			27.032	100.085			23.319	100.107
			27.041	100.086			23.329	100.108
			27.051	100.088			23.338	100.109
			27.06	100.089			23.348	100.11
			27.07	100.089			23.358	100.111
			27.08	100.09			23.368	100.112
			27.089	100.091			23.377	100.113
			27.099	100.091			23.387	100.114
			27.109	100.092			23.398	100.115
			27.119	100.094			23.408	100.116
			27.129	100.095			23.418	100.117
			27.139	100.096			23.428	100.118
			27.15	100.096			23.439	100.119
			27.16	100.097			23.449	100.12
			27.17	100.098			23.46	100.121
			27.181	100.099			23.47	100.122
			27.191	100.1			23.481	100.123
			27.202	100.101			23.492	100.124
			27.213	100.102			23.503	100.125
			27.223	100.102			23.514	100.126
			27.234	100.103			23.525	100.127
			27.245	100.104			23.536	100.128
			27.256	100.105			23.547	100.129
			27.267	100.106			23.558	100.13
			27.279	100.107			23.57	100.131
			27.29	100.108			23.581	100.132
			27.301	100.109			23.593	100.133
			27.313	100.109			23.604	100.134
			27.324	100.11			23.616	100.135
			27.336	100.111			23.628	100.136
			27.348	100.112			23.639	100.137
			27.359	100.113			23.651	100.138
			27.371	100.114			23.663	100.139
			27.383	100.115			23.675	100.14
			27.395	100.115			23.688	100.141
			27.407	100.116			23.7	100.142
			27.419	100.117			23.712	100.143
			27.432	100.118			23.724	100.144
			27.444	100.119			23.737	100.145
			27.456	100.12			23.749	100.146
			27.469	100.121			23.762	100.147
			27.481	100.121			23.775	100.148
			27.494	100.122			23.787	100.149
			27.507	100.123			23.8	100.15
			27.52	100.123			23.813	100.151
			27.533	100.124			23.826	100.152
			27.546	100.125			23.839	100.153
			27.559	100.126			23.852	100.154
			27.572	100.127			23.866	100.155
			27.585	100.128			23.879	100.156
			27.598	100.129			23.892	100.157
			27.612	100.129			23.906	100.157
			27.625	100.13			23.919	100.158
			27.639	100.131			23.933	100.159
			27.652	100.132			23.947	100.16
			27.666	100.133			23.96	100.161
			27.68	100.134			23.974	100.162
			27.693	100.134			23.988	100.163
			27.707	100.135			24.002	100.164
			27.721	100.136			24.016	100.165
			27.735	100.137			24.03	100.166
			27.75	100.138			24.045	100.166
			27.764	100.139			24.059	100.167
			27.778	100.139			24.073	100.168
			27.793	100.14			24.088	100.169
			27.807	100.14			24.102	100.17
			27.822	100.141			24.117	100.171
			27.836	100.142			24.132	100.172
			27.851	100.143			24.146	100.173
			27.866	100.144			24.161	100.174
			27.881	100.145			24.176	100.175
			27.895	100.145			24.191	100.176
			27.91	100.146			24.206	100.176
			27.926	100.146			24.221	100.177
			27.941	100.147			24.236	100.178
			27.956	100.148			24.252	100.179
			27.971	100.149			24.267	100.18
			27.987	100.15			24.283	100.181
			28.002	100.15			24.298	100.182
			28.018	100.151			24.314	100.183
			28.033	100.152			24.329	100.184
			28.049	100.152			24.345	100.184
			28.065	100.153			24.361	100.185
			28.08	100.154			24.377	100.186
			28.096	100.155			24.393	100.187
			28.112	100.156			24.409	100.188
			28.128	100.156			24.425	100.189
			28.144	100.157			24.441	100.19
			28.161	100.157			24.457	100.19
			28.177	100.158			24.473	100.191
			28.193	100.159			24.49	100.192
			28.21	100.16			24.506	100.193
			28.226	100.16			24.523	100.194
			28.243	100.161			24.539	100.194
			28.259	100.161			24.556	100.195
			28.276	100.162			24.572	100.196
			28.293	100.163			24.589	100.197
			28.31	100.164			24.606	100.197
			28.327	100.165			24.623	100.198
			28.344	100.165			24.64	100.199
			28.361	100.166			24.657	100.2
			28.378	100.166			24.674	100.201
			28.395	100.167			24.691	100.201
			28.412	100.168			24.709	100.202
			28.43	100.168			24.726	100.203
			28.447	100.169			24.743	100.203
			28.464	100.17			24.761	100.204
			28.482	100.17			24.778	100.205
			28.5	100.171			24.796	100.206
			28.517	100.171			24.814	100.207
			28.535	100.172			24.832	100.207
			28.553	100.173			24.849	100.208
			28.571	100.174			24.867	100.209
			28.589	100.174			24.885	100.209
			28.607	100.175			24.903	100.21
			28.625	100.175			24.921	100.211
			28.643	100.176			24.939	100.212
			28.661	100.176			24.958	100.212
			28.68	100.177			24.976	100.213
			28.698	100.178			24.994	100.214
			28.716	100.179			25.013	100.214
			28.735	100.179			25.031	100.215
			28.753	100.18			25.05	100.216
			28.772	100.18			25.068	100.217
			28.791	100.181			25.087	100.217
			28.809	100.181			25.106	100.218
			28.828	100.182			25.124	100.219
			28.847	100.183			25.143	100.219
			28.866	100.184			25.162	100.22
			28.885	100.184			25.181	100.221
			28.904	100.184			25.2	100.221
			28.923	100.185			25.219	100.222
			28.943	100.185			25.238	100.223
			28.962	100.186			25.258	100.223
			28.981	100.187			25.277	100.224
			29.001	100.188			25.296	100.224
			29.02	100.188			25.316	100.225
			29.039	100.188			25.335	100.226
			29.059	100.189			25.355	100.227
			29.079	100.189			25.374	100.227
			29.098	100.19			25.394	100.228
			29.118	100.191			25.414	100.228
			29.138	100.191			25.433	100.229
			29.158	100.192			25.453	100.23
			29.178	100.192			25.473	100.23
			29.198	100.193			25.493	100.231
			29.218	100.193			25.513	100.231
			29.238	100.194			25.533	100.232
			29.258	100.194			25.553	100.232
			29.279	100.195			25.573	100.233
			29.299	100.195			25.594	100.234
			29.319	100.196			25.614	100.234
			29.34	100.196			25.634	100.235
			29.36	100.197			25.655	100.235
			29.381	100.197			25.675	100.236
			29.401	100.198			25.696	100.236
			29.422	100.198			25.716	100.237
			29.443	100.199			25.737	100.238
			29.463	100.199			25.758	100.238
			29.484	100.2			25.778	100.239
			29.505	100.2			25.799	100.239
			29.526	100.2			25.82	100.24
			29.547	100.201			25.841	100.24
			29.568	100.201			25.862	100.241
			29.589	100.202			25.883	100.241
			29.61	100.203			25.904	100.242
			29.632	100.203			25.925	100.243
			29.653	100.203			25.946	100.243
			29.674	100.203			25.968	100.244
			29.696	100.204			25.989	100.244
			29.717	100.205			26.01	100.245
			29.738	100.205			26.032	100.245
			29.76	100.206			26.053	100.246
			29.782	100.206			26.075	100.246
			29.803	100.206			26.096	100.247
			29.825	100.206			26.118	100.247
			29.847	100.207			26.14	100.248
			29.869	100.207			26.161	100.248
			29.89	100.208			26.183	100.249
			29.912	100.208			26.205	100.249
			29.934	100.209			26.227	100.25
			29.956	100.209			26.249	100.25
			29.978	100.209			26.271	100.251
			30	100.21			26.293	100.251
			30.023	100.21			26.315	100.252
			30.045	100.21			26.337	100.252
			30.067	100.211			26.359	100.253
			30.089	100.211			26.381	100.253
			30.112	100.212			26.404	100.253
			30.134	100.212			26.426	100.254
			30.157	100.212			26.448	100.254
			30.179	100.212			26.471	100.255
			30.202	100.213			26.493	100.255
			30.224	100.214			26.516	100.256
			30.247	100.214			26.538	100.256
			30.27	100.214			26.561	100.257
			30.292	100.215			26.584	100.257
			30.315	100.215			26.606	100.258
			30.338	100.215			26.629	100.258
			30.361	100.216			26.652	100.258
			30.384	100.216			26.675	100.259
			30.407	100.217			26.698	100.259
			30.43	100.217			26.721	100.26
			30.453	100.217			26.743	100.26
			30.476	100.217			26.767	100.261
			30.499	100.218			26.79	100.261
			30.522	100.218			26.813	100.261
			30.546	100.219			26.836	100.262
			30.569	100.219			26.859	100.262
			30.592	100.219			26.882	100.263
			30.616	100.22			26.906	100.263
			30.639	100.22			26.929	100.263
			30.663	100.22			26.952	100.264
			30.686	100.22			26.976	100.264
			30.71	100.221			26.999	100.264
			30.733	100.221			27.023	100.265
			30.757	100.222			27.046	100.265
			30.781	100.222			27.07	100.266
			30.804	100.222			27.094	100.266
			30.828	100.222			27.117	100.267
			30.852	100.222			27.141	100.267
			30.876	100.223			27.165	100.267
			30.9	100.223			27.189	100.268
			30.924	100.224			27.212	100.268
			30.948	100.224			27.236	100.268
			30.972	100.224			27.26	100.269
			30.996	100.224			27.284	100.269
			31.02	100.225			27.308	100.269
			31.044	100.225			27.332	100.27
			31.068	100.226			27.356	100.27
			31.093	100.226			27.381	100.27
			31.117	100.226			27.405	100.271
			31.141	100.226			27.429	100.271
			31.165	100.226			27.453	100.272
			31.19	100.226			27.477	100.272
			31.214	100.227			27.502	100.272
			31.239	100.227			27.526	100.272
			31.263	100.228			27.551	100.273
			31.288	100.228			27.575	100.273
			31.312	100.228			27.6	100.273
			31.337	100.228			27.624	100.274
			31.362	100.228			27.649	100.274
			31.386	100.228			27.673	100.274
			31.411	100.229			27.698	100.275
			31.436	100.229			27.723	100.275
			31.461	100.23			27.747	100.275
			31.485	100.23			27.772	100.275
			31.51	100.23			27.797	100.276
			31.535	100.23			27.822	100.276
			31.56	100.23			27.846	100.276
			31.585	100.23			27.871	100.277
			31.61	100.231			27.896	100.277
			31.635	100.231			27.921	100.277
			31.66	100.231			27.946	100.277
			31.685	100.231			27.971	100.278
			31.71	100.232			27.996	100.278
			31.736	100.232			28.021	100.278
			31.761	100.232			28.047	100.279
			31.786	100.232			28.072	100.279
			31.811	100.233			28.097	100.279
			31.837	100.233			28.122	100.279
			31.862	100.233			28.147	100.28
			31.887	100.233			28.173	100.28
			31.913	100.233			28.198	100.28
			31.938	100.234			28.223	100.28
			31.964	100.234			28.249	100.281
			31.989	100.234			28.274	100.281
			32.015	100.234			28.3	100.281
			32.04	100.235			28.325	100.281
			32.066	100.235			28.351	100.282
			32.092	100.235			28.376	100.282
			32.117	100.235			28.402	100.282
			32.143	100.235			28.427	100.282
			32.169	100.236			28.453	100.282
			32.195	100.236			28.479	100.283
			32.22	100.236			28.504	100.283
			32.246	100.236			28.53	100.283
			32.272	100.236			28.556	100.283
			32.298	100.236			28.582	100.284
			32.324	100.237			28.608	100.284
			32.35	100.237			28.633	100.284
			32.376	100.237			28.659	100.284
			32.402	100.237			28.685	100.284
			32.428	100.238			28.711	100.285
			32.454	100.238			28.737	100.285
			32.48	100.238			28.763	100.285
			32.506	100.238			28.789	100.285
			32.532	100.238			28.815	100.285
			32.558	100.239			28.841	100.286
			32.585	100.239			28.867	100.286
			32.611	100.239			28.894	100.286
			32.637	100.239			28.92	100.286
			32.663	100.239			28.946	100.286
			32.69	100.239			28.972	100.286
			32.716	100.239			28.999	100.287
			32.742	100.24			29.025	100.287
			32.769	100.24			29.051	100.287
			32.795	100.24			29.077	100.287
			32.822	100.24			29.104	100.287
			32.848	100.24			29.13	100.287
			32.875	100.24			29.157	100.287
			32.901	100.24			29.183	100.288
			32.928	100.241			29.21	100.288
			32.954	100.241			29.236	100.288
			32.981	100.241			29.263	100.288
			33.008	100.241			29.289	100.288
			33.034	100.241			29.316	100.289
			33.061	100.241			29.342	100.289
			33.088	100.241			29.369	100.289
			33.114	100.242			29.396	100.289
			33.141	100.242			29.422	100.289
			33.168	100.242			29.449	100.289
			33.195	100.242			29.476	100.289
			33.221	100.242			29.502	100.289
			33.248	100.242			29.529	100.29
			33.275	100.242			29.556	100.29
			33.302	100.243			29.583	100.29
			33.329	100.243			29.61	100.29
			33.356	100.243			29.636	100.29
			33.383	100.243			29.663	100.29
			33.41	100.243			29.69	100.29
			33.437	100.243			29.717	100.29
			33.464	100.243			29.744	100.291
			33.491	100.244			29.771	100.291
			33.518	100.244			29.798	100.291
			33.545	100.244			29.825	100.291
			33.572	100.244			29.852	100.291
			33.599	100.244			29.879	100.291
			33.626	100.244			29.906	100.291
			33.654	100.244			29.933	100.291
			33.681	100.244			29.961	100.292
			33.708	100.245			29.988	100.292
			33.735	100.245			30.015	100.292
			33.763	100.245			30.042	100.292
			33.79	100.245			30.069	100.292
			33.817	100.245			30.097	100.292
			33.845	100.245			30.124	100.292
			33.872	100.245			30.151	100.292
			33.899	100.245			30.178	100.292
			33.927	100.246			30.206	100.292
			33.954	100.246			30.233	100.293
			33.981	100.246			30.26	100.293
			34.009	100.246			30.288	100.293
			34.036	100.246			30.315	100.293
			34.064	100.246			30.343	100.293
			34.091	100.246			30.37	100.293
			34.119	100.247			30.398	100.293
			34.146	100.247			30.425	100.293
			34.174	100.247			30.453	100.293
			34.202	100.247			30.48	100.294
			34.229	100.247			30.508	100.294
			34.257	100.247			30.535	100.294
			34.284	100.247			30.563	100.294
			34.312	100.247			30.59	100.294
			34.34	100.248			30.618	100.294
			34.367	100.248			30.646	100.294
			34.395	100.248			30.673	100.294
			34.423	100.248			30.701	100.294
			34.45	100.248			30.729	100.294
			34.478	100.248			30.756	100.294
			34.506	100.248			30.784	100.294
			34.534	100.248			30.812	100.294
			34.562	100.249			30.84	100.295
			34.589	100.249			30.867	100.295
			34.617	100.249			30.895	100.295
			34.645	100.249			30.923	100.295
			34.673	100.249			30.951	100.295
			34.701	100.249			30.979	100.295
			34.729	100.249			31.007	100.295
			34.757	100.249			31.034	100.295
			34.785	100.25			31.062	100.295
			34.813	100.25			31.09	100.295
			34.841	100.25			31.118	100.296
			34.869	100.25			31.146	100.296
			34.897	100.25			31.174	100.296
			34.925	100.25			31.202	100.296
			34.953	100.25			31.23	100.296
			34.981	100.25			31.258	100.296
			35.009	100.25			31.286	100.296
			35.037	100.25			31.314	100.296
			35.065	100.25			31.342	100.296
			35.093	100.25			31.37	100.296
			35.121	100.251			31.398	100.297
			35.149	100.251			31.426	100.297
			35.178	100.251			31.455	100.297
			35.206	100.251			31.483	100.297
			35.234	100.251			31.511	100.297
			35.262	100.251			31.539	100.297
			35.29	100.251			31.567	100.297
			35.319	100.251			31.595	100.297
			35.347	100.251			31.624	100.297
			35.375	100.251			31.652	100.297
			35.404	100.251			31.68	100.297
			35.432	100.251			31.708	100.297
			35.46	100.251			31.737	100.297
			35.488	100.251			31.765	100.297
			35.517	100.251			31.793	100.297
			35.545	100.252			31.822	100.297
			35.574	100.252			31.85	100.297
			35.602	100.252			31.878	100.298
			35.63	100.252			31.907	100.298
			35.659	100.252			31.935	100.298
			35.687	100.252			31.963	100.298
			35.716	100.252			31.992	100.298
			35.744	100.252			32.02	100.298
			35.772	100.252			32.049	100.298
			35.801	100.253			32.077	100.298
			35.829	100.253			32.106	100.299
			35.858	100.253			32.134	100.299
			35.886	100.253			32.163	100.299
			35.915	100.253			32.191	100.299
			35.943	100.253			32.22	100.299
			35.972	100.253			32.248	100.299
			36.001	100.253			32.277	100.299
			36.029	100.253			32.305	100.299
			36.058	100.253			32.334	100.299
			36.086	100.253			32.362	100.299
			36.115	100.253			32.391	100.299
			36.144	100.253			32.42	100.299
			36.172	100.253			32.448	100.3
			36.201	100.254			32.477	100.3
			36.23	100.254			32.505	100.3
			36.258	100.254			32.534	100.3
			36.287	100.254			32.563	100.3
			36.316	100.254			32.591	100.3
			36.344	100.254			32.62	100.3
			36.373	100.254			32.649	100.3
			36.402	100.254			32.677	100.3
			36.43	100.254			32.706	100.3
			36.459	100.254			32.735	100.3
			36.488	100.254			32.764	100.301
			36.517	100.254			32.792	100.301
			36.545	100.254			32.821	100.301
			36.574	100.254			32.85	100.301
			36.603	100.255			32.879	100.301
			36.632	100.255			32.908	100.301
			36.661	100.255			32.936	100.301
			36.69	100.255			32.965	100.301
			36.718	100.255			32.994	100.301
			36.747	100.255			33.023	100.301
			36.776	100.255			33.052	100.301
			36.805	100.255			33.081	100.301
			36.834	100.255			33.11	100.301
			36.863	100.256			33.138	100.301
			36.892	100.256			33.167	100.301
			36.921	100.256			33.196	100.301
			36.949	100.256			33.225	100.301
			36.978	100.256			33.254	100.301
			37.007	100.256			33.283	100.301
			37.036	100.256			33.312	100.302
			37.065	100.256			33.341	100.302
			37.094	100.256			33.37	100.302
			37.123	100.256			33.399	100.302
			37.152	100.256			33.428	100.302
			37.181	100.256			33.457	100.302
			37.21	100.256			33.486	100.302
			37.239	100.256			33.515	100.302
			37.268	100.257			33.544	100.302
			37.297	100.257			33.573	100.302
			37.326	100.257			33.602	100.302
			37.355	100.257			33.631	100.302
			37.384	100.257			33.66	100.303
			37.414	100.257			33.689	100.303
			37.443	100.257			33.718	100.303
			37.472	100.257			33.747	100.303
			37.501	100.257			33.777	100.303
			37.53	100.257			33.806	100.303
			37.559	100.257			33.835	100.303
			37.588	100.257			33.864	100.303
			37.617	100.257			33.893	100.303
			37.646	100.257			33.922	100.303
			37.676	100.258			33.951	100.303
			37.705	100.258			33.981	100.303
			37.734	100.258			34.01	100.303
			37.763	100.258			34.039	100.303
			37.792	100.258			34.068	100.303
			37.822	100.258			34.097	100.303
			37.851	100.258			34.127	100.303
			37.88	100.258			34.156	100.303
			37.909	100.258			34.185	100.303
			37.938	100.258			34.214	100.303
			37.968	100.258			34.244	100.303
			37.997	100.258			34.273	100.303
			38.026	100.258			34.302	100.303
			38.055	100.258			34.332	100.304
			38.085	100.258			34.361	100.304
			38.114	100.259			34.39	100.304
			38.143	100.259			34.419	100.304
			38.173	100.259			34.449	100.304
			38.202	100.259			34.478	100.304
			38.231	100.259			34.507	100.304
			38.26	100.259			34.537	100.304
			38.29	100.259			34.566	100.304
			38.319	100.259			34.596	100.304
			38.348	100.259			34.625	100.304
			38.378	100.259			34.654	100.304
			38.407	100.259			34.684	100.304
			38.437	100.259			34.713	100.304
			38.466	100.259			34.742	100.304
			38.495	100.259			34.772	100.304
			38.525	100.26			34.801	100.304
			38.554	100.26			34.831	100.304
			38.583	100.26			34.86	100.304
			38.613	100.26			34.89	100.304
			38.642	100.26			34.919	100.304
			38.672	100.26			34.949	100.304
			38.701	100.26			34.978	100.304
			38.731	100.26			35.007	100.304
			38.76	100.26			35.037	100.304
			38.789	100.26			35.066	100.304
			38.819	100.26			35.096	100.304
			38.848	100.26			35.125	100.304
			38.878	100.26			35.155	100.304
			38.907	100.26			35.184	100.304
			38.937	100.26			35.214	100.304
			38.966	100.261			35.244	100.304
			38.996	100.261			35.273	100.304
			39.025	100.261			35.303	100.304
			39.055	100.261			35.332	100.304
			39.084	100.261			35.362	100.304
			39.114	100.261			35.391	100.304
			39.143	100.261			35.421	100.304
			39.173	100.261			35.451	100.304
			39.202	100.261			35.48	100.305
			39.232	100.261			35.51	100.305
			39.262	100.261			35.539	100.305
			39.291	100.261			35.569	100.305
			39.321	100.261			35.599	100.305
			39.35	100.261			35.628	100.305
			39.38	100.261			35.658	100.305
			39.409	100.262			35.688	100.305
			39.439	100.262			35.717	100.305
			39.469	100.262			35.747	100.305
			39.498	100.262			35.777	100.305
			39.528	100.262			35.806	100.305
			39.558	100.262			35.836	100.305
			39.587	100.262			35.866	100.305
			39.617	100.262			35.895	100.305
			39.646	100.262			35.925	100.305
			39.676	100.262			35.955	100.305
			39.706	100.262			35.984	100.305
			39.735	100.262			36.014	100.305
			39.765	100.262			36.044	100.305
			39.795	100.263			36.074	100.305
			39.824	100.263			36.103	100.305
			39.854	100.263			36.133	100.305
			39.884	100.263			36.163	100.305
			39.914	100.263			36.193	100.306
			39.943	100.263			36.222	100.306
			39.973	100.263			36.252	100.306
			40.003	100.263			36.282	100.306
			40.032	100.263			36.312	100.306
			40.062	100.263			36.342	100.306
			40.092	100.264			36.371	100.306
			40.122	100.264			36.401	100.306
			40.151	100.264			36.431	100.306
			40.181	100.264			36.461	100.306
			40.211	100.264			36.491	100.306
			40.241	100.264			36.521	100.306
			40.27	100.264			36.55	100.306
			40.3	100.264			36.58	100.306
			40.33	100.264			36.61	100.306
			40.36	100.264			36.64	100.306
			40.389	100.264			36.67	100.306
			40.419	100.264			36.7	100.307
			40.449	100.265			36.73	100.307
			40.479	100.265			36.759	100.307
			40.509	100.265			36.789	100.307
			40.539	100.265			36.819	100.307
			40.568	100.265			36.849	100.307
			40.598	100.265			36.879	100.307
			40.628	100.265			36.909	100.307
			40.658	100.265			36.939	100.307
			40.688	100.265			36.969	100.307
			40.718	100.265			36.999	100.307
			40.747	100.266			37.029	100.307
			40.777	100.266			37.059	100.307
			40.807	100.266			37.089	100.307
			40.837	100.266			37.118	100.307
			40.867	100.266			37.148	100.307
			40.897	100.266			37.178	100.307
			40.927	100.266			37.208	100.307
			40.957	100.266			37.238	100.307
			40.987	100.266			37.268	100.307
			41.016	100.266			37.298	100.307
			41.046	100.266			37.328	100.307
			41.076	100.266			37.358	100.307
			41.106	100.267			37.388	100.307
			41.136	100.267			37.418	100.307
			41.166	100.267			37.448	100.307
			41.196	100.267			37.478	100.307
			41.226	100.267			37.508	100.307
			41.256	100.267			37.538	100.307
			41.286	100.267			37.568	100.307
			41.316	100.267			37.598	100.307
			41.346	100.267			37.629	100.307
			41.376	100.268			37.659	100.307
			41.406	100.268			37.689	100.307
			41.436	100.268			37.719	100.307
			41.466	100.268			37.749	100.308
			41.496	100.268			37.779	100.308
			41.526	100.268			37.809	100.308
			41.556	100.268			37.839	100.307
			41.586	100.268			37.869	100.308
			41.616	100.268			37.899	100.308
			41.646	100.268			37.929	100.308
			41.676	100.268			37.959	100.308
			41.706	100.268			37.99	100.308
			41.736	100.268			38.02	100.308
			41.766	100.268			38.05	100.308
			41.796	100.269			38.08	100.308
			41.826	100.269			38.11	100.308
			41.856	100.269			38.14	100.308
			41.886	100.269			38.17	100.308
			41.916	100.269			38.201	100.308
			41.946	100.269			38.231	100.308
			41.976	100.269			38.261	100.308
			42.006	100.269			38.291	100.308
			42.036	100.269			38.321	100.308
			42.067	100.269			38.351	100.308
			42.097	100.269			38.382	100.308
			42.127	100.269			38.412	100.308
			42.157	100.269			38.442	100.308
			42.187	100.269			38.472	100.308
			42.217	100.269			38.502	100.308
			42.247	100.27			38.533	100.308
			42.277	100.27			38.563	100.308
			42.307	100.27			38.593	100.308
			42.338	100.27			38.623	100.309
			42.368	100.27			38.653	100.309
			42.398	100.27			38.684	100.309
			42.428	100.27			38.714	100.309
			42.458	100.27			38.744	100.309
			42.488	100.27			38.774	100.309
			42.519	100.27			38.805	100.309
			42.549	100.27			38.835	100.309
			42.579	100.27			38.865	100.309
			42.609	100.27			38.895	100.309
			42.639	100.27			38.926	100.309
			42.669	100.27			38.956	100.309
			42.7	100.271			38.986	100.309
			42.73	100.271			39.017	100.309
			42.76	100.271			39.047	100.309
			42.79	100.271			39.077	100.309
			42.82	100.271			39.108	100.309
			42.851	100.271			39.138	100.309
			42.881	100.271			39.168	100.309
			42.911	100.271			39.198	100.309
			42.941	100.271			39.229	100.309
			42.972	100.271			39.259	100.309
			43.002	100.271			39.289	100.309
			43.032	100.271			39.32	100.31
			43.062	100.271			39.35	100.31
			43.093	100.271			39.381	100.31
			43.123	100.272			39.411	100.31
			43.153	100.272			39.441	100.31
			43.183	100.272			39.472	100.31
			43.214	100.272			39.502	100.31
			43.244	100.272			39.532	100.31
			43.274	100.272			39.563	100.31
			43.305	100.272			39.593	100.31
			43.335	100.272			39.624	100.31
			43.365	100.273			39.654	100.31
			43.395	100.273			39.684	100.31
			43.426	100.273			39.715	100.31
			43.456	100.273			39.745	100.31
			43.486	100.273			39.776	100.31
			43.517	100.273			39.806	100.31
			43.547	100.273			39.836	100.31
			43.577	100.273			39.867	100.31
			43.608	100.273			39.897	100.311
			43.638	100.273			39.928	100.311
			43.668	100.273			39.958	100.311
			43.699	100.273			39.989	100.311
			43.729	100.274			40.019	100.311
			43.759	100.274			40.05	100.311
			43.79	100.274			40.08	100.311
			43.82	100.274			40.111	100.311
			43.851	100.274			40.141	100.311
			43.881	100.274			40.171	100.311
			43.911	100.274			40.202	100.311
			43.942	100.274			40.232	100.311
			43.972	100.274			40.263	100.311
			44.003	100.274			40.293	100.311
			44.033	100.275			40.324	100.311
			44.063	100.275			40.354	100.311
			44.094	100.275			40.385	100.311
			44.124	100.275			40.416	100.311
			44.155	100.275			40.446	100.311
			44.185	100.275			40.477	100.311
			44.215	100.275			40.507	100.311
			44.246	100.275			40.538	100.311
			44.276	100.275			40.568	100.311
			44.307	100.275			40.599	100.312
			44.337	100.275			40.629	100.312
			44.368	100.275			40.66	100.312
			44.398	100.275			40.69	100.312
			44.429	100.276			40.721	100.312
			44.459	100.276			40.751	100.312
			44.49	100.276			40.782	100.312
			44.52	100.276			40.813	100.312
			44.55	100.276			40.843	100.312
			44.581	100.276			40.874	100.312
			44.611	100.276			40.904	100.312
			44.642	100.276			40.935	100.312
			44.672	100.277			40.966	100.312
			44.703	100.277			40.996	100.312
			44.733	100.277			41.027	100.312
			44.764	100.277			41.057	100.312
			44.794	100.277			41.088	100.312
			44.825	100.277			41.119	100.312
			44.855	100.277			41.149	100.312
			44.886	100.277			41.18	100.312
			44.917	100.278			41.21	100.312
			44.947	100.278			41.241	100.312
			44.978	100.278			41.272	100.312
			45.008	100.278			41.302	100.312
			45.039	100.278			41.333	100.312
			45.069	100.278			41.364	100.312
			45.1	100.278			41.394	100.312
			45.13	100.278			41.425	100.312
			45.161	100.278			41.456	100.312
			45.191	100.278			41.486	100.313
			45.222	100.278			41.517	100.313
			45.253	100.279			41.548	100.313
			45.283	100.279			41.578	100.313
			45.314	100.279			41.609	100.313
			45.344	100.279			41.64	100.313
			45.375	100.279			41.67	100.313
			45.406	100.279			41.701	100.313
			45.436	100.279			41.732	100.313
			45.467	100.279			41.762	100.313
			45.497	100.279			41.793	100.313
			45.528	100.279			41.824	100.313
			45.559	100.279			41.855	100.313
			45.589	100.28			41.885	100.313
			45.62	100.28			41.916	100.313
			45.651	100.28			41.947	100.313
			45.681	100.28			41.978	100.314
			45.712	100.28			42.008	100.314
			45.742	100.28			42.039	100.314
			45.773	100.28			42.07	100.314
			45.804	100.28			42.1	100.314
			45.834	100.28			42.131	100.314
			45.865	100.28			42.162	100.314
			45.896	100.28			42.193	100.314
			45.926	100.28			42.224	100.314
			45.957	100.28			42.254	100.314
			45.988	100.281			42.285	100.314
			46.018	100.281			42.316	100.314
			46.049	100.281			42.347	100.314
			46.08	100.281			42.377	100.314
			46.111	100.281			42.408	100.315
			46.141	100.281			42.439	100.315
			46.172	100.281			42.47	100.315
			46.203	100.281			42.501	100.315
			46.233	100.282			42.531	100.315
			46.264	100.282			42.562	100.315
			46.295	100.282			42.593	100.315
			46.325	100.282			42.624	100.315
			46.356	100.282			42.655	100.315
			46.387	100.282			42.685	100.315
			46.418	100.282			42.716	100.315
			46.448	100.282			42.747	100.315
			46.479	100.282			42.778	100.315
			46.51	100.282			42.809	100.315
			46.541	100.282			42.84	100.316
			46.571	100.282			42.87	100.316
			46.602	100.282			42.901	100.316
			46.633	100.283			42.932	100.316
			46.664	100.283			42.963	100.316
			46.695	100.283			42.994	100.316
			46.725	100.283			43.025	100.316
			46.756	100.283			43.056	100.316
			46.787	100.283			43.086	100.316
			46.818	100.283			43.117	100.316
			46.848	100.283			43.148	100.316
			46.879	100.283			43.179	100.316
			46.91	100.283			43.21	100.316
			46.941	100.284			43.241	100.317
			46.972	100.284			43.272	100.317
			47.002	100.284			43.303	100.317
			47.033	100.284			43.334	100.317
			47.064	100.284			43.364	100.317
			47.095	100.284			43.395	100.317
			47.126	100.284			43.426	100.317
			47.157	100.284			43.457	100.317
			47.187	100.284			43.488	100.317
			47.218	100.285			43.519	100.317
			47.249	100.285			43.55	100.317
			47.28	100.285			43.581	100.317
			47.311	100.285			43.612	100.317
			47.342	100.285			43.643	100.317
			47.373	100.285			43.674	100.317
			47.403	100.285			43.705	100.317
			47.434	100.286			43.736	100.317
			47.465	100.286			43.766	100.318
			47.496	100.286			43.797	100.318
			47.527	100.286			43.828	100.318
			47.558	100.286			43.859	100.318
			47.589	100.286			43.89	100.318
			47.62	100.286			43.921	100.318
			47.65	100.286			43.952	100.318
			47.681	100.286			43.983	100.318
			47.712	100.286			44.014	100.318
			47.743	100.286			44.045	100.318
			47.774	100.286			44.076	100.318
			47.805	100.287			44.107	100.318
			47.836	100.287			44.138	100.318
			47.867	100.287			44.169	100.318
			47.898	100.287			44.2	100.318
			47.929	100.287			44.231	100.318
			47.96	100.287			44.262	100.318
			47.991	100.287			44.293	100.318
			48.021	100.287			44.324	100.319
			48.052	100.287			44.355	100.319
			48.083	100.287			44.386	100.319
			48.114	100.288			44.417	100.319
			48.145	100.288			44.448	100.319
			48.176	100.288			44.479	100.319
			48.207	100.288			44.51	100.319
			48.238	100.288			44.541	100.319
			48.269	100.288			44.572	100.319
			48.3	100.288			44.603	100.319
			48.331	100.288			44.634	100.319
			48.362	100.288			44.665	100.319
			48.393	100.288			44.697	100.319
			48.424	100.288			44.728	100.319
			48.455	100.289			44.759	100.319
			48.486	100.289			44.79	100.319
			48.517	100.289			44.821	100.319
			48.548	100.289			44.852	100.319
			48.579	100.289			44.883	100.32
			48.61	100.289			44.914	100.32
			48.641	100.289			44.945	100.32
			48.672	100.289			44.976	100.32
			48.703	100.289			45.007	100.32
			48.734	100.29			45.038	100.32
			48.765	100.29			45.069	100.32
			48.796	100.29			45.1	100.32
			48.827	100.29			45.132	100.32
			48.858	100.29			45.163	100.32
			48.889	100.29			45.194	100.32
			48.92	100.29			45.225	100.32
			48.951	100.29			45.256	100.32
			48.982	100.29			45.287	100.32
			49.014	100.291			45.318	100.321
			49.045	100.291			45.349	100.321
			49.076	100.291			45.38	100.321
			49.107	100.291			45.412	100.321
			49.138	100.291			45.443	100.321
			49.169	100.291			45.474	100.321
			49.2	100.291			45.505	100.321
			49.231	100.291			45.536	100.321
			49.262	100.291			45.567	100.321
			49.293	100.291			45.598	100.321
			49.324	100.291			45.63	100.321
			49.355	100.292			45.661	100.321
			49.387	100.292			45.692	100.321
			49.418	100.292			45.723	100.321
			49.449	100.292			45.754	100.321
			49.48	100.292			45.785	100.321
			49.511	100.292			45.817	100.322
			49.542	100.292			45.848	100.322
			49.573	100.292			45.879	100.322
			49.604	100.293			45.91	100.322
			49.635	100.293			45.941	100.322
			49.667	100.293			45.972	100.322
			49.698	100.293			46.004	100.322
			49.729	100.293			46.035	100.322
			49.76	100.293			46.066	100.322
			49.791	100.293			46.097	100.322
			49.822	100.293			46.128	100.322
			49.853	100.293			46.16	100.322
			49.885	100.293			46.191	100.322
			49.916	100.293			46.222	100.323
			49.947	100.294			46.253	100.323
			49.978	100.294			46.284	100.323
			50.009	100.294			46.316	100.323
			50.04	100.294			46.347	100.323
			50.072	100.294			46.378	100.323
			50.103	100.294			46.409	100.323
			50.134	100.294			46.441	100.323
			50.165	100.294			46.472	100.323
			50.196	100.294			46.503	100.323
			50.228	100.294			46.534	100.323
			50.259	100.294			46.566	100.323
			50.29	100.294			46.597	100.324
			50.321	100.295			46.628	100.324
			50.352	100.295			46.659	100.324
			50.384	100.295			46.691	100.324
			50.415	100.295			46.722	100.324
			50.446	100.295			46.753	100.324
			50.477	100.295			46.784	100.324
			50.508	100.295			46.816	100.324
			50.54	100.295			46.847	100.324
			50.571	100.295			46.878	100.324
			50.602	100.295			46.909	100.324
			50.633	100.295			46.941	100.324
			50.665	100.296			46.972	100.324
			50.696	100.296			47.003	100.325
			50.727	100.296			47.034	100.325
			50.758	100.296			47.066	100.325
			50.79	100.296			47.097	100.325
			50.821	100.296			47.128	100.325
			50.852	100.296			47.16	100.325
			50.883	100.296			47.191	100.325
			50.915	100.296			47.222	100.325
			50.946	100.296			47.253	100.325
			50.977	100.296			47.285	100.325
			51.008	100.297			47.316	100.325
			51.04	100.297			47.347	100.325
			51.071	100.297			47.379	100.325
			51.102	100.297			47.41	100.325
			51.133	100.297			47.441	100.325
			51.165	100.297			47.473	100.326
			51.196	100.297			47.504	100.326
			51.227	100.297			47.535	100.326
			51.259	100.297			47.567	100.326
			51.29	100.297			47.598	100.326
			51.321	100.298			47.629	100.326
			51.353	100.298			47.661	100.326
			51.384	100.298			47.692	100.326
			51.415	100.298			47.723	100.326
			51.446	100.298			47.755	100.326
			51.478	100.298			47.786	100.326
			51.509	100.298			47.817	100.326
			51.54	100.298			47.849	100.326
			51.572	100.298			47.88	100.326
			51.603	100.298			47.911	100.326
			51.634	100.298			47.943	100.326
			51.666	100.298			47.974	100.326
			51.697	100.298			48.005	100.326
			51.728	100.298			48.037	100.326
			51.76	100.298			48.068	100.327
			51.791	100.298			48.099	100.327
			51.822	100.298			48.131	100.327
			51.854	100.298			48.162	100.327
			51.885	100.298			48.194	100.327
			51.916	100.299			48.225	100.327
			51.948	100.299			48.256	100.327
			51.979	100.299			48.288	100.327
			52.01	100.299			48.319	100.327
			52.042	100.299			48.35	100.327
			52.073	100.299			48.382	100.327
			52.105	100.299			48.413	100.327
			52.136	100.299			48.445	100.327
			52.167	100.299			48.476	100.327
			52.199	100.299			48.507	100.327
			52.23	100.299			48.539	100.327
			52.261	100.299			48.57	100.327
			52.293	100.3			48.602	100.327
			52.324	100.3			48.633	100.327
			52.356	100.3			48.664	100.327
			52.387	100.3			48.696	100.327
			52.418	100.3			48.727	100.327
			52.45	100.3			48.759	100.328
			52.481	100.3			48.79	100.328
			52.513	100.3			48.821	100.328
			52.544	100.3			48.853	100.328
			52.575	100.3			48.884	100.328
			52.607	100.3			48.916	100.328
			52.638	100.301			48.947	100.328
			52.67	100.301			48.979	100.328
			52.701	100.301			49.01	100.328
			52.732	100.301			49.041	100.328
			52.764	100.301			49.073	100.328
			52.795	100.301			49.104	100.328
			52.827	100.301			49.136	100.328
			52.858	100.301			49.167	100.328
			52.89	100.301			49.199	100.328
			52.921	100.301			49.23	100.328
			52.952	100.301			49.261	100.328
			52.984	100.301			49.293	100.328
			53.015	100.301			49.324	100.328
			53.047	100.301			49.356	100.328
			53.078	100.301			49.387	100.328
			53.11	100.302			49.419	100.328
			53.141	100.302			49.45	100.328
			53.172	100.302			49.482	100.328
			53.204	100.302			49.513	100.329
			53.235	100.302			49.544	100.329
			53.267	100.302			49.576	100.329
			53.298	100.302			49.607	100.329
			53.33	100.302			49.639	100.329
			53.361	100.302			49.67	100.329
			53.393	100.302			49.702	100.329
			53.424	100.302			49.733	100.329
			53.456	100.302			49.765	100.329
			53.487	100.302			49.796	100.329
			53.519	100.302			49.828	100.329
			53.55	100.302			49.859	100.329
			53.581	100.303			49.891	100.329
			53.613	100.303			49.922	100.329
			53.644	100.303			49.954	100.329
			53.676	100.303			49.985	100.33
			53.707	100.303			50.017	100.33
			53.739	100.303			50.048	100.33
			53.77	100.303			50.08	100.33
			53.802	100.303			50.111	100.33
			53.833	100.303			50.143	100.33
			53.865	100.303			50.174	100.33
			53.896	100.303			50.206	100.33
			53.928	100.303			50.237	100.33
			53.959	100.303			50.269	100.33
			53.991	100.303			50.3	100.33
			54.022	100.303			50.332	100.33
			54.054	100.303			50.363	100.33
			54.085	100.303			50.395	100.33
			54.117	100.303			50.426	100.33
			54.148	100.303			50.458	100.33
			54.18	100.304			50.489	100.33
			54.211	100.304			50.521	100.33
			54.243	100.304			50.552	100.33
			54.274	100.304			50.584	100.33
			54.306	100.304			50.615	100.33
			54.338	100.304			50.647	100.33
			54.369	100.304			50.678	100.33
			54.401	100.304			50.71	100.33
			54.432	100.304			50.741	100.33
			54.464	100.304			50.773	100.33
			54.495	100.304			50.805	100.33
			54.527	100.304			50.836	100.33
			54.558	100.304			50.868	100.33
			54.59	100.304			50.899	100.33
			54.621	100.304			50.931	100.33
			54.653	100.304			50.962	100.331
			54.684	100.304			50.994	100.331
			54.716	100.305			51.025	100.33
			54.748	100.305			51.057	100.33
			54.779	100.305			51.089	100.33
			54.811	100.305			51.12	100.331
			54.842	100.305			51.152	100.331
			54.874	100.305			51.183	100.331
			54.905	100.305			51.215	100.331
			54.937	100.305			51.246	100.331
			54.968	100.305			51.278	100.331
			55	100.305			51.31	100.331
			55.032	100.305			51.341	100.331
			55.063	100.305			51.373	100.331
			55.095	100.305			51.404	100.331
			55.126	100.305			51.436	100.331
			55.158	100.305			51.467	100.331
			55.189	100.305			51.499	100.331
			55.221	100.305			51.531	100.331
			55.253	100.305			51.562	100.331
			55.284	100.305			51.594	100.331
			55.316	100.305			51.625	100.331
			55.347	100.306			51.657	100.331
			55.379	100.306			51.689	100.331
			55.411	100.306			51.72	100.331
			55.442	100.306			51.752	100.331
			55.474	100.306			51.783	100.331
			55.505	100.306			51.815	100.331
			55.537	100.306			51.847	100.331
			55.569	100.306			51.878	100.331
			55.6	100.306			51.91	100.331
			55.632	100.306			51.941	100.331
			55.663	100.306			51.973	100.331
			55.695	100.306			52.005	100.332
			55.727	100.306			52.036	100.332
			55.758	100.306			52.068	100.332
			55.79	100.306			52.099	100.332
			55.821	100.306			52.131	100.332
			55.853	100.306			52.163	100.332
			55.885	100.306			52.194	100.332
			55.916	100.307			52.226	100.332
			55.948	100.307			52.258	100.332
			55.979	100.307			52.289	100.332
			56.011	100.307			52.321	100.332
			56.043	100.307			52.352	100.332
			56.074	100.307			52.384	100.332
			56.106	100.307			52.416	100.332
			56.138	100.307			52.447	100.332
			56.169	100.307			52.479	100.332
			56.201	100.307			52.511	100.332
			56.233	100.307			52.542	100.332
			56.264	100.307			52.574	100.332
			56.296	100.307			52.606	100.332
			56.327	100.307			52.637	100.332
			56.359	100.307			52.669	100.332
			56.391	100.307			52.7	100.333
			56.422	100.307			52.732	100.333
			56.454	100.307			52.764	100.333
			56.486	100.308			52.795	100.333
			56.517	100.308			52.827	100.333
			56.549	100.308			52.859	100.333
			56.581	100.308			52.89	100.333
			56.612	100.308			52.922	100.333
			56.644	100.308			52.954	100.333
			56.676	100.308			52.985	100.333
			56.707	100.308			53.017	100.333
			56.739	100.308			53.049	100.333
			56.771	100.308			53.08	100.333
			56.802	100.308			53.112	100.333
			56.834	100.308			53.144	100.333
			56.866	100.308			53.175	100.333
			56.897	100.308			53.207	100.333
			56.929	100.308			53.239	100.333
			56.961	100.309			53.27	100.333
			56.992	100.309			53.302	100.333
			57.024	100.309			53.334	100.334
			57.056	100.309			53.365	100.334
			57.087	100.309			53.397	100.334
			57.119	100.309			53.429	100.334
			57.151	100.309			53.461	100.334
			57.183	100.309			53.492	100.334
			57.214	100.309			53.524	100.334
			57.246	100.309			53.556	100.334
			57.278	100.309			53.587	100.334
			57.309	100.309			53.619	100.334
			57.341	100.309			53.651	100.334
			57.373	100.309			53.682	100.334
			57.404	100.309			53.714	100.334
			57.436	100.309			53.746	100.334
			57.468	100.309			53.778	100.334
			57.5	100.31			53.809	100.334
			57.531	100.31			53.841	100.334
			57.563	100.31			53.873	100.334
			57.595	100.31			53.904	100.334
			57.626	100.31			53.936	100.334
			57.658	100.31			53.968	100.334
			57.69	100.31			54	100.334
			57.721	100.31			54.031	100.334
			57.753	100.31			54.063	100.334
			57.785	100.31			54.095	100.334
			57.817	100.31			54.126	100.334
			57.848	100.31			54.158	100.334
			57.88	100.31			54.19	100.334
			57.912	100.31			54.222	100.334
			57.944	100.311			54.253	100.334
			57.975	100.311			54.285	100.334
			58.007	100.311			54.317	100.335
			58.039	100.311			54.348	100.335
			58.07	100.311			54.38	100.335
			58.102	100.311			54.412	100.335
			58.134	100.311			54.444	100.335
			58.166	100.311			54.475	100.335
			58.197	100.311			54.507	100.335
			58.229	100.311			54.539	100.335
			58.261	100.311			54.571	100.335
			58.293	100.311			54.602	100.335
			58.324	100.311			54.634	100.335
			58.356	100.311			54.666	100.335
			58.388	100.311			54.698	100.335
			58.42	100.311			54.729	100.335
			58.451	100.312			54.761	100.335
			58.483	100.312			54.793	100.335
			58.515	100.312			54.825	100.335
			58.547	100.312			54.856	100.336
			58.578	100.312			54.888	100.336
			58.61	100.312			54.92	100.336
			58.642	100.312			54.952	100.336
			58.674	100.312			54.983	100.336
			58.706	100.312			55.015	100.336
			58.737	100.312			55.047	100.336
			58.769	100.312			55.079	100.336
			58.801	100.312			55.111	100.336
			58.833	100.312			55.142	100.336
			58.864	100.312			55.174	100.336
			58.896	100.312			55.206	100.336
			58.928	100.312			55.238	100.336
			58.96	100.312			55.269	100.336
			58.992	100.312			55.301	100.336
			59.023	100.313			55.333	100.336
			59.055	100.313			55.365	100.336
			59.087	100.313			55.397	100.336
			59.119	100.313			55.428	100.336
			59.15	100.313			55.46	100.336
			59.182	100.313			55.492	100.336
			59.214	100.313			55.524	100.336
			59.246	100.313			55.556	100.336
			59.278	100.313			55.587	100.336
			59.309	100.313			55.619	100.336
			59.341	100.313			55.651	100.336
			59.373	100.313			55.683	100.336
			59.405	100.313			55.715	100.336
			59.437	100.313			55.746	100.336
			59.468	100.313			55.778	100.336
			59.5	100.313			55.81	100.336
			59.532	100.313			55.842	100.336
			59.564	100.313			55.874	100.336
			59.596	100.313			55.905	100.336
			59.627	100.313			55.937	100.337
			59.659	100.313			55.969	100.337
			59.691	100.313			56.001	100.337
			59.723	100.313			56.033	100.337
			59.755	100.313			56.065	100.337
			59.786	100.313			56.096	100.337
			59.818	100.313			56.128	100.337
			59.85	100.313			56.16	100.337
			59.882	100.314			56.192	100.337
			59.914	100.314			56.224	100.337
			59.945	100.314			56.255	100.337
			59.977	100.314			56.287	100.337
			60.009	100.314			56.319	100.337
			60.041	100.314			56.351	100.337
			60.073	100.314			56.383	100.337
			60.105	100.314			56.415	100.337
			60.136	100.314			56.447	100.337
			60.168	100.314			56.478	100.337
			60.2	100.314			56.51	100.337
			60.232	100.314			56.542	100.337
			60.264	100.314			56.574	100.337
			60.296	100.314			56.606	100.337
			60.327	100.314			56.638	100.337
			60.359	100.314			56.669	100.337
			60.391	100.314			56.701	100.338
			60.423	100.314			56.733	100.338
			60.455	100.314			56.765	100.338
			60.487	100.314			56.797	100.338
			60.519	100.315			56.829	100.338
			60.55	100.315			56.861	100.338
			60.582	100.315			56.892	100.338
			60.614	100.315			56.924	100.338
			60.646	100.315			56.956	100.338
			60.678	100.315			56.988	100.338
			60.71	100.315			57.02	100.338
			60.741	100.315			57.052	100.338
			60.773	100.315			57.084	100.338
			60.805	100.315			57.115	100.338
			60.837	100.315			57.147	100.338
			60.869	100.315			57.179	100.338
			60.901	100.315			57.211	100.338
			60.933	100.315			57.243	100.338
			60.965	100.315			57.275	100.338
			60.996	100.315			57.307	100.338
			61.028	100.315			57.338	100.338
			61.06	100.315			57.37	100.338
			61.092	100.316			57.402	100.338
			61.124	100.316			57.434	100.338
			61.156	100.316			57.466	100.338
			61.188	100.316			57.498	100.338
			61.219	100.316			57.53	100.339
			61.251	100.316			57.562	100.339
			61.283	100.316			57.594	100.339
			61.315	100.316			57.625	100.339
			61.347	100.316			57.657	100.339
			61.379	100.316			57.689	100.339
			61.411	100.316			57.721	100.339
			61.443	100.316			57.753	100.339
			61.475	100.316			57.785	100.339
			61.506	100.316			57.817	100.339
			61.538	100.316			57.849	100.339
			61.57	100.316			57.881	100.339
			61.602	100.316			57.913	100.339
			61.634	100.316			57.945	100.339
			61.666	100.317			57.976	100.339
			61.698	100.317			58.008	100.339
			61.73	100.317			58.04	100.339
			61.762	100.317			58.072	100.339
			61.794	100.317			58.104	100.339
			61.825	100.317			58.136	100.339
			61.857	100.317			58.168	100.339
			61.889	100.317			58.2	100.339
			61.921	100.317			58.232	100.339
			61.953	100.317			58.264	100.339
			61.985	100.317			58.296	100.339
			62.017	100.317			58.328	100.339
			62.049	100.317			58.359	100.34
			62.081	100.317			58.391	100.34
			62.113	100.317			58.423	100.34
			62.145	100.318			58.455	100.34
			62.177	100.318			58.487	100.34
			62.208	100.318			58.519	100.34
			62.24	100.318			58.551	100.34
			62.272	100.318			58.583	100.34
			62.304	100.318			58.615	100.34
			62.336	100.318			58.647	100.34
			62.368	100.318			58.679	100.34
			62.4	100.318			58.711	100.34
			62.432	100.318			58.743	100.34
			62.464	100.318			58.775	100.34
			62.496	100.318			58.807	100.34
			62.528	100.318			58.838	100.34
			62.56	100.318			58.87	100.34
			62.592	100.318			58.902	100.34
			62.624	100.318			58.934	100.34
			62.656	100.318			58.966	100.341
			62.687	100.318			58.998	100.341
			62.719	100.318			59.03	100.341
			62.751	100.318			59.062	100.341
			62.783	100.318			59.094	100.341
			62.815	100.318			59.126	100.341
			62.847	100.318			59.158	100.341
			62.879	100.318			59.19	100.341
			62.911	100.318			59.222	100.341
			62.943	100.318			59.254	100.341
			62.975	100.318			59.286	100.341
			63.007	100.319			59.318	100.341
			63.039	100.319			59.35	100.341
			63.071	100.319			59.382	100.341
			63.103	100.319			59.414	100.341
			63.135	100.319			59.446	100.341
			63.167	100.319			59.478	100.341
			63.199	100.319			59.51	100.342
			63.231	100.319			59.542	100.342
			63.263	100.319			59.574	100.342
			63.295	100.319			59.606	100.342
			63.327	100.319			59.638	100.342
			63.359	100.319			59.669	100.342
			63.391	100.319			59.701	100.342
			63.423	100.319			59.733	100.342
			63.455	100.319			59.765	100.342
			63.487	100.319			59.797	100.342
			63.519	100.319			59.829	100.342
			63.551	100.32			59.861	100.342
			63.582	100.32			59.893	100.342
			63.614	100.32			59.925	100.342
			63.646	100.32			59.957	100.342
			63.678	100.32			59.989	100.342
			63.71	100.32			60.021	100.342
			63.742	100.32			60.053	100.342
			63.774	100.32			60.085	100.342
			63.806	100.32			60.117	100.342
			63.838	100.32			60.149	100.342
			63.87	100.32			60.181	100.342
			63.902	100.32			60.213	100.342
			63.934	100.32			60.245	100.342
			63.966	100.32			60.277	100.342
			63.998	100.32			60.309	100.342
			64.03	100.32			60.341	100.342
			64.062	100.32			60.373	100.342
			64.094	100.32			60.405	100.342
			64.126	100.32			60.437	100.342
			64.158	100.32			60.469	100.342
			64.19	100.32			60.501	100.342
			64.222	100.32			60.533	100.343
			64.254	100.32			60.565	100.343
			64.287	100.32			60.597	100.343
			64.319	100.321			60.63	100.343
			64.351	100.321			60.662	100.343
			64.383	100.321			60.694	100.343
			64.415	100.321			60.726	100.343
			64.447	100.321			60.758	100.343
			64.479	100.321			60.79	100.343
			64.511	100.321			60.822	100.343
			64.543	100.321			60.854	100.343
			64.575	100.321			60.886	100.343
			64.607	100.321			60.918	100.343
			64.639	100.321			60.95	100.343
			64.671	100.321			60.982	100.343
			64.703	100.321			61.014	100.343
			64.735	100.321			61.046	100.343
			64.767	100.321			61.078	100.343
			64.799	100.321			61.11	100.343
			64.831	100.321			61.142	100.343
			64.863	100.321			61.174	100.343
			64.895	100.321			61.206	100.343
			64.927	100.321			61.238	100.343
			64.959	100.321			61.27	100.343
			64.991	100.321			61.302	100.343
			65.023	100.321			61.334	100.343
			65.055	100.321			61.366	100.343
			65.087	100.321			61.398	100.343
			65.119	100.321			61.431	100.343
			65.151	100.321			61.463	100.343
			65.183	100.321			61.495	100.343
			65.215	100.321			61.527	100.343
			65.248	100.321			61.559	100.343
			65.28	100.321			61.591	100.343
			65.312	100.321			61.623	100.344
			65.344	100.321			61.655	100.344
			65.376	100.321			61.687	100.344
			65.408	100.322			61.719	100.344
			65.44	100.322			61.751	100.344
			65.472	100.322			61.783	100.344
			65.504	100.322			61.815	100.344
			65.536	100.322			61.847	100.344
			65.568	100.321			61.88	100.344
			65.6	100.321			61.912	100.344
			65.632	100.321			61.944	100.344
			65.664	100.322			61.976	100.344
			65.696	100.322			62.008	100.344
			65.729	100.322			62.04	100.344
			65.761	100.322			62.072	100.344
			65.793	100.322			62.104	100.344
			65.825	100.322			62.136	100.344
			65.857	100.322			62.168	100.344
			65.889	100.322			62.2	100.344
			65.921	100.322			62.233	100.344
			65.953	100.322			62.265	100.344
			65.985	100.322			62.297	100.344
			66.017	100.322			62.329	100.344
			66.049	100.322			62.361	100.345
			66.082	100.322			62.393	100.345
			66.114	100.322			62.425	100.345
			66.146	100.322			62.457	100.345
			66.178	100.322			62.489	100.345
			66.21	100.322			62.522	100.345
			66.242	100.322			62.554	100.345
			66.274	100.322			62.586	100.345
			66.306	100.322			62.618	100.345
			66.338	100.322			62.65	100.345
			66.37	100.322			62.682	100.345
			66.403	100.322			62.714	100.345
			66.435	100.322			62.746	100.345
			66.467	100.322			62.778	100.345
			66.499	100.322			62.811	100.345
			66.531	100.322			62.843	100.345
			66.563	100.322			62.875	100.345
			66.595	100.322			62.907	100.345
			66.627	100.322			62.939	100.345
			66.66	100.322			62.971	100.345
			66.692	100.322			63.003	100.345
			66.724	100.322			63.036	100.345
			66.756	100.322			63.068	100.345
			66.788	100.322			63.1	100.345
			66.82	100.322			63.132	100.345
			66.852	100.322			63.164	100.345
			66.884	100.322			63.196	100.345
			66.917	100.322			63.228	100.345
			66.949	100.322			63.26	100.345
			66.981	100.322			63.293	100.345
			67.013	100.322			63.325	100.345
			67.045	100.322			63.357	100.346
			67.077	100.322			63.389	100.346
			67.109	100.322			63.421	100.346
			67.142	100.322			63.453	100.346
			67.174	100.323			63.486	100.346
			67.206	100.323			63.518	100.346
			67.238	100.323			63.55	100.346
			67.27	100.323			63.582	100.346
			67.302	100.323			63.614	100.346
			67.334	100.323			63.646	100.346
			67.367	100.323			63.678	100.346
			67.399	100.323			63.711	100.346
			67.431	100.323			63.743	100.346
			67.463	100.323			63.775	100.346
			67.495	100.323			63.807	100.346
			67.527	100.323			63.839	100.346
			67.56	100.323			63.871	100.346
			67.592	100.323			63.904	100.346
			67.624	100.323			63.936	100.347
			67.656	100.323			63.968	100.347
			67.688	100.323			64	100.347
			67.72	100.323			64.032	100.347
			67.753	100.323			64.064	100.347
			67.785	100.323			64.097	100.347
			67.817	100.323			64.129	100.347
			67.849	100.323			64.161	100.347
			67.881	100.323			64.193	100.347
			67.913	100.323			64.225	100.347
			67.946	100.323			64.258	100.347
			67.978	100.323			64.29	100.347
			68.01	100.323			64.322	100.347
			68.042	100.323			64.354	100.347
			68.074	100.323			64.386	100.347
			68.107	100.323			64.418	100.347
			68.139	100.323			64.451	100.347
			68.171	100.323			64.483	100.347
			68.203	100.323			64.515	100.347
			68.235	100.323			64.547	100.347
			68.267	100.323			64.579	100.347
			68.3	100.323			64.612	100.347
			68.332	100.323			64.644	100.347
			68.364	100.323			64.676	100.347
			68.396	100.323			64.708	100.347
			68.428	100.323			64.74	100.347
			68.461	100.324			64.773	100.347
			68.493	100.324			64.805	100.347
			68.525	100.324			64.837	100.347
			68.557	100.324			64.869	100.347
			68.589	100.324			64.901	100.348
			68.622	100.324			64.934	100.348
			68.654	100.324			64.966	100.348
			68.686	100.324			64.998	100.348
			68.718	100.324			65.03	100.348
			68.751	100.324			65.063	100.348
			68.783	100.324			65.095	100.348
			68.815	100.324			65.127	100.348
			68.847	100.324			65.159	100.348
			68.879	100.324			65.191	100.348
			68.912	100.324			65.224	100.348
			68.944	100.324			65.256	100.348
			68.976	100.324			65.288	100.348
			69.008	100.324			65.32	100.348
			69.04	100.324			65.353	100.348
			69.073	100.324			65.385	100.348
			69.105	100.324			65.417	100.348
			69.137	100.324			65.449	100.348
			69.169	100.324			65.482	100.348
			69.202	100.324			65.514	100.348
			69.234	100.324			65.546	100.348
			69.266	100.324			65.578	100.348
			69.298	100.324			65.61	100.348
			69.331	100.324			65.643	100.349
			69.363	100.324			65.675	100.349
			69.395	100.325			65.707	100.349
			69.427	100.325			65.739	100.349
			69.46	100.325			65.772	100.349
			69.492	100.325			65.804	100.349
			69.524	100.325			65.836	100.349
			69.556	100.325			65.868	100.349
			69.589	100.325			65.901	100.349
			69.621	100.325			65.933	100.349
			69.653	100.325			65.965	100.349
			69.685	100.325			65.998	100.349
			69.718	100.325			66.03	100.349
			69.75	100.325			66.062	100.349
			69.782	100.325			66.094	100.349
			69.814	100.325			66.127	100.349
			69.847	100.325			66.159	100.349
			69.879	100.325			66.191	100.349
			69.911	100.325			66.223	100.349
			69.943	100.325			66.256	100.349
			69.976	100.325			66.288	100.349
			70.008	100.325			66.32	100.349
			70.04	100.325			66.352	100.35
			70.073	100.325			66.385	100.35
			70.105	100.325			66.417	100.35
			70.137	100.325			66.449	100.35
			70.169	100.325			66.482	100.35
			70.202	100.325			66.514	100.35
			70.234	100.325			66.546	100.35
			70.266	100.325			66.578	100.35
			70.299	100.325			66.611	100.35
			70.331	100.325			66.643	100.35
			70.363	100.325			66.675	100.35
			70.395	100.325			66.708	100.35
			70.428	100.325			66.74	100.35
			70.46	100.325			66.772	100.35
			70.492	100.325			66.804	100.35
			70.525	100.325			66.837	100.35
			70.557	100.325			66.869	100.35
			70.589	100.325			66.901	100.35
			70.621	100.326			66.934	100.35
			70.654	100.326			66.966	100.35
			70.686	100.326			66.998	100.35
			70.718	100.326			67.031	100.35
			70.751	100.326			67.063	100.35
			70.783	100.326			67.095	100.35
			70.815	100.326			67.127	100.35
			70.848	100.326			67.16	100.351
			70.88	100.326			67.192	100.351
			70.912	100.326			67.224	100.351
			70.944	100.326			67.257	100.351
			70.977	100.326			67.289	100.351
			71.009	100.326			67.321	100.351
			71.041	100.326			67.354	100.351
			71.074	100.326			67.386	100.351
			71.106	100.326			67.418	100.351
			71.138	100.326			67.451	100.351
			71.171	100.326			67.483	100.351
			71.203	100.326			67.515	100.351
			71.235	100.326			67.548	100.351
			71.268	100.326			67.58	100.351
			71.3	100.326			67.612	100.351
			71.332	100.326			67.645	100.351
			71.365	100.326			67.677	100.351
			71.397	100.326			67.709	100.351
			71.429	100.326			67.742	100.351
			71.462	100.326			67.774	100.351
			71.494	100.326			67.806	100.351
			71.526	100.326			67.839	100.351
			71.559	100.326			67.871	100.351
			71.591	100.326			67.903	100.351
			71.623	100.326			67.936	100.351
			71.656	100.326			67.968	100.351
			71.688	100.326			68	100.351
			71.72	100.326			68.033	100.351
			71.753	100.326			68.065	100.351
			71.785	100.326			68.097	100.351
			71.817	100.326			68.13	100.351
			71.85	100.326			68.162	100.352
			71.882	100.326			68.194	100.352
			71.914	100.326			68.227	100.352
			71.947	100.326			68.259	100.352
			71.979	100.326			68.291	100.352
			72.012	100.326			68.324	100.352
			72.044	100.326			68.356	100.352
			72.076	100.326			68.389	100.352
			72.109	100.326			68.421	100.352
			72.141	100.326			68.453	100.352
			72.173	100.326			68.486	100.352
			72.206	100.326			68.518	100.352
			72.238	100.326			68.55	100.352
			72.27	100.326			68.583	100.352
			72.303	100.326			68.615	100.352
			72.335	100.326			68.647	100.352
			72.368	100.326			68.68	100.352
			72.4	100.326			68.712	100.352
			72.432	100.326			68.745	100.352
			72.465	100.326			68.777	100.352
			72.497	100.326			68.809	100.352
			72.529	100.326			68.842	100.352
			72.562	100.326			68.874	100.352
			72.594	100.326			68.906	100.352
			72.627	100.326			68.939	100.352
			72.659	100.326			68.971	100.352
			72.691	100.326			69.004	100.352
			72.724	100.327			69.036	100.352
			72.756	100.327			69.068	100.352
			72.789	100.327			69.101	100.352
			72.821	100.327			69.133	100.352
			72.853	100.327			69.165	100.352
			72.886	100.327			69.198	100.352
			72.918	100.327			69.23	100.352
			72.951	100.327			69.263	100.352
			72.983	100.327			69.295	100.352
			73.015	100.327			69.327	100.352
			73.048	100.327			69.36	100.352
			73.08	100.327			69.392	100.352
			73.113	100.327			69.425	100.352
			73.145	100.327			69.457	100.352
			73.177	100.327			69.489	100.352
			73.21	100.327			69.522	100.352
			73.242	100.327			69.554	100.352
			73.275	100.327			69.587	100.352
			73.307	100.327			69.619	100.352
			73.34	100.327			69.651	100.353
			73.372	100.327			69.684	100.353
			73.404	100.327			69.716	100.352
			73.437	100.327			69.749	100.352
			73.469	100.327			69.781	100.352
			73.502	100.327			69.813	100.353
			73.534	100.327			69.846	100.353
			73.567	100.327			69.878	100.353
			73.599	100.327			69.911	100.353
			73.631	100.327			69.943	100.353
			73.664	100.327			69.976	100.353
			73.696	100.327			70.008	100.353
			73.729	100.327			70.04	100.353
			73.761	100.327			70.073	100.353
			73.793	100.327			70.105	100.353
			73.826	100.327			70.138	100.353
			73.858	100.327			70.17	100.353
			73.891	100.327			70.202	100.353
			73.923	100.327			70.235	100.353
			73.956	100.327			70.267	100.353
			73.988	100.327			70.3	100.353
			74.021	100.327			70.332	100.353
			74.053	100.327			70.365	100.353
			74.085	100.327			70.397	100.353
			74.118	100.327			70.429	100.353
			74.15	100.327			70.462	100.353
			74.183	100.327			70.494	100.353
			74.215	100.327			70.527	100.353
			74.248	100.327			70.559	100.353
			74.28	100.327			70.592	100.353
			74.313	100.327			70.624	100.353
			74.345	100.327			70.657	100.353
			74.377	100.327			70.689	100.353
			74.41	100.328			70.721	100.353
			74.442	100.328			70.754	100.353
			74.475	100.328			70.786	100.353
			74.507	100.328			70.819	100.353
			74.54	100.328			70.851	100.353
			74.572	100.328			70.884	100.353
			74.605	100.328			70.916	100.353
			74.637	100.328			70.949	100.353
			74.67	100.328			70.981	100.353
			74.702	100.328			71.014	100.353
			74.734	100.328			71.046	100.353
			74.767	100.328			71.078	100.353
			74.799	100.328			71.111	100.353
			74.832	100.328			71.143	100.353
			74.864	100.328			71.176	100.353
			74.897	100.328			71.208	100.353
			74.929	100.328			71.241	100.353
			74.962	100.328			71.273	100.353
			74.994	100.328			71.306	100.353
			75.027	100.328			71.338	100.353
			75.059	100.328			71.371	100.353
			75.092	100.328			71.403	100.353
			75.124	100.328			71.436	100.353
			75.157	100.328			71.468	100.353
			75.189	100.328			71.501	100.353
			75.221	100.328			71.533	100.353
			75.254	100.328			71.566	100.353
			75.286	100.328			71.598	100.353
			75.319	100.328			71.631	100.353
			75.351	100.328			71.663	100.353
			75.384	100.328			71.696	100.353
			75.416	100.328			71.728	100.353
			75.449	100.328			71.761	100.353
			75.481	100.329			71.793	100.354
			75.514	100.329			71.826	100.354
			75.546	100.329			71.858	100.354
			75.579	100.329			71.891	100.354
			75.611	100.329			71.923	100.354
			75.644	100.329			71.956	100.354
			75.676	100.329			71.988	100.354
			75.709	100.329			72.021	100.354
			75.741	100.329			72.053	100.354
			75.774	100.329			72.086	100.354
			75.806	100.329			72.118	100.354
			75.839	100.329			72.151	100.354
			75.871	100.329			72.183	100.354
			75.904	100.329			72.216	100.354
			75.936	100.329			72.248	100.354
			75.969	100.329			72.281	100.354
			76.001	100.329			72.313	100.354
			76.034	100.329			72.346	100.354
			76.067	100.329			72.378	100.354
			76.099	100.329			72.411	100.354
			76.132	100.329			72.443	100.354
			76.164	100.329			72.476	100.354
			76.197	100.329			72.508	100.354
			76.229	100.329			72.541	100.354
			76.262	100.329			72.573	100.354
			76.294	100.329			72.606	100.354
			76.327	100.329			72.638	100.354
			76.359	100.329			72.671	100.354
			76.392	100.329			72.703	100.354
			76.424	100.329			72.736	100.354
			76.457	100.329			72.768	100.354
			76.489	100.33			72.801	100.354
			76.522	100.33			72.834	100.354
			76.554	100.33			72.866	100.354
			76.587	100.329			72.899	100.354
			76.619	100.329			72.931	100.354
			76.652	100.329			72.964	100.354
			76.685	100.329			72.996	100.354
			76.717	100.329			73.029	100.354
			76.75	100.329			73.061	100.354
			76.782	100.329			73.094	100.354
			76.815	100.329			73.126	100.354
			76.847	100.329			73.159	100.354
			76.88	100.329			73.191	100.354
			76.912	100.329			73.224	100.354
			76.945	100.329			73.256	100.354
			76.977	100.329			73.289	100.354
			77.01	100.329			73.322	100.354
			77.042	100.329			73.354	100.354
			77.075	100.329			73.387	100.354
			77.108	100.329			73.419	100.354
			77.14	100.329			73.452	100.354
			77.173	100.329			73.484	100.354
			77.205	100.329			73.517	100.354
			77.238	100.329			73.549	100.354
			77.27	100.329			73.582	100.354
			77.303	100.329			73.614	100.354
			77.335	100.329			73.647	100.354
			77.368	100.329			73.68	100.354
			77.401	100.329			73.712	100.354
			77.433	100.329			73.745	100.354
			77.466	100.329			73.777	100.354
			77.498	100.329			73.81	100.354
			77.531	100.329			73.842	100.354
			77.563	100.329			73.875	100.354
			77.596	100.329			73.908	100.354
			77.629	100.329			73.94	100.354
			77.661	100.329			73.973	100.354
			77.694	100.329			74.005	100.354
			77.726	100.329			74.038	100.354
			77.759	100.329			74.07	100.354
			77.791	100.329			74.103	100.354
			77.824	100.329			74.136	100.354
			77.857	100.329			74.168	100.354
			77.889	100.329			74.201	100.354
			77.922	100.329			74.233	100.354
			77.954	100.329			74.266	100.354
			77.987	100.329			74.298	100.354
			78.019	100.329			74.331	100.354
			78.052	100.329			74.364	100.354
			78.085	100.329			74.396	100.354
			78.117	100.329			74.429	100.354
			78.15	100.329			74.461	100.354
			78.182	100.329			74.494	100.354
			78.215	100.329			74.526	100.354
			78.247	100.329			74.559	100.354
			78.28	100.329			74.592	100.354
			78.313	100.329			74.624	100.354
			78.345	100.329			74.657	100.354
			78.378	100.329			74.689	100.354
			78.41	100.329			74.722	100.354
			78.443	100.329			74.755	100.354
			78.476	100.329			74.787	100.354
			78.508	100.329			74.82	100.354
			78.541	100.329			74.852	100.354
			78.573	100.328			74.885	100.354
			78.606	100.328			74.918	100.354
			78.639	100.328			74.95	100.354
			78.671	100.328			74.983	100.354
			78.704	100.328			75.015	100.354
			78.736	100.328			75.048	100.354
			78.769	100.328			75.081	100.354
			78.802	100.328			75.113	100.354
			78.834	100.328			75.146	100.354
			78.867	100.328			75.178	100.354
			78.899	100.328			75.211	100.354
			78.932	100.328			75.244	100.354
			78.965	100.328			75.276	100.354
			78.997	100.328			75.309	100.354
[truncated: 21,325 more rows]
