# Supplementary material for: Efficient and thermally stable organic solar cells based on small molecule donor and polymer acceptor
Source: Nat Commun. 2019 Jul 22;10:3271. doi: 10.1038/s41467-019-10984-6 (PMC6646397; doi:10.1038/s41467-019-10984-6)
Supplement: Supplementary file 4 — Source Data [file 41467_2019_10984_MOESM4_ESM.zip › Source data/Supplementary Figure 8/Supplementary Figure 8.xlsx]

## Sheet: Sheet1
Supplementary Figure 8
	PBN-11 solution		PBN-11 film
	Wavelength(nm)	absorbance	Wavelength(nm)	absorbance
	300	0.11133	300	0.07176
	301	0.10886	301	0.0729
	302	0.10731	302	0.07397
	303	0.10645	303	0.07525
	304	0.10608	304	0.07651
	305	0.10604	305	0.07787
	306	0.10619	306	0.0792
	307	0.10647	307	0.08068
	308	0.10681	308	0.08219
	309	0.10723	309	0.08363
	310	0.10768	310	0.08521
	311	0.10819	311	0.08682
	312	0.10878	312	0.08837
	313	0.10941	313	0.08998
	314	0.11013	314	0.09168
	315	0.11092	315	0.09345
	316	0.11181	316	0.09529
	317	0.1128	317	0.0972
	318	0.11386	318	0.09899
	319	0.11498	319	0.10093
	320	0.11613	320	0.10294
	321	0.1173	321	0.10488
	322	0.11857	322	0.10678
	323	0.11998	323	0.10875
	324	0.12145	324	0.11072
	325	0.12286	325	0.11253
	326	0.12411	326	0.11438
	327	0.12504	327	0.11614
	328	0.12567	328	0.11656
	329	0.12622	329	0.11827
	330	0.12697	330	0.119
	331	0.12791	331	0.12163
	332	0.12902	332	0.12283
	333	0.13015	333	0.12492
	334	0.13115	334	0.12674
	335	0.13185	335	0.12898
	336	0.1323	336	0.12984
	337	0.13244	337	0.1317
	338	0.13223	338	0.13176
	339	0.13166	339	0.13368
	340	0.1307	340	0.13511
	341	0.1294	341	0.13539
	342	0.12784	342	0.13569
	343	0.12605	343	0.13518
	344	0.12412	344	0.13509
	345	0.12209	345	0.13426
	346	0.12002	346	0.1328
	347	0.11792	347	0.13202
	348	0.11587	348	0.1305
	349	0.11389	349	0.12892
	350	0.11196	350	0.12725
	351	0.11017	351	0.12543
	352	0.10854	352	0.1234
	353	0.10709	353	0.1216
	354	0.10573	354	0.11968
	355	0.10442	355	0.11819
	356	0.10306	356	0.11639
	357	0.10172	357	0.11475
	358	0.10052	358	0.11344
	359	0.09952	359	0.11178
	360	0.09874	360	0.11076
	361	0.09813	361	0.10949
	362	0.09767	362	0.10855
	363	0.09716	363	0.10777
	364	0.09669	364	0.10703
	365	0.09631	365	0.10654
	366	0.09602	366	0.10601
	367	0.09587	367	0.10574
	368	0.09586	368	0.10554
	369	0.09587	369	0.10513
	370	0.0958	370	0.10477
	371	0.09566	371	0.10482
	372	0.09558	372	0.1048
	373	0.09566	373	0.10447
	374	0.09595	374	0.10499
	375	0.09642	375	0.10488
	376	0.09698	376	0.10586
	377	0.09754	377	0.10559
	378	0.09804	378	0.10605
	379	0.09845	379	0.10647
	380	0.09888	380	0.10705
	381	0.09948	381	0.10788
	382	0.1005	382	0.10825
	383	0.10203	383	0.10989
	384	0.10407	384	0.1114
	385	0.10636	385	0.11367
	386	0.10849	386	0.11446
	387	0.11027	387	0.11582
	388	0.11175	388	0.11706
	389	0.11307	389	0.11838
	390	0.11437	390	0.11989
	391	0.11577	391	0.12143
	392	0.1173	392	0.123
	393	0.11883	393	0.12465
	394	0.12041	394	0.12636
	395	0.12199	395	0.12827
	396	0.12359	396	0.13009
	397	0.12518	397	0.13204
	398	0.12675	398	0.13401
	399	0.12835	399	0.13598
	400	0.12996	400	0.13807
	401	0.13161	401	0.14013
	402	0.13328	402	0.14227
	403	0.13494	403	0.14446
	404	0.13658	404	0.14674
	405	0.13819	405	0.14905
	406	0.13978	406	0.15136
	407	0.14132	407	0.15367
	408	0.14286	408	0.156
	409	0.14432	409	0.15848
	410	0.14571	410	0.16093
	411	0.14702	411	0.16328
	412	0.14821	412	0.16572
	413	0.1493	413	0.16837
	414	0.15033	414	0.1709
	415	0.1513	415	0.17343
	416	0.15222	416	0.17597
	417	0.15311	417	0.17848
	418	0.15387	418	0.18078
	419	0.15451	419	0.18306
	420	0.15494	420	0.18514
	421	0.15524	421	0.18704
	422	0.15534	422	0.18905
	423	0.15533	423	0.1906
	424	0.15522	424	0.19189
	425	0.15502	425	0.19294
	426	0.15473	426	0.19381
	427	0.15434	427	0.19439
	428	0.15381	428	0.19476
	429	0.15316	429	0.19493
	430	0.15238	430	0.19497
	431	0.15156	431	0.1948
	432	0.15069	432	0.19456
	433	0.14981	433	0.1944
	434	0.14894	434	0.19396
	435	0.14803	435	0.19352
	436	0.14707	436	0.19334
	437	0.14606	437	0.19279
	438	0.14497	438	0.19257
	439	0.14379	439	0.19245
	440	0.14255	440	0.19226
	441	0.14123	441	0.19224
	442	0.13979	442	0.19219
	443	0.13818	443	0.19212
	444	0.13642	444	0.19236
	445	0.13448	445	0.19246
	446	0.1324	446	0.19253
	447	0.13015	447	0.19247
	448	0.12775	448	0.19227
	449	0.12519	449	0.19191
	450	0.12243	450	0.19143
	451	0.11951	451	0.19081
	452	0.11639	452	0.18978
	453	0.11314	453	0.18859
	454	0.10976	454	0.18707
	455	0.10623	455	0.18536
	456	0.1026	456	0.1832
	457	0.09892	457	0.18064
	458	0.09528	458	0.17793
	459	0.09169	459	0.17502
	460	0.08822	460	0.17159
	461	0.08492	461	0.16794
	462	0.08178	462	0.16405
	463	0.07881	463	0.15984
	464	0.07608	464	0.15559
	465	0.07361	465	0.1511
	466	0.07137	466	0.14633
	467	0.06946	467	0.14181
	468	0.06786	468	0.13733
	469	0.06656	469	0.13294
	470	0.06555	470	0.12864
	471	0.0648	471	0.12453
	472	0.06428	472	0.12069
	473	0.06399	473	0.11711
	474	0.0639	474	0.11382
	475	0.06396	475	0.11069
	476	0.0642	476	0.1079
	477	0.06458	477	0.10536
	478	0.06511	478	0.10314
	479	0.06577	479	0.10123
	480	0.06656	480	0.0996
	481	0.06746	481	0.09828
	482	0.06848	482	0.09724
	483	0.06963	483	0.09639
	484	0.07087	484	0.09579
	485	0.07221	485	0.09541
	486	0.07361	486	0.09542
	487	0.07507	487	0.09546
	488	0.07661	488	0.09578
	489	0.07823	489	0.09645
	490	0.07994	490	0.09718
	491	0.08176	491	0.0981
	492	0.08364	492	0.09936
	493	0.08558	493	0.10077
	494	0.08759	494	0.10224
	495	0.08962	495	0.10386
	496	0.09175	496	0.10562
	497	0.0939	497	0.10768
	498	0.09611	498	0.1096
	499	0.09833	499	0.11171
	500	0.10056	500	0.11375
	501	0.10283	501	0.11575
	502	0.10512	502	0.11786
	503	0.10747	503	0.11986
	504	0.10988	504	0.12186
	505	0.11231	505	0.12362
	506	0.11477	506	0.12527
	507	0.11722	507	0.12691
	508	0.11968	508	0.12827
	509	0.12211	509	0.1294
	510	0.12457	510	0.13046
	511	0.12707	511	0.13124
	512	0.12963	512	0.1319
	513	0.13227	513	0.1325
	514	0.13499	514	0.13303
	515	0.13779	515	0.13357
	516	0.14066	516	0.13399
	517	0.14359	517	0.13455
	518	0.14662	518	0.13501
	519	0.14974	519	0.13561
	520	0.15296	520	0.1363
	521	0.15628	521	0.13712
	522	0.15968	522	0.13806
	523	0.16314	523	0.13914
	524	0.16664	524	0.14051
	525	0.1702	525	0.14197
	526	0.17379	526	0.1438
	527	0.17742	527	0.14577
	528	0.1811	528	0.14809
	529	0.18485	529	0.15062
	530	0.18864	530	0.15339
	531	0.19253	531	0.15652
	532	0.19654	532	0.15989
	533	0.2007	533	0.1635
	534	0.20505	534	0.16738
	535	0.20961	535	0.17167
	536	0.21439	536	0.17619
	537	0.21936	537	0.1811
	538	0.22456	538	0.18626
	539	0.23003	539	0.19162
	540	0.23574	540	0.19713
	541	0.24167	541	0.20299
	542	0.24772	542	0.2089
	543	0.25383	543	0.21469
	544	0.25984	544	0.22077
	545	0.26567	545	0.22674
	546	0.27126	546	0.2325
	547	0.2765	547	0.23828
	548	0.28131	548	0.24377
	549	0.28563	549	0.24897
	550	0.28933	550	0.25401
	551	0.29242	551	0.25859
	552	0.29491	552	0.26279
	553	0.29681	553	0.26638
	554	0.29823	554	0.26962
	555	0.29928	555	0.27234
	556	0.30012	556	0.27456
	557	0.30091	557	0.27626
	558	0.30178	558	0.27746
	559	0.30287	559	0.27812
	560	0.30427	560	0.27841
	561	0.30604	561	0.27818
	562	0.30825	562	0.27742
	563	0.31089	563	0.27644
	564	0.31393	564	0.27499
	565	0.31735	565	0.2734
	566	0.32107	566	0.27152
	567	0.32496	567	0.26959
	568	0.32889	568	0.26758
	569	0.33276	569	0.26578
	570	0.33643	570	0.26416
	571	0.33982	571	0.26294
	572	0.34284	572	0.26228
	573	0.34545	573	0.26201
	574	0.34757	574	0.26234
	575	0.34922	575	0.26348
	576	0.35044	576	0.26539
	577	0.35131	577	0.26791
	578	0.35193	578	0.27131
	579	0.35246	579	0.27546
	580	0.35304	580	0.28032
	581	0.35391	581	0.28584
	582	0.35528	582	0.29201
	583	0.35736	583	0.29887
	584	0.36039	584	0.30631
	585	0.36452	585	0.31405
	586	0.3699	586	0.32226
	587	0.37662	587	0.33091
	588	0.38475	588	0.34022
	589	0.39429	589	0.34975
	590	0.40517	590	0.35953
	591	0.41724	591	0.3694
	592	0.4303	592	0.3797
	593	0.44402	593	0.39012
	594	0.45808	594	0.40041
	595	0.47199	595	0.41082
	596	0.48516	596	0.42091
	597	0.49686	597	0.43128
	598	0.50616	598	0.44145
	599	0.51211	599	0.4512
	600	0.51368	600	0.46078
	601	0.50999	601	0.46993
	602	0.50031	602	0.47896
	603	0.48416	603	0.48773
	604	0.46148	604	0.49612
	605	0.43269	605	0.50419
	606	0.39868	606	0.51208
	607	0.36081	607	0.52
	608	0.32081	608	0.52757
	609	0.2804	609	0.53497
	610	0.24118	610	0.54185
	611	0.20449	611	0.5484
	612	0.1713	612	0.55408
	613	0.14211	613	0.55865
	614	0.11708	614	0.56158
	615	0.09606	615	0.56244
	616	0.07871	616	0.56061
	617	0.0646	617	0.55546
	618	0.05326	618	0.54651
	619	0.0442	619	0.53357
	620	0.03694	620	0.5156
	621	0.03113	621	0.4928
	622	0.02645	622	0.46573
	623	0.02267	623	0.43486
	624	0.01962	624	0.4015
	625	0.01711	625	0.36611
	626	0.01504	626	0.33004
	627	0.01329	627	0.29573
	628	0.0118	628	0.26385
	629	0.01056	629	0.2351
	630	0.00951	630	0.20968
	631	0.00864	631	0.1878
	632	0.00793	632	0.16946
	633	0.00732	633	0.15395
	634	0.00682	634	0.14088
	635	0.00639	635	0.12948
	636	0.00604	636	0.11992
	637	0.00575	637	0.11172
	638	0.00551	638	0.10478
	639	0.0053	639	0.09857
	640	0.00513	640	0.0932
	641	0.00494	641	0.08838
	642	0.00478	642	0.0841
	643	0.00463	643	0.08042
	644	0.00448	644	0.07699
	645	0.00433	645	0.07392
	646	0.0042	646	0.07103
	647	0.0041	647	0.06853
	648	0.00402	648	0.06616
	649	0.00395	649	0.06399
	650	0.0039	650	0.06194
	651	0.00383	651	0.06012
	652	0.00375	652	0.05839
	653	0.0037	653	0.05681
	654	0.00365	654	0.05527
	655	0.00358	655	0.05383
	656	0.00351	656	0.05248
	657	0.00344	657	0.0511
	658	0.00338	658	0.04993
	659	0.00336	659	0.04866
	660	0.00338	660	0.04758
	661	0.00342	661	0.04642
	662	0.00346	662	0.04545
	663	0.00346	663	0.04449
	664	0.00342	664	0.04358
	665	0.00334	665	0.04259
	666	0.00324	666	0.04172
	667	0.00313	667	0.0409
	668	0.00307	668	0.0401
	669	0.00305	669	0.03936
	670	0.00307	670	0.03839
	671	0.00309	671	0.03782
	672	0.00312	672	0.03701
	673	0.00312	673	0.03633
	674	0.00311	674	0.03567
	675	0.00309	675	0.03503
	676	0.00307	676	0.03442
	677	0.00303	677	0.03372
	678	0.00299	678	0.03312
	679	0.00296	679	0.03256
	680	0.00293	680	0.03203
	681	0.00292	681	0.03152
	682	0.00291	682	0.03092
	683	0.00288	683	0.03035
	684	0.00283	684	0.03
	685	0.00276	685	0.02951
	686	0.00268	686	0.02896
	687	0.00263	687	0.0285
	688	0.00259	688	0.02803
	689	0.00258	689	0.02764
	690	0.00259	690	0.02714
	691	0.0026	691	0.02668
	692	0.00262	692	0.02628
	693	0.00262	693	0.02579
	694	0.0026	694	0.02543
	695	0.00259	695	0.02507
	696	0.00258	696	0.0246
	697	0.00256	697	0.02429
	698	0.00256	698	0.02388
	699	0.00258	699	0.02354
	700	0.00259	700	0.02318
	701	0.00258	701	0.02282
	702	0.00256	702	0.0224
	703	0.00256	703	0.02208
	704	0.00255	704	0.02172
	705	0.00254	705	0.02137
	706	0.00254	706	0.02101
	707	0.00254	707	0.0208
	708	0.00252	708	0.02049
	709	0.00251	709	0.02017
	710	0.00251	710	0.01991
	711	0.00254	711	0.01959
	712	0.00256	712	0.01932
	713	0.0026	713	0.019
	714	0.00262	714	0.01862
	715	0.0026	715	0.01842
	716	0.00256	716	0.01817
	717	0.00254	717	0.01792
	718	0.00254	718	0.01771
	719	0.00256	719	0.01744
	720	0.00259	720	0.01722
	721	0.0026	721	0.01697
	722	0.0026	722	0.01673
	723	0.00262	723	0.01648
	724	0.00264	724	0.01627
	725	0.00267	725	0.01607
	726	0.0027	726	0.01578
	727	0.00273	727	0.01563
	728	0.00276	728	0.01541
	729	0.00279	729	0.01524
	730	0.00281	730	0.01503
	731	0.00284	731	0.01479
	732	0.00285	732	0.01458
	733	0.00288	733	0.01445
	734	0.00291	734	0.01426
	735	0.00296	735	0.01405
	736	0.003	736	0.01382
	737	0.00303	737	0.01367
	738	0.00303	738	0.01347
	739	0.00301	739	0.01334
	740	0.003	740	0.01317
	741	0.00297	741	0.01301
	742	0.00297	742	0.01284
	743	0.00297	743	0.01266
	744	0.003	744	0.01254
	745	0.00303	745	0.01239
	746	0.00307	746	0.01231
	747	0.00309	747	0.01216
	748	0.00312	748	0.01204
	749	0.00316	749	0.01186
	750	0.00319	750	0.01169
	751	0.00322	751	0.01155
	752	0.00325	752	0.01135
	753	0.00326	753	0.01126
	754	0.00326	754	0.01114
	755	0.00326	755	0.01111
	756	0.00326	756	0.01097
	757	0.00328	757	0.01089
	758	0.00326	758	0.01078
	759	0.00326	759	0.01059
	760	0.00326	760	0.0105
	761	0.00329	761	0.01038
	762	0.00333	762	0.01025
	763	0.00338	763	0.01012
	764	0.00341	764	0.01003
	765	0.00342	765	0.00992
	766	0.00342	766	0.00976
	767	0.00341	767	0.00969
	768	0.00337	768	0.0096
	769	0.00334	769	0.00949
	770	0.00332	770	0.00938
	771	0.0033	771	0.00935
	772	0.00329	772	0.0092
	773	0.00329	773	0.00911
	774	0.00328	774	0.00904
	775	0.00328	775	0.00891
	776	0.00329	776	0.0088
	777	0.00333	777	0.00865
	778	0.00342	778	0.00857
	779	0.00354	779	0.00853
	780	0.00361	780	0.00843
	781	0.00366	781	0.00831
	782	0.00367	782	0.00827
	783	0.00367	783	0.00809
	784	0.00367	784	0.00804
	785	0.00369	785	0.00788
	786	0.00371	786	0.00782
	787	0.00372	787	0.00778
	788	0.00374	788	0.00768
	789	0.00375	789	0.00759
	790	0.00376	790	0.0075
	791	0.00379	791	0.00747
	792	0.00384	792	0.00734
	793	0.00388	793	0.00734
	794	0.00391	794	0.00719
	795	0.0039	795	0.00713
	796	0.00386	796	0.00705
	797	0.00379	797	0.00699
	798	0.00375	798	0.00694
	799	0.00372	799	0.00686
	800	0.00374	800	0.00669
	801	0.00376	801	0.00664
	802	0.0038	802	0.00655
	803	0.00386	803	0.00655
	804	0.0039	804	0.00645
	805	0.00394	805	0.00638
	806	0.00396	806	0.00621
	807	0.00398	807	0.00618
	808	0.00399	808	0.00618
	809	0.00398	809	0.0061
	810	0.00399	810	0.00595
	811	0.004	811	0.00587
	812	0.00404	812	0.00584
	813	0.0041	813	0.00573
	814	0.00414	814	0.00566
	815	0.00415	815	0.00555
	816	0.00414	816	0.00549
	817	0.00412	817	0.00541
	818	0.0041	818	0.00529
	819	0.00408	819	0.00527
	820	0.00406	820	0.00514
	821	0.00404	821	0.00508
	822	0.00404	822	0.00501
	823	0.00404	823	0.00499
	824	0.00407	824	0.00486
	825	0.0041	825	0.00479
	826	0.0041	826	0.00474
	827	0.00407	827	0.00462
	828	0.00404	828	0.00453
	829	0.00402	829	0.00458
	830	0.004	830	0.00452
	831	0.004	831	0.00445
	832	0.00402	832	0.00431
	833	0.004	833	0.00427
	834	0.00399	834	0.00424
	835	0.00398	835	0.00417
	836	0.00396	836	0.00402
	837	0.00394	837	0.00399
	838	0.00391	838	0.00389
	839	0.00387	839	0.00385
	840	0.00384	840	0.00375
	841	0.00383	841	0.00374
	842	0.00383	842	0.00361
	843	0.0038	843	0.00355
	844	0.00375	844	0.00353
	845	0.0037	845	0.00349
	846	0.00365	846	0.00337
	847	0.00361	847	0.00332
	848	0.00358	848	0.00324
	849	0.00357	849	0.00314
	850	0.00355	850	0.00307
	851	0.00353	851	0.00298
	852	0.0035	852	0.00292
	853	0.00345	853	0.00284
	854	0.0034	854	0.00276
	855	0.00334	855	0.0028
	856	0.0033	856	0.00269
	857	0.00326	857	0.00264
	858	0.00324	858	0.00254
	859	0.00321	859	0.00248
	860	0.00317	860	0.00236
	861	0.00312	861	0.0023
	862	0.00308	862	0.0023
	863	0.00307	863	0.00223
	864	0.00305	864	0.00219
	865	0.00307	865	0.00213
	866	0.00307	866	0.00204
	867	0.00305	867	0.00196
	868	0.00303	868	0.00197
	869	0.003	869	0.0019
	870	0.00297	870	0.00179
	871	0.00296	871	0.00174
	872	0.00296	872	0.00166
	873	0.00295	873	0.00159
	874	0.00291	874	0.0015
	875	0.00287	875	0.0014
	876	0.0028	876	0.00141
	877	0.00275	877	0.00131
	878	0.00272	878	0.0012
	879	0.00273	879	0.00115
	880	0.00276	880	0.00112
	881	0.00276	881	0.00109
	882	0.00273	882	0.00104
	883	0.0027	883	0.000964216
	884	0.00263	884	0.000896945
	885	0.00256	885	0.000837148
	886	0.0025	886	0.000784827
	887	0.00247	887	0.000739979
	888	0.00246	888	0.000695132
	889	0.00246	889	0.000612912
	890	0.00247	890	0.000590489
	891	0.00247	891	0.000508268
	892	0.00246	892	0.000478371
	893	0.00244	893	0.000440998
	894	0.00244	894	0.000313931
	895	0.00246	895	0.00024666
	896	0.00247	896	0.000179389
	897	0.0025	897	0.000171914
	898	0.00251	898	8.96945e-05
	899	0.00251	899	0
	900	0.00251	900	1.49491e-05
