# Supplementary material for: Efficient and thermally stable organic solar cells based on small molecule donor and polymer acceptor
Source: Nat Commun. 2019 Jul 22;10:3271. doi: 10.1038/s41467-019-10984-6 (PMC6646397; doi:10.1038/s41467-019-10984-6)
Supplement: Supplementary file 4 — Source Data [file 41467_2019_10984_MOESM4_ESM.zip › Source data/Supplementary Figure 9/Supplementary Figure 9.xlsx]

## Sheet: Sheet1
Supplementary Figure 9
	DR3TBDTC:PBN-11 blend		DR3TBDTT:PBN-11 blend
	Wavelength(nm)	absorbance	Wavelength(nm)	absorbance
	300	0.35185	300	0.10764
	301	0.35227	301	0.10872
	302	0.35147	302	0.10972
	303	0.35007	303	0.11075
	304	0.34799	304	0.11163
	305	0.3452	305	0.11269
	306	0.34242	306	0.11362
	307	0.33911	307	0.1146
	308	0.33562	308	0.11552
	309	0.3321	309	0.11624
	310	0.32852	310	0.11699
	311	0.32504	311	0.11781
	312	0.32196	312	0.11844
	313	0.3188	313	0.1191
	314	0.31588	314	0.11955
	315	0.31334	315	0.12011
	316	0.31112	316	0.12057
	317	0.30919	317	0.1209
	318	0.30736	318	0.12116
	319	0.30591	319	0.12135
	320	0.30481	320	0.12149
	321	0.30373	321	0.12156
	322	0.30295	322	0.12152
	323	0.30247	323	0.12156
	324	0.30197	324	0.12141
	325	0.30187	325	0.12129
	326	0.30166	326	0.12119
	327	0.30145	327	0.12214
	328	0.30106	328	0.12364
	329	0.29963	329	0.12239
	330	0.2992	330	0.12225
	331	0.29872	331	0.12242
	332	0.29844	332	0.12315
	333	0.29828	333	0.12281
	334	0.29811	334	0.12277
	335	0.29794	335	0.12265
	336	0.29736	336	0.12295
	337	0.29642	337	0.12314
	338	0.29594	338	0.12219
	339	0.29552	339	0.1232
	340	0.2945	340	0.12261
	341	0.29353	341	0.12242
	342	0.29196	342	0.12223
	343	0.29045	343	0.12157
	344	0.28766	344	0.12108
	345	0.28682	345	0.12052
	346	0.28379	346	0.11908
	347	0.28193	347	0.11874
	348	0.27936	348	0.11782
	349	0.27705	349	0.11695
	350	0.27441	350	0.11594
	351	0.27248	351	0.1153
	352	0.26927	352	0.11423
	353	0.26661	353	0.11344
	354	0.26307	354	0.11255
	355	0.26085	355	0.11188
	356	0.25724	356	0.11156
	357	0.25515	357	0.11093
	358	0.25185	358	0.11025
	359	0.24966	359	0.1098
	360	0.2469	360	0.10967
	361	0.24378	361	0.10933
	362	0.24075	362	0.10868
	363	0.23848	363	0.10863
	364	0.23615	364	0.10865
	365	0.23345	365	0.10853
	366	0.23061	366	0.10864
	367	0.22825	367	0.10867
	368	0.22626	368	0.10906
	369	0.22375	369	0.10938
	370	0.2215	370	0.10941
	371	0.21981	371	0.11024
	372	0.21817	372	0.1106
	373	0.21608	373	0.11141
	374	0.21514	374	0.11227
	375	0.21298	375	0.11307
	376	0.21215	376	0.11381
	377	0.21161	377	0.11466
	378	0.20991	378	0.11544
	379	0.21032	379	0.11714
	380	0.21012	380	0.11801
	381	0.20977	381	0.11879
	382	0.20989	382	0.12016
	383	0.21228	383	0.12097
	384	0.2134	384	0.12219
	385	0.21531	385	0.12239
	386	0.21711	386	0.12344
	387	0.21918	387	0.12451
	388	0.22032	388	0.12555
	389	0.22201	389	0.12676
	390	0.22392	390	0.12783
	391	0.22584	391	0.12876
	392	0.22794	392	0.12983
	393	0.23018	393	0.13083
	394	0.23243	394	0.13178
	395	0.23533	395	0.13285
	396	0.23819	396	0.13377
	397	0.24082	397	0.13473
	398	0.24346	398	0.13568
	399	0.2466	399	0.13656
	400	0.24944	400	0.13746
	401	0.25246	401	0.13828
	402	0.25558	402	0.13911
	403	0.25875	403	0.13991
	404	0.26211	404	0.14067
	405	0.26547	405	0.14152
	406	0.26898	406	0.14222
	407	0.27232	407	0.14318
	408	0.27589	408	0.14419
	409	0.27945	409	0.14513
	410	0.28299	410	0.14618
	411	0.28659	411	0.14736
	412	0.29039	412	0.14869
	413	0.29427	413	0.15002
	414	0.29785	414	0.1514
	415	0.30186	415	0.153
	416	0.30559	416	0.15461
	417	0.30945	417	0.1564
	418	0.3133	418	0.15832
	419	0.317	419	0.16042
	420	0.32086	420	0.16241
	421	0.32445	421	0.16441
	422	0.32877	422	0.16578
	423	0.3325	423	0.1677
	424	0.33604	424	0.16989
	425	0.33938	425	0.17215
	426	0.34226	426	0.17421
	427	0.34535	427	0.17657
	428	0.34841	428	0.17883
	429	0.35104	429	0.181
	430	0.35369	430	0.18318
	431	0.35626	431	0.18541
	432	0.35888	432	0.18751
	433	0.36124	433	0.18978
	434	0.36358	434	0.19174
	435	0.36603	435	0.19407
	436	0.36875	436	0.19633
	437	0.37094	437	0.19853
	438	0.37328	438	0.20064
	439	0.3758	439	0.20287
	440	0.37811	440	0.20509
	441	0.38051	441	0.20737
	442	0.38299	442	0.20962
	443	0.38544	443	0.2119
	444	0.38784	444	0.21422
	445	0.39041	445	0.21657
	446	0.39283	446	0.21891
	447	0.39511	447	0.22111
	448	0.39718	448	0.22336
	449	0.39929	449	0.22553
	450	0.40106	450	0.22755
	451	0.40267	451	0.22972
	452	0.40433	452	0.23174
	453	0.40556	453	0.23363
	454	0.40643	454	0.2355
	455	0.40732	455	0.23735
	456	0.40767	456	0.23895
	457	0.40807	457	0.24048
	458	0.40788	458	0.24189
	459	0.4079	459	0.24322
	460	0.40723	460	0.24446
	461	0.40672	461	0.2455
	462	0.40605	462	0.24633
	463	0.40498	463	0.24715
	464	0.40375	464	0.24783
	465	0.40229	465	0.24837
	466	0.40081	466	0.24883
	467	0.39988	467	0.24932
	468	0.39862	468	0.24962
	469	0.39772	469	0.25004
	470	0.39672	470	0.25039
	471	0.39588	471	0.2507
	472	0.39531	472	0.25104
	473	0.3947	473	0.25144
	474	0.39414	474	0.25192
	475	0.39376	475	0.25239
	476	0.3936	476	0.25266
	477	0.39338	477	0.25326
	478	0.39338	478	0.2538
	479	0.39325	479	0.25438
	480	0.39329	480	0.25484
	481	0.39341	481	0.25553
	482	0.39331	482	0.25599
	483	0.39353	483	0.25691
	484	0.39354	484	0.2576
	485	0.39354	485	0.25824
	486	0.39329	486	0.25895
	487	0.39353	487	0.25961
	488	0.39331	488	0.26049
	489	0.39328	489	0.26117
	490	0.39321	490	0.2619
	491	0.39312	491	0.26275
	492	0.39334	492	0.26367
	493	0.39315	493	0.26461
	494	0.39357	494	0.26544
	495	0.39358	495	0.26623
	496	0.39388	496	0.26712
	497	0.39417	497	0.26811
	498	0.39448	498	0.2691
	499	0.39493	499	0.27005
	500	0.39576	500	0.27114
	501	0.39617	501	0.27221
	502	0.39701	502	0.27341
	503	0.39778	503	0.27445
	504	0.39877	504	0.2756
	505	0.39983	505	0.27673
	506	0.40076	506	0.27794
	507	0.40186	507	0.27913
	508	0.40322	508	0.28046
	509	0.40449	509	0.2817
	510	0.40566	510	0.28309
	511	0.40695	511	0.28454
	512	0.40854	512	0.28602
	513	0.41012	513	0.28751
	514	0.41189	514	0.289
	515	0.4136	515	0.29074
	516	0.41545	516	0.29258
	517	0.41748	517	0.29451
	518	0.41976	518	0.29654
	519	0.42188	519	0.29864
	520	0.42418	520	0.30087
	521	0.42665	521	0.30324
	522	0.42932	522	0.30587
	523	0.43214	523	0.30853
	524	0.43507	524	0.31129
	525	0.43812	525	0.31428
	526	0.44133	526	0.31736
	527	0.4448	527	0.32054
	528	0.44827	528	0.32385
	529	0.45178	529	0.32732
	530	0.45519	530	0.33072
	531	0.4591	531	0.33438
	532	0.46283	532	0.33805
	533	0.46666	533	0.34185
	534	0.47061	534	0.3456
	535	0.47461	535	0.3495
	536	0.47882	536	0.35344
	537	0.4828	537	0.35747
	538	0.48713	538	0.36143
	539	0.49123	539	0.36547
	540	0.49546	540	0.36958
	541	0.49975	541	0.37376
	542	0.50372	542	0.37778
	543	0.50787	543	0.38168
	544	0.51195	544	0.38555
	545	0.51598	545	0.38946
	546	0.51968	546	0.39328
	547	0.52366	547	0.39713
	548	0.52745	548	0.40087
	549	0.53099	549	0.40451
	550	0.53437	550	0.40796
	551	0.53755	551	0.41136
	552	0.54046	552	0.41478
	553	0.5431	553	0.41797
	554	0.54555	554	0.42106
	555	0.5476	555	0.424
	556	0.54962	556	0.42691
	557	0.55133	557	0.42959
	558	0.55336	558	0.43217
	559	0.55776	559	0.43421
	560	0.55865	560	0.43668
	561	0.55923	561	0.43885
	562	0.55966	562	0.44099
	563	0.56031	563	0.44326
	564	0.56094	564	0.4454
	565	0.56146	565	0.44725
	566	0.56203	566	0.44934
	567	0.56254	567	0.45152
	568	0.56312	568	0.4537
	569	0.56381	569	0.4559
	570	0.56431	570	0.45807
	571	0.565	571	0.4605
	572	0.56579	572	0.46307
	573	0.56676	573	0.46564
	574	0.56782	574	0.46844
	575	0.56907	575	0.47134
	576	0.57042	576	0.47428
	577	0.57168	577	0.47739
	578	0.57302	578	0.48046
	579	0.57493	579	0.48384
	580	0.57649	580	0.48715
	581	0.57843	581	0.4904
	582	0.57998	582	0.49366
	583	0.582	583	0.49691
	584	0.58374	584	0.50003
	585	0.58585	585	0.50316
	586	0.58736	586	0.5061
	587	0.58927	587	0.50905
	588	0.59128	588	0.5118
	589	0.59319	589	0.51419
	590	0.59528	590	0.51659
	591	0.59701	591	0.51877
	592	0.59875	592	0.52077
	593	0.60045	593	0.52267
	594	0.60219	594	0.52422
	595	0.6037	595	0.52585
	596	0.60528	596	0.52723
	597	0.60663	597	0.52832
	598	0.60801	598	0.52932
	599	0.60932	599	0.53024
	600	0.61053	600	0.53085
	601	0.61131	601	0.53136
	602	0.61198	602	0.53166
	603	0.61257	603	0.532
	604	0.61266	604	0.5324
	605	0.6126	605	0.53258
	606	0.61214	606	0.53276
	607	0.61134	607	0.53301
	608	0.61047	608	0.53321
	609	0.60909	609	0.53328
	610	0.60733	610	0.53317
	611	0.60546	611	0.53325
	612	0.6029	612	0.53301
	613	0.6001	613	0.53268
	614	0.59676	614	0.53197
	615	0.5928	615	0.53092
	616	0.58803	616	0.52913
	617	0.58239	617	0.52647
	618	0.57586	618	0.52271
	619	0.56855	619	0.51812
	620	0.55981	620	0.51206
	621	0.54963	621	0.50455
	622	0.53831	622	0.49573
	623	0.52574	623	0.48587
	624	0.51246	624	0.47527
	625	0.49823	625	0.46408
	626	0.48373	626	0.45247
	627	0.46959	627	0.44162
	628	0.45638	628	0.43144
	629	0.44377	629	0.4224
	630	0.43223	630	0.41459
	631	0.42199	631	0.40817
	632	0.41289	632	0.40299
	633	0.40498	633	0.39897
	634	0.39785	634	0.39589
	635	0.39145	635	0.39374
	636	0.38563	636	0.39226
	637	0.38036	637	0.39115
	638	0.37534	638	0.39056
	639	0.37069	639	0.39007
	640	0.36619	640	0.38979
	641	0.36156	641	0.38951
	642	0.35703	642	0.38927
	643	0.35274	643	0.38901
	644	0.34806	644	0.38847
	645	0.34343	645	0.38771
	646	0.33871	646	0.38676
	647	0.33384	647	0.38551
	648	0.32905	648	0.3839
	649	0.32386	649	0.38189
	650	0.31849	650	0.37949
	651	0.31328	651	0.37679
	652	0.30764	652	0.37364
	653	0.30211	653	0.37004
	654	0.29621	654	0.36597
	655	0.29023	655	0.36147
	656	0.28413	656	0.35664
	657	0.27797	657	0.35139
	658	0.27178	658	0.3456
	659	0.26544	659	0.33959
	660	0.25909	660	0.33318
	661	0.25277	661	0.32647
	662	0.24631	662	0.31956
	663	0.23972	663	0.31214
	664	0.23308	664	0.30447
	665	0.22661	665	0.29654
	666	0.22005	666	0.28847
	667	0.21365	667	0.28031
	668	0.20727	668	0.27186
	669	0.20084	669	0.26323
	670	0.19459	670	0.2545
	671	0.18837	671	0.246
	672	0.18217	672	0.23727
	673	0.17615	673	0.22846
	674	0.17001	674	0.21985
	675	0.16436	675	0.21136
	676	0.1585	676	0.20284
	677	0.15293	677	0.19443
	678	0.14747	678	0.18617
	679	0.14207	679	0.17816
	680	0.1369	680	0.17039
	681	0.13215	681	0.16298
	682	0.12732	682	0.15559
	683	0.12246	683	0.14822
	684	0.11774	684	0.14069
	685	0.11337	685	0.13414
	686	0.10915	686	0.12772
	687	0.10498	687	0.12153
	688	0.101	688	0.11563
	689	0.0972	689	0.10997
	690	0.09353	690	0.10476
	691	0.09009	691	0.0997
	692	0.08672	692	0.09471
	693	0.08342	693	0.09018
	694	0.08049	694	0.08574
	695	0.07741	695	0.08159
	696	0.07439	696	0.07759
	697	0.07171	697	0.07388
	698	0.06898	698	0.07034
	699	0.06663	699	0.06702
	700	0.06403	700	0.064
	701	0.06182	701	0.06101
	702	0.05952	702	0.05825
	703	0.05744	703	0.05565
	704	0.05542	704	0.0533
	705	0.05351	705	0.05108
	706	0.0516	706	0.04896
	707	0.04995	707	0.04697
	708	0.04819	708	0.04505
	709	0.04673	709	0.04341
	710	0.04506	710	0.04184
	711	0.04372	711	0.04031
	712	0.04231	712	0.03892
	713	0.04111	713	0.03763
	714	0.03996	714	0.03645
	715	0.0388	715	0.03534
	716	0.03758	716	0.03428
	717	0.0367	717	0.03331
	718	0.03574	718	0.03242
	719	0.03477	719	0.03157
	720	0.03375	720	0.0307
	721	0.03294	721	0.02996
	722	0.03207	722	0.02927
	723	0.03124	723	0.02865
	724	0.03063	724	0.02805
	725	0.02995	725	0.02749
	726	0.02924	726	0.02694
	727	0.02867	727	0.02649
	728	0.02812	728	0.02597
	729	0.02746	729	0.02558
	730	0.02677	730	0.02519
	731	0.02617	731	0.02481
	732	0.02559	732	0.02441
	733	0.02508	733	0.024
	734	0.02465	734	0.02368
	735	0.02417	735	0.02336
	736	0.02362	736	0.02308
	737	0.02325	737	0.02284
	738	0.02279	738	0.02261
	739	0.02241	739	0.02231
	740	0.02186	740	0.02207
	741	0.02167	741	0.02189
	742	0.02125	742	0.02169
	743	0.02082	743	0.02145
	744	0.02045	744	0.02129
	745	0.02008	745	0.02109
	746	0.01979	746	0.02092
	747	0.01947	747	0.02073
	748	0.0192	748	0.02057
	749	0.0189	749	0.02042
	750	0.01864	750	0.02018
	751	0.01835	751	0.02004
	752	0.018	752	0.01989
	753	0.01777	753	0.01971
	754	0.01736	754	0.01958
	755	0.01707	755	0.01938
	756	0.01682	756	0.01925
	757	0.01668	757	0.01916
	758	0.01642	758	0.01893
	759	0.01604	759	0.01879
	760	0.01591	760	0.01862
	761	0.01572	761	0.01844
	762	0.0153	762	0.01831
	763	0.0152	763	0.01817
	764	0.01497	764	0.01802
	765	0.01473	765	0.01784
	766	0.01462	766	0.01769
	767	0.01428	767	0.01759
	768	0.01423	768	0.01744
	769	0.01399	769	0.01734
	770	0.01382	770	0.01717
	771	0.0137	771	0.01706
	772	0.01338	772	0.01685
	773	0.01328	773	0.0166
	774	0.01312	774	0.0165
	775	0.01298	775	0.01645
	776	0.0128	776	0.01632
	777	0.01263	777	0.01617
	778	0.01235	778	0.01607
	779	0.01215	779	0.01605
	780	0.01195	780	0.01593
	781	0.0117	781	0.01583
	782	0.01158	782	0.01564
	783	0.01151	783	0.01545
	784	0.01131	784	0.01532
	785	0.01119	785	0.01518
	786	0.01108	786	0.01504
	787	0.0109	787	0.01489
	788	0.01071	788	0.01483
	789	0.01052	789	0.01466
	790	0.01032	790	0.01454
	791	0.01029	791	0.01444
	792	0.01006	792	0.0143
	793	0.01007	793	0.01417
	794	0.00991	794	0.01407
	795	0.00962	795	0.01395
	796	0.00973	796	0.01373
	797	0.00935	797	0.0134
	798	0.00933	798	0.01329
	799	0.0092	799	0.01312
	800	0.00907	800	0.01292
	801	0.00887	801	0.0128
	802	0.00872	802	0.01275
	803	0.00856	803	0.0127
	804	0.00836	804	0.01255
	805	0.00823	805	0.0124
	806	0.00819	806	0.01231
	807	0.00813	807	0.0122
	808	0.00794	808	0.01206
	809	0.00785	809	0.01193
	810	0.00781	810	0.01178
	811	0.00762	811	0.01176
	812	0.00758	812	0.01156
	813	0.0075	813	0.01138
	814	0.00729	814	0.01122
	815	0.00716	815	0.01115
	816	0.00697	816	0.01102
	817	0.00691	817	0.01085
	818	0.00681	818	0.01066
	819	0.00676	819	0.01051
	820	0.00669	820	0.01043
	821	0.00666	821	0.01026
	822	0.00656	822	0.01025
	823	0.00646	823	0.01007
	824	0.00627	824	0.00988
	825	0.0061	825	0.00977
	826	0.00602	826	0.00964
	827	0.00608	827	0.00945
	828	0.00581	828	0.00929
	829	0.00576	829	0.00911
	830	0.00562	830	0.009
	831	0.00559	831	0.00885
	832	0.00556	832	0.00869
	833	0.00547	833	0.00861
	834	0.00536	834	0.00839
	835	0.00528	835	0.00826
	836	0.00512	836	0.00809
	837	0.00492	837	0.00802
	838	0.00495	838	0.0078
	839	0.00475	839	0.00765
	840	0.00473	840	0.00756
	841	0.00465	841	0.00736
	842	0.00463	842	0.0072
	843	0.00453	843	0.00707
	844	0.00433	844	0.00695
	845	0.00441	845	0.00673
	846	0.00437	846	0.0066
	847	0.00417	847	0.00644
	848	0.00402	848	0.00636
	849	0.0039	849	0.00621
	850	0.00393	850	0.006
	851	0.00372	851	0.00595
	852	0.00369	852	0.00573
	853	0.00363	853	0.00563
	854	0.00351	854	0.00547
	855	0.00345	855	0.00531
	856	0.00337	856	0.00516
	857	0.00334	857	0.00502
	858	0.00319	858	0.0049
	859	0.00311	859	0.00474
	860	0.00311	860	0.00459
	861	0.00292	861	0.00451
	862	0.00286	862	0.00439
	863	0.0028	863	0.0042
	864	0.0028	864	0.00415
	865	0.00267	865	0.00399
	866	0.00263	866	0.00386
	867	0.00254	867	0.00371
	868	0.00244	868	0.00359
	869	0.00226	869	0.00345
	870	0.00224	870	0.00336
	871	0.00212	871	0.00326
	872	0.00216	872	0.00317
	873	0.00202	873	0.00298
	874	0.00199	874	0.00293
	875	0.00193	875	0.00277
	876	0.00176	876	0.00266
	877	0.00168	877	0.00253
	878	0.00174	878	0.00247
	879	0.00163	879	0.00231
	880	0.00151	880	0.00213
	881	0.00145	881	0.002
	882	0.00126	882	0.0019
	883	0.0012	883	0.00185
	884	0.00102	884	0.00162
	885	0.00109	885	0.00154
	886	0.00105	886	0.0014
	887	0.000943535	887	0.00134
	888	0.000856439	888	0.0012
	889	0.000725796	889	0.00111
	890	0.00078386	890	0.00098505
	891	0.000638701	891	0.000831689
	892	0.000566121	892	0.000808095
	893	0.000435478	893	0.000677738
	894	0.00039193	894	0.000601648
	895	0.000275803	895	0.000483677
	896	0.000203223	896	0.000401098
	897	4.35478e-05	897	0.000318519
	898	7.25796e-05	898	0.000265433
	899	7.25796e-05	899	0.000112072
	900	0	900	0
