# Supplementary material for: Efficient and thermally stable organic solar cells based on small molecule donor and polymer acceptor
Source: Nat Commun. 2019 Jul 22;10:3271. doi: 10.1038/s41467-019-10984-6 (PMC6646397; doi:10.1038/s41467-019-10984-6)
Supplement: Supplementary file 4 — Source Data [file 41467_2019_10984_MOESM4_ESM.zip › Source data/Supplementary Table 1/Supplementary Table 1.xlsx]

## Sheet: Sheet1
Supplementary Table 1
		Linecuts data of GIWAXS patterns
		DR3TBDTC				DR3TBDTT				PBN-11				DR3TBDTC:PBN-11 as-cast				DR3TBDTT:PBN-11 as-cast				DR3TBDTC:PBN-11 annealed				DR3TBDTT:PBN-11 annealed
		out of plane		in plane		out of plane		in plane		out of plane		in plane		out of plane		in plane		out of plane		in plane		out of plane		in plane		out of plane		in plane
		q (Å-1)	intensity	q (Å-1)	intensity	q (Å-1)	intensity	q (Å-1)	intensity	q (Å-1)	intensity	q (Å-1)	intensity	q (Å-1)	intensity	q (Å-1)	intensity	q (Å-1)	intensity	q (Å-1)	intensity	q (Å-1)	intensity	q (Å-1)	intensity	q (Å-1)	intensity	q (Å-1)	intensity
		0.15809	684505000	0.14004	1451790000	0.15809	1814730000000	0.14004	3693140000000	0.15809	977536000	0.14004	2259690000	0.15809	1120680000	0.14004	1472160000	0.15809	2537440000	0.14004	2210790000	0.15809	1021980000	0.14004	1492540000	0.15809	1943990000	0.14004	2661610000
		0.15907	5412350000	0.1436	1528200000	0.15907	16593600000000	0.1436	3795020000000	0.15907	16330300000	0.1436	2300440000	0.15907	5529520000	0.1436	1479800000	0.15907	65920000000	0.1436	2017220000	0.15907	4250930000	0.1436	1627530000	0.15907	26249300000	0.1436	2788960000
		0.16005	5542250000	0.14633	1502730000	0.16005	21697800000000	0.14633	3820490000000	0.16005	12284200000	0.14633	2432890000	0.16005	5100860000	0.14633	1510370000	0.16005	52905300000	0.14633	2175130000	0.16005	6018290000	0.14633	1703940000	0.16005	28547700000	0.14633	2679440000
		0.16105	1780350000	0.14911	1260760000	0.16105	11094700000000	0.14911	3285620000000	0.16105	2850180000	0.14911	2496050000	0.16105	1826190000	0.14911	1497630000	0.16105	8254290000	0.14911	2098720000	0.16105	3689570000	0.14911	1533290000	0.16105	8566550000	0.14911	2699810000
		0.16204	6524550000	0.15291	1152520000	0.16204	33628800000000	0.15291	3463910000000	0.16204	18831400000	0.15291	2513370000	0.16204	5429340000	0.15291	1479800000	0.16204	82631200000	0.15291	2093630000	0.16204	5878460000	0.15291	1568950000	0.16204	29939000000	0.15291	2721460000
		0.16305	10313700000	0.15581	1190720000	0.16305	63563400000000	0.15581	3412970000000	0.16305	23631800000	0.15581	2574500000	0.16305	9038320000	0.15581	1486170000	0.16305	113553000000	0.15581	2114000000	0.16305	10291800000	0.15581	1576590000	0.16305	50130800000	0.15581	2722730000
		0.16406	3404480000	0.15878	1286230000	0.16406	32211000000000	0.15878	3311090000000	0.16406	5424750000	0.15878	2599970000	0.16406	4659720000	0.15878	1505270000	0.16406	18322600000	0.15878	2121640000	0.16406	6871780000	0.15878	1512910000	0.16406	16253200000	0.15878	2684530000
		0.16508	7141150000	0.15978	1248030000	0.16508	45782200000000	0.15978	3336560000000	0.16508	20739100000	0.15978	2893380000	0.16508	7966990000	0.15978	1423770000	0.16508	88713000000	0.15978	2315220000	0.16508	7763230000	0.15978	1711580000	0.16508	28311700000	0.15978	2842440000
		0.1661	13639200000	0.16179	1235290000	0.1661	92328400000000	0.16179	3565790000000	0.1661	33026100000	0.16179	2811880000	0.1661	15830200000	0.16179	1477260000	0.1661	154817000000	0.16179	2282100000	0.1661	13618100000	0.16179	1556210000	0.1661	56920500000	0.16179	2969790000
		0.16713	4351110000	0.16281	1400850000	0.16713	48702700000000	0.16281	3387500000000	0.16713	7612780000	0.16281	2972850000	0.16713	10106000000	0.16281	1571490000	0.16713	24829800000	0.16281	2192960000	0.16713	9456980000	0.16281	1520550000	0.16713	19888600000	0.16281	2860270000
		0.16817	12521700000	0.16487	1248030000	0.16817	60026200000000	0.16487	3183740000000	0.16817	24249400000	0.16487	2905610000	0.16817	13388900000	0.16487	1505270000	0.16817	106296000000	0.16487	2226070000	0.16817	10302600000	0.16487	1535840000	0.16817	34039900000	0.16487	2653970000
		0.16921	24078600000	0.16591	1209820000	0.16921	110772000000000	0.16591	3667670000000	0.16921	38367800000	0.16591	3168460000	0.16921	24835400000	0.16591	1479800000	0.16921	184925000000	0.16591	2358510000	0.16921	17825100000	0.16591	1622430000	0.16921	68020600000	0.16591	2974890000
		0.17026	6789850000	0.168	1337170000	0.17026	60508000000000	0.168	3591260000000	0.17026	9373600000	0.168	2838370000	0.17026	16821600000	0.168	1439050000	0.17026	30345300000	0.168	2172580000	0.17026	12218800000	0.168	1658090000	0.17026	24893400000	0.168	2911210000
		0.17132	21226000000	0.16906	1184350000	0.17132	63598400000000	0.16906	3387500000000	0.17132	27156600000	0.16906	3288670000	0.17132	18135900000	0.16906	1609700000	0.17132	112988000000	0.16906	2355970000	0.17132	12854700000	0.16906	1650450000	0.17132	41347900000	0.16906	2962150000
		0.17238	42042900000	0.1712	1018800000	0.17238	105579000000000	0.1712	3132800000000	0.17238	42848600000	0.1712	3213290000	0.17238	28841200000	0.1712	1543480000	0.17238	198428000000	0.1712	2455300000	0.17238	20699700000	0.1712	1665730000	0.17238	83166900000	0.1712	3010540000
		0.17345	10964800000	0.17228	1235290000	0.17345	59489200000000	0.17228	3731340000000	0.17345	11092000000	0.17228	3318220000	0.17345	19455200000	0.17228	1602060000	0.17345	35182000000	0.17228	2268100000	0.17345	14279300000	0.17228	1696300000	0.17345	30851700000	0.17228	2967250000
		0.17453	5431450000	0.17446	1069740000	0.17453	38854400000000	0.17446	3285620000000	0.17453	7341960000	0.17446	3349800000	0.17453	13962000000	0.17446	1614790000	0.17453	15773500000	0.17446	2213340000	0.17453	10219200000	0.17446	1607150000	0.17453	16716500000	0.17446	2959600000
		0.17561	46373100000	0.17555	1190720000	0.17561	96286500000000	0.17555	3476640000000	0.17561	43819000000	0.17555	3571900000	0.17561	26171100000	0.17555	1608430000	0.17561	191015000000	0.17555	2303750000	0.17561	19716000000	0.17555	1645360000	0.17561	83995200000	0.17555	3044930000
		0.1767	12207400000	0.17777	1133410000	0.1767	54920400000000	0.17777	3438440000000	0.1767	11230100000	0.17777	3530130000	0.1767	18012300000	0.17777	1525650000	0.1767	32700800000	0.17777	2299930000	0.1767	13974300000	0.17777	1546020000	0.1767	31897100000	0.17777	2950690000
		0.1778	20549200000	0.17889	1095210000	0.1778	50068800000000	0.17889	3820490000000	0.1778	22396800000	0.17889	3773620000	0.1778	15966600000	0.17889	1502720000	0.1778	83214800000	0.17889	2440020000	0.1778	12268900000	0.17889	1731950000	0.1778	36611500000	0.17889	3395140000
		0.1789	40070600000	0.18115	1114310000	0.1789	89238900000000	0.18115	3489380000000	0.1789	35862600000	0.18115	3714540000	0.1789	24346700000	0.18115	1549840000	0.1789	152087000000	0.18115	2382710000	0.1789	18974600000	0.18115	1702660000	0.1789	74238900000	0.18115	3111150000
		0.18001	9636100000	0.18229	1120680000	0.18001	46626900000000	0.18229	4126130000000	0.18001	9896560000	0.18229	4062960000	0.18001	15681800000	0.18229	1579130000	0.18001	24599700000	0.18229	2557180000	0.18001	12489600000	0.18229	1785440000	0.18001	25693600000	0.18229	3387500000
		0.18113	21506200000	0.1846	1163130000	0.18113	50443200000000	0.1846	3395990000000	0.18113	23503100000	0.1846	4150580000	0.18113	15700300000	0.1846	1574890000	0.18113	88287600000	0.1846	2563120000	0.18113	12417200000	0.1846	1745540000	0.18113	36821900000	0.1846	3188830000
		0.18225	37920900000	0.18693	1349910000	0.18225	83327400000000	0.18693	3616730000000	0.18225	33324800000	0.18693	4368600000	0.18225	22108600000	0.18693	1617340000	0.18225	141649000000	0.18693	2478220000	0.18225	17931600000	0.18693	1836380000	0.18225	66401800000	0.18693	3344200000
		0.18338	10030900000	0.18811	1260760000	0.18338	44432300000000	0.18811	3553050000000	0.18338	9765840000	0.18811	4535680000	0.18338	14552700000	0.18811	1453060000	0.18338	24269000000	0.18811	2521520000	0.18338	12332500000	0.18811	1674650000	0.18338	24586100000	0.18811	3332740000
		0.18452	21206900000	0.19048	1139780000	0.18452	49596300000000	0.19048	3412970000000	0.18452	22717100000	0.19048	4653860000	0.18452	15117000000	0.19048	1515460000	0.18452	84216300000	0.19048	2645050000	0.18452	12366900000	0.19048	1742140000	0.18452	35631100000	0.19048	3355660000
		0.18566	32956000000	0.19168	1031530000	0.18566	74671400000000	0.19168	3489380000000	0.18566	28823300000	0.19168	4906530000	0.18566	19984100000	0.19168	1585500000	0.18566	117258000000	0.19168	2721460000	0.18566	16932800000	0.19168	1785440000	0.18566	57981200000	0.19168	3265240000
		0.18681	7691900000	0.19289	1273500000	0.18681	36978100000000	0.19289	3209210000000	0.18681	8451600000	0.19289	5283480000	0.18681	12486600000	0.19289	1599510000	0.18681	18109500000	0.19289	2799140000	0.18681	10897300000	0.19289	1775250000	0.18681	19530300000	0.19289	3425700000
		0.18797	42918400000	0.19411	1050640000	0.18797	79845000000000	0.19411	3463910000000	0.18797	39836700000	0.19411	5039980000	0.18797	20525200000	0.19411	1683560000	0.18797	166613000000	0.19411	2586470000	0.18797	17537900000	0.19411	1710300000	0.18797	67776100000	0.19411	3272880000
		0.18914	15746800000	0.19533	1311700000	0.18914	52872400000000	0.19533	3947840000000	0.18914	13449900000	0.19533	5890680000	0.18914	15696200000	0.19533	1546020000	0.18914	41573600000	0.19533	2773670000	0.18914	14146000000	0.19533	1637720000	0.18914	34730100000	0.19533	3667670000
		0.19031	15538800000	0.19656	1165250000	0.19031	42577200000000	0.19656	3489380000000	0.19031	16638000000	0.19656	5415920000	0.19031	13134000000	0.19656	1579130000	0.19031	54708500000	0.19656	2704900000	0.19031	12057000000	0.19656	1739600000	0.19031	28380700000	0.19656	3539040000
		0.19149	34370400000	0.1978	1279870000	0.19149	72217400000000	0.1978	3527580000000	0.19149	30280500000	0.1978	5755180000	0.19149	18702300000	0.1978	1612250000	0.19149	121054000000	0.1978	2776220000	0.19149	16965500000	0.1978	1794360000	0.19149	58375300000	0.1978	3614180000
		0.19268	10128600000	0.2003	1218310000	0.19268	40535400000000	0.2003	3438440000000	0.19268	10193000000	0.2003	5881180000	0.19268	13049100000	0.2003	1638560000	0.19268	23480700000	0.2003	2822070000	0.19268	12429700000	0.2003	1807520000	0.19268	24111500000	0.2003	3647290000
		0.19388	14053100000	0.20156	1069740000	0.19388	38502000000000	0.20156	3667670000000	0.19388	15455500000	0.20156	6887060000	0.19388	11649900000	0.20156	1637720000	0.19388	49520700000	0.20156	2895930000	0.19388	11197000000	0.20156	1943350000	0.19388	25258900000	0.20156	3922370000
		0.19508	29921900000	0.20283	1171620000	0.19508	65790900000000	0.20283	3540320000000	0.19508	26317200000	0.20283	6498900000	0.19508	17117700000	0.20283	1640260000	0.19508	100622000000	0.20283	2874280000	0.19508	16387100000	0.20283	1721770000	0.19508	51937800000	0.20283	3717330000
		0.19629	7827750000	0.20411	1222560000	0.19629	35021100000000	0.20411	3247410000000	0.19629	8974880000	0.20411	6781110000	0.19629	11399900000	0.20411	1717950000	0.19629	17861200000	0.20411	3076770000	0.19629	11506000000	0.20411	1898780000	0.19629	19804100000	0.20411	3845960000
		0.19751	31730400000	0.20668	1137660000	0.19751	61550600000000	0.20668	3353540000000	0.19751	29307300000	0.20668	7103730000	0.19751	15763100000	0.20668	1709880000	0.19751	113736000000	0.20668	2910360000	0.19751	15486500000	0.20668	1810060000	0.19751	49893500000	0.20668	3824730000
		0.19873	14133300000	0.20799	1088840000	0.19873	45777100000000	0.20799	3387500000000	0.19873	12755800000	0.20799	7498340000	0.19873	13244400000	0.20799	1645360000	0.19873	34722100000	0.20799	3102240000	0.19873	13710200000	0.20799	1929350000	0.19873	30403900000	0.20799	4075190000
		0.19996	6096850000	0.2093	1050640000	0.19996	28016900000000	0.2093	3642200000000	0.19996	7516680000	0.2093	8033200000	0.19996	9516200000	0.2093	1647900000	0.19996	12420400000	0.2093	3095870000	0.19996	10585300000	0.2093	1874590000	0.19996	15042500000	0.2093	4053540000
		0.2012	28362600000	0.21061	1014550000	0.2012	60281800000000	0.21061	3548810000000	0.2012	25470200000	0.21061	8276720000	0.2012	15431100000	0.21061	1707330000	0.2012	93266100000	0.21061	3119220000	0.2012	16064600000	0.21061	1933170000	0.2012	48010200000	0.21061	4024250000
		0.20245	7984800000	0.21194	1146150000	0.20245	33730700000000	0.21194	3744080000000	0.20245	9098160000	0.21194	8975600000	0.20245	10826400000	0.21194	1744690000	0.20245	17809000000	0.21194	3272880000	0.20245	12149600000	0.21194	1971370000	0.20245	20018500000	0.21194	4271300000
		0.20371	29910600000	0.21327	1103700000	0.20371	56955800000000	0.21327	3192230000000	0.20371	27323300000	0.21327	8706640000	0.20371	14503300000	0.21327	1694600000	0.20371	101355000000	0.21327	3221100000	0.20371	15785200000	0.21327	1903450000	0.20371	46811400000	0.21327	4268760000
		0.20497	14134600000	0.21462	1184350000	0.20497	43548500000000	0.21462	3591260000000	0.20497	12901200000	0.21462	10611800000	0.20497	12483100000	0.21462	1703940000	0.20497	33676100000	0.21462	3387500000	0.20497	14381300000	0.21462	2080890000	0.20497	30264900000	0.21462	4630430000
		0.20624	6049100000	0.21597	1188600000	0.20624	26651700000000	0.21597	3429950000000	0.20624	7757940000	0.21597	10112600000	0.20624	9174260000	0.21597	1733650000	0.20624	12392600000	0.21597	3280530000	0.20624	11199600000	0.21597	1887320000	0.20624	15363500000	0.21597	4340070000
		0.20752	29172900000	0.21733	1146150000	0.20752	59213600000000	0.21733	3731340000000	0.20752	25601900000	0.21733	10990800000	0.20752	14686900000	0.21733	1696300000	0.20752	90111400000	0.21733	3392590000	0.20752	17108300000	0.21733	2029950000	0.20752	48135800000	0.21733	4678820000
		0.20881	8256500000	0.2187	1241660000	0.20881	32801000000000	0.2187	3285620000000	0.20881	9580080000	0.2187	11501200000	0.20881	10401900000	0.2187	1738320000	0.20881	17885400000	0.2187	3454990000	0.20881	13010500000	0.2187	1970100000	0.20881	20273200000	0.2187	4704290000
		0.21011	26367200000	0.22008	1188600000	0.21011	51023200000000	0.22008	3693140000000	0.21011	23700200000	0.22008	12144100000	0.21011	13072100000	0.22008	1725160000	0.21011	83009900000	0.22008	3573430000	0.21011	15832600000	0.22008	2029950000	0.21011	41636400000	0.22008	4790040000
		0.21141	14184200000	0.22146	1057000000	0.21141	42119600000000	0.22146	3667670000000	0.21141	13310800000	0.22146	13346200000	0.21141	11997300000	0.22146	1777800000	0.21141	32706200000	0.22146	3535220000	0.21141	15298800000	0.22146	2073250000	0.21141	30315600000	0.22146	4951350000
		0.21272	5845350000	0.22286	1136600000	0.21272	25351100000000	0.22286	3750440000000	0.21272	7910280000	0.22286	13557600000	0.21272	8735330000	0.22286	1741510000	0.21272	11987000000	0.22286	3579800000	0.21272	12008200000	0.22286	2071980000	0.21272	15121900000	0.22286	5111810000
		0.21404	24561800000	0.22567	1187540000	0.21404	51423800000000	0.22567	3629460000000	0.21404	21539700000	0.22567	15209100000	0.21404	13151400000	0.22567	1826830000	0.21404	69693300000	0.22567	3663210000	0.21404	17272100000	0.22567	2150930000	0.21404	41770800000	0.22567	5285640000
		0.21537	6885350000	0.22709	1267130000	0.21537	28611200000000	0.22709	3171000000000	0.21537	8947760000	0.22709	16794900000	0.21537	9356800000	0.22709	1831290000	0.21537	14649900000	0.22709	3940200000	0.21537	13735500000	0.22709	2068160000	0.21537	17970300000	0.22709	5653050000
		0.2167	25440800000	0.22853	1175860000	0.2167	50508700000000	0.22853	3480890000000	0.2167	21920400000	0.22853	17904300000	0.2167	12708800000	0.22853	1832140000	0.2167	70616600000	0.22853	3891800000	0.2167	17636500000	0.22853	2187020000	0.2167	41486300000	0.22853	5718000000
		0.21805	9820250000	0.22997	1214070000	0.21805	34365300000000	0.22997	3387500000000	0.21805	10983900000	0.22997	18949000000	0.21805	10404800000	0.22997	1844870000	0.21805	20766300000	0.22997	4021700000	0.21805	15550700000	0.22997	2157300000	0.21805	23598800000	0.22997	5886100000
		0.2194	22908900000	0.23141	1175860000	0.2194	43370200000000	0.23141	3540320000000	0.2194	20566200000	0.23141	21075500000	0.2194	11522300000	0.23141	1806670000	0.2194	64410100000	0.23141	4212720000	0.2194	17165400000	0.23141	2166640000	0.2194	35636500000	0.23141	6272390000
		0.22076	16814400000	0.23287	1341420000	0.22076	43451700000000	0.23287	3421460000000	0.22076	15167400000	0.23287	22363900000	0.22076	11951300000	0.23287	1838930000	0.22076	38032900000	0.23287	4143960000	0.22076	17858900000	0.23287	2223520000	0.22076	33590400000	0.23287	6387850000
		0.22213	6384450000	0.23434	1248030000	0.22213	25902900000000	0.23434	3744080000000	0.22213	8537840000	0.23434	25037000000	0.22213	8780330000	0.23434	1854210000	0.22213	12446300000	0.23434	4510720000	0.22213	14487700000	0.23434	2266820000	0.22213	16247700000	0.23434	6710050000
		0.22351	24551400000	0.23581	1232110000	0.22351	49519900000000	0.23581	3260150000000	0.22351	20690900000	0.23581	25856600000	0.22351	12615700000	0.23581	1845300000	0.22351	61531800000	0.23581	4351540000	0.22351	19810500000	0.23581	2271920000	0.22351	41384500000	0.23581	6810020000
		0.2249	7942350000	0.2373	1451790000	0.2249	29171500000000	0.2373	3629460000000	0.2249	9695200000	0.2373	29753900000	0.2249	9529570000	0.2373	1957360000	0.2249	15170700000	0.2373	4731040000	0.2249	16395800000	0.2373	2353420000	0.2249	19336300000	0.2373	7209260000
		0.22629	25241600000	0.23879	1349910000	0.22629	48531100000000	0.23879	3455420000000	0.22629	20600100000	0.23879	28951500000	0.22629	12291100000	0.23879	1929770000	0.22629	61762900000	0.23879	4571000000	0.22629	20503800000	0.23879	2317760000	0.22629	40963800000	0.23879	6896400000
		0.2277	9938350000	0.2403	1171620000	0.2277	32772100000000	0.2403	3502110000000	0.2277	11264200000	0.2403	36424000000	0.2277	10266900000	0.2403	1961180000	0.2277	19462600000	0.2403	5035400000	0.2277	18210500000	0.2403	2469310000	0.2277	23687300000	0.2403	7881670000
		0.22911	23968200000	0.24181	1308520000	0.22911	44207900000000	0.24181	3342930000000	0.22911	19389000000	0.24181	34054800000	0.22911	11748300000	0.24181	1840200000	0.22911	56713900000	0.24181	4832920000	0.22911	20887700000	0.24181	2390350000	0.22911	38297300000	0.24181	7536550000
		0.23053	13152900000	0.24333	1400850000	0.23053	37846000000000	0.24333	3578520000000	0.23053	13091400000	0.24333	43083900000	0.23053	11141500000	0.24333	2035050000	0.23053	25824400000	0.24333	5453110000	0.23053	20614700000	0.24333	2567370000	0.23053	29084600000	0.24333	8612650000
		0.23196	12658600000	0.24487	1321250000	0.23196	30996900000000	0.24487	3521220000000	0.23196	12637500000	0.24487	39894000000	0.23196	10143400000	0.24487	1937620000	0.23196	28181600000	0.24487	5220060000	0.23196	19231100000	0.24487	2356600000	0.23196	24012200000	0.24487	8120450000
		0.2334	21102600000	0.24641	1349910000	0.2334	44269500000000	0.24641	3336560000000	0.2334	17715400000	0.24641	45918500000	0.2334	12065100000	0.24641	2041840000	0.2334	45340100000	0.24641	5639040000	0.2334	22899900000	0.24641	2479920000	0.2334	37569500000	0.24641	9001920000
		0.23485	11652500000	0.24796	1486810000	0.23485	31716400000000	0.24796	3565790000000	0.23485	12251800000	0.24796	45769900000	0.23485	10108400000	0.24796	2002570000	0.23485	24586100000	0.24796	5680430000	0.23485	20761800000	0.24796	2516430000	0.23485	23917500000	0.24796	8922110000
		0.2363	22971500000	0.24952	1528200000	0.2363	45954100000000	0.24952	3387500000000	0.2363	18557500000	0.24952	52270400000	0.2363	12465000000	0.24952	2062210000	0.2363	47611500000	0.24952	5991370000	0.2363	25160600000	0.24952	2545290000	0.2363	40067200000	0.24952	9714230000
		0.23777	8586550000	0.25109	1464520000	0.23777	29124800000000	0.25109	3584890000000	0.23777	10464100000	0.25109	51582700000	0.23777	10024000000	0.25109	2146480000	0.23777	15293100000	0.25109	6233120000	0.23777	21753200000	0.25109	2614490000	0.23777	21428500000	0.25109	9586240000
		0.23924	23659500000	0.25268	1332930000	0.23924	46277400000000	0.25268	3277130000000	0.23924	18560000000	0.25268	57234600000	0.23924	12758600000	0.25268	2095330000	0.23924	47194600000	0.25268	6599250000	0.23924	27035000000	0.25268	2696410000	0.23924	40873400000	0.25268	10240600000
		0.24073	8906500000	0.25427	1356280000	0.24073	30146800000000	0.25427	3483010000000	0.24073	10678800000	0.25427	55475000000	0.24073	10549600000	0.25427	2077070000	0.24073	15769100000	0.25427	6674390000	0.24073	23822600000	0.25427	2733560000	0.24073	22435200000	0.25427	10199400000
		0.24222	26078800000	0.25587	1413580000	0.24222	47342200000000	0.25587	3574280000000	0.24222	19342600000	0.25587	60313400000	0.24222	13301800000	0.25587	2165790000	0.24222	49041400000	0.25587	7336180000	0.24222	29644000000	0.25587	2811030000	0.24222	43577900000	0.25587	11127800000
		0.24372	10826200000	0.25748	1572770000	0.24372	33057100000000	0.25748	3572160000000	0.24372	11750300000	0.25748	57660800000	0.24372	11362700000	0.25748	2112090000	0.24372	18182100000	0.25748	7394550000	0.24372	26779600000	0.25748	2778770000	0.24372	26202300000	0.25748	10988400000
		0.24524	25398800000	0.2591	1434810000	0.24524	47306600000000	0.2591	3862940000000	0.24524	18659000000	0.2591	60854700000	0.24524	13595100000	0.2591	2229470000	0.24524	45604500000	0.2591	8044250000	0.24524	32004000000	0.2591	2802540000	0.24524	43679000000	0.2591	11787500000
		0.24676	11970900000	0.26073	1681020000	0.24676	35654700000000	0.26073	3483010000000	0.24676	12371000000	0.26073	57047500000	0.24676	12066100000	0.26073	2231800000	0.24676	19372400000	0.26073	7981000000	0.24676	29794700000	0.26073	2878100000	0.24676	28227000000	0.26073	11513000000
		0.24829	25785900000	0.26238	1627530000	0.24829	46240600000000	0.26238	3703330000000	0.24829	17868200000	0.26238	56776300000	0.24829	13779400000	0.26238	2335080000	0.24829	43592700000	0.26238	8697470000	0.24829	33985600000	0.26238	2953490000	0.24829	43375600000	0.26238	12251500000
		0.24983	13914000000	0.26403	1719220000	0.24983	37472600000000	0.26403	3756810000000	0.24983	13105400000	0.26403	52594900000	0.24983	12922400000	0.26403	2322220000	0.24983	21741500000	0.26403	8904920000	0.24983	32833900000	0.26403	3005450000	0.24983	31309300000	0.26403	12348500000
		0.25138	27100000000	0.26569	1754240000	0.25138	47853200000000	0.26569	3578520000000	0.25138	17948800000	0.26569	53465400000	0.25138	14680700000	0.26569	2364240000	0.25138	42959600000	0.26569	9761340000	0.25138	37728600000	0.26569	3102240000	0.25138	45868800000	0.26569	13167300000
		0.25294	14875500000	0.26737	1900690000	0.25294	39024200000000	0.26737	3724980000000	0.25294	13244200000	0.26737	48106600000	0.25294	13698400000	0.26737	2379530000	0.25294	22374000000	0.26737	9757520000	0.25294	36319200000	0.26737	3094590000	0.25294	33463000000	0.26737	12857200000
		0.25451	28484900000	0.26905	1892420000	0.25451	49862100000000	0.26905	3774640000000	0.25451	17957200000	0.26905	47665000000	0.25451	15639600000	0.26905	2438490000	0.25451	42474600000	0.26905	10780900000	0.25451	41768400000	0.26905	3253530000	0.25451	48614100000	0.26905	13938700000
		0.25609	16313500000	0.27074	2005760000	0.25609	41910700000000	0.27074	3565790000000	0.25609	13544700000	0.27074	41591400000	0.25609	14892500000	0.27074	2470580000	0.25609	23278700000	0.27074	10777600000	0.25609	40843300000	0.27074	3241680000	0.25609	35985600000	0.27074	13625100000
		0.25767	29213300000	0.27245	2093630000	0.25767	50256400000000	0.27245	3733890000000	0.25767	17315800000	0.27245	41635800000	0.25767	16657000000	0.27245	2552090000	0.25767	39997500000	0.27245	11867500000	0.25767	46020900000	0.27245	3459830000	0.25767	50234900000	0.27245	15132200000
		0.25927	18223700000	0.27416	2288050000	0.25927	44855100000000	0.27416	3659180000000	0.25927	13924500000	0.27416	35458200000	0.25927	16270400000	0.27416	2571610000	0.25927	24238700000	0.27416	11852000000	0.25927	46136500000	0.27416	3373070000	0.25927	39571100000	0.27416	14820900000
		0.26088	32096400000	0.27589	2529170000	0.26088	53609900000000	0.27589	3637100000000	0.26088	17383600000	0.27589	35433800000	0.26088	18290900000	0.27589	2704400000	0.26088	40087400000	0.27589	12901500000	0.26088	52293600000	0.27589	3519430000	0.26088	54587700000	0.27589	16386800000
		0.2625	19581800000	0.27763	2680710000	0.2625	45896800000000	0.27763	3820490000000	0.2625	13785000000	0.27763	31224600000	0.2625	17714100000	0.27763	2809970000	0.2625	24443700000	0.27763	12992200000	0.2625	51748800000	0.27763	3717330000	0.2625	41708100000	0.27763	16833100000
		0.26413	36194200000	0.27938	2939230000	0.26413	58654400000000	0.27938	3555600000000	0.26413	17577500000	0.27938	29248000000	0.26413	20219300000	0.27938	2880650000	0.26413	41077600000	0.27938	13699800000	0.26413	59657300000	0.27938	3693140000	0.26413	61012200000	0.27938	18138100000
		0.26577	19538600000	0.28114	3300480000	0.26577	46561100000000	0.28114	3790770000000	0.26577	12770500000	0.28114	26257800000	0.26577	19068100000	0.28114	2966400000	0.26577	23081900000	0.28114	14399400000	0.26577	56823400000	0.28114	4033590000	0.26577	41550300000	0.28114	19786300000
		0.26741	40448400000	0.28291	3524400000	0.26741	62513100000000	0.28291	3795020000000	0.26741	17424200000	0.28291	23845000000	0.26741	22525700000	0.28291	3012450000	0.26741	41616000000	0.28291	14556700000	0.26741	68169100000	0.28291	4119760000	0.26741	66947000000	0.28291	20351700000
		0.26907	22444300000	0.28469	4268340000	0.26907	50309400000000	0.28469	3587010000000	0.26907	12982700000	0.28469	22222600000	0.26907	21490000000	0.28469	3178220000	0.26907	24336700000	0.28469	15147000000	0.26907	65511000000	0.28469	4379980000	0.26907	46248700000	0.28469	23406900000
		0.27074	43167500000	0.28648	5304100000	0.27074	66168500000000	0.28648	3839590000000	0.27074	16707400000	0.28648	19764600000	0.27074	25260900000	0.28648	3235950000	0.27074	39753100000	0.28648	14721000000	0.27074	77949500000	0.28648	4615780000	0.27074	71368400000	0.28648	24690500000
		0.27242	24263900000	0.28829	6068200000	0.27242	53270300000000	0.28829	3833220000000	0.27242	12130200000	0.28829	18884400000	0.27242	24391500000	0.28829	3382830000	0.27242	23699500000	0.28829	15642800000	0.27242	75146700000	0.28829	5008660000	0.27242	47457300000	0.28829	28187600000
		0.27411	52167500000	0.2901	8102600000	0.27411	74834100000000	0.2901	3642200000000	0.27411	16935100000	0.2901	16598200000	0.27411	29561200000	0.2901	3477920000	0.27411	42017500000	0.2901	14943800000	0.27411	93174800000	0.2901	5367780000	0.27411	83100600000	0.2901	29937300000
		0.27581	27639700000	0.29193	9046050000	0.27581	57132200000000	0.29193	3786530000000	0.27581	11569700000	0.29193	16281000000	0.27581	27757700000	0.29193	3732190000	0.27581	24105000000	0.29193	15808800000	0.27581	87506000000	0.29193	5729460000	0.27581	50897200000	0.29193	34876400000
		0.27752	61194500000	0.29377	12149200000	0.27752	83054200000000	0.29377	4015760000000	0.27752	16418300000	0.29377	14600400000	0.27752	34640900000	0.29377	3910480000	0.27752	42925400000	0.29377	15436000000	0.27752	110805000000	0.29377	6233760000	0.27752	92864700000	0.29377	39098400000
		0.27925	45011700000	0.29562	16647200000	0.27925	68485400000000	0.29562	3789920000000	0.27925	12317300000	0.29562	13178300000	0.27925	34071700000	0.29562	4023740000	0.27925	30887400000	0.29562	15043000000	0.27925	109755000000	0.29562	6554430000	0.27925	69831200000	0.29562	41911800000
		0.28098	73714500000	0.29748	20789800000	0.28098	92729600000000	0.29748	3884160000000	0.28098	15712200000	0.29748	12643000000	0.28098	41035200000	0.29748	4275130000	0.28098	43695800000	0.29748	15062500000	0.28098	134032000000	0.29748	7161720000	0.28098	104160000000	0.29748	48419600000
		0.28272	103176000000	0.29935	26071700000	0.28272	106351000000000	0.29935	3833220000000	0.28272	16116900000	0.29935	11231200000	0.28272	47689900000	0.29935	4385280000	0.28272	49445900000	0.29935	14032600000	0.28272	159203000000	0.29935	7402830000	0.28272	126716000000	0.29935	49468300000
		0.28447	70856500000	0.30124	27529400000	0.28447	91751100000000	0.30124	3929640000000	0.28447	12442100000	0.30124	11085100000	0.28447	47071200000	0.30124	4481250000	0.28447	35243900000	0.30124	14264600000	0.28447	155906000000	0.30124	7910960000	0.28447	91585600000	0.30124	55253300000
		0.28624	141188000000	0.30314	27637000000	0.28624	126740000000000	0.30314	3913880000000	0.28624	15680300000	0.30314	10167600000	0.28624	59322000000	0.30314	4643170000	0.28624	52472400000	0.30314	13640000000	0.28624	203743000000	0.30314	8267110000	0.28624	148692000000	0.30314	58047200000
		0.28802	91169500000	0.30505	25395700000	0.28802	104494000000000	0.30505	4351110000000	0.28802	11288200000	0.30505	9463920000	0.28802	56871400000	0.30505	4677970000	0.28802	35309300000	0.30505	12905200000	0.28802	197397000000	0.30505	8298100000	0.28802	97857800000	0.30505	59010000000
		0.2898	205426000000	0.30697	21591200000	0.2898	152937000000000	0.30697	4679190000000	0.2898	14917700000	0.30697	9027680000	0.2898	73293900000	0.30697	4830920000	0.2898	55280200000	0.30697	12577000000	0.2898	264330000000	0.30697	8464380000	0.2898	171310000000	0.30697	61606600000
		0.2916	129756000000	0.3089	18312900000	0.2916	129054000000000	0.3089	4705570000000	0.2916	10556800000	0.3089	8228320000	0.2916	71718900000	0.3089	4799170000	0.2916	36906100000	0.3089	11904000000	0.2916	261670000000	0.3089	8288550000	0.2916	109512000000	0.3089	58917600000
		0.29341	328802000000	0.31085	15638600000	0.29341	197944000000000	0.31085	5460110000000	0.29341	14793400000	0.31085	7995010000	0.29341	93061500000	0.31085	4759050000	0.29341	60942600000	0.31085	11638500000	0.29341	354648000000	0.31085	8272630000	0.29341	203946000000	0.31085	59878500000
		0.29523	477439000000	0.31281	13010900000	0.29523	234589000000000	0.31281	6172210000000	0.29523	13795100000	0.31281	7491550000	0.29523	106331000000	0.31281	4711090000	0.29523	62466700000	0.31281	10837400000	0.29523	423968000000	0.31281	7962320000	0.29523	219701000000	0.31281	56226500000
		0.29706	358477000000	0.31478	12202200000	0.29706	235397000000000	0.31478	7195250000000	0.29706	11963600000	0.31478	7063320000	0.29706	109704000000	0.31478	4427940000	0.29706	52985300000	0.31478	10096300000	0.29706	444921000000	0.31478	7538670000	0.29706	185157000000	0.31478	50878700000
		0.2989	826505000000	0.31676	11259300000	0.2989	356095000000000	0.31676	8586540000000	0.2989	14038300000	0.31676	6842500000	0.2989	137093000000	0.31676	4402790000	0.2989	71311700000	0.31676	9759430000	0.2989	586663000000	0.31676	7294580000	0.2989	271199000000	0.31676	48170300000
		0.30076	368757000000	0.31875	10758500000	0.30076	322524000000000	0.31875	12205200000000	0.30076	10169800000	0.31875	6381740000	0.30076	129273000000	0.31875	4225460000	0.30076	47984200000	0.31875	9207370000	0.30076	560112000000	0.31875	6728640000	0.30076	177726000000	0.31875	41630100000
		0.30262	1099380000000	0.32076	9802750000	0.30262	546333000000000	0.32076	15686300000000	0.30262	12774200000	0.32076	6104380000	0.30262	162002000000	0.32076	3970440000	0.30262	70204300000	0.32076	8834880000	0.30262	733700000000	0.32076	6197150000	0.30262	283399000000	0.32076	37510800000
		0.3045	587375000000	0.32278	8643850000	0.3045	574697000000000	0.32278	23330400000000	0.3045	9478400000	0.32278	5849420000	0.3045	154063000000	0.32278	3745030000	0.3045	48863400000	0.32278	8380240000	0.3045	709414000000	0.32278	5557220000	0.3045	196322000000	0.32278	31533000000
		0.30639	1316070000000	0.32481	7174850000	0.30639	991380000000000	0.32481	21843000000000	0.30639	11911400000	0.32481	5614790000	0.30639	187748000000	0.32481	3614690000	0.30639	69553200000	0.32481	7937950000	0.30639	883361000000	0.32481	5111300000	0.30639	294540000000	0.32481	27025100000
		0.30829	1894400000000	0.32686	5880700000	0.30829	1914130000000000	0.32686	16719600000000	0.30829	12577800000	0.32686	5350260000	0.30829	215071000000	0.32686	3344770000	0.30829	80523500000	0.32686	7581540000	0.30829	1030510000000	0.32686	4528550000	0.30829	351784000000	0.32686	23173100000
		0.3102	576650000000	0.32892	4347400000	0.3102	1813360000000000	0.32892	10802400000000	0.3102	8851520000	0.32892	5166320000	0.3102	187720000000	0.32892	3100640000	0.3102	49424100000	0.32892	7332150000	0.3102	886598000000	0.32892	4045260000	0.3102	212621000000	0.32892	18928900000
		0.31213	1421610000000	0.33099	3718610000	0.31213	4132950000000000	0.33099	7849830000000	0.31213	11169400000	0.33099	4877590000	0.31213	224705000000	0.33099	2914780000	0.31213	73289200000	0.33099	6947680000	0.31213	1057200000000	0.33099	3684480000	0.31213	323149000000	0.33099	16078100000
		0.31406	1096140000000	0.33308	3070540000	0.31406	6738530000000000	0.33308	6540110000000	0.31406	10786300000	0.33308	4722460000	0.31406	229644000000	0.33308	2800280000	0.31406	71416900000	0.33308	6454640000	0.31406	1051390000000	0.33308	3358350000	0.31406	313235000000	0.33308	13884500000
		0.31601	751185000000	0.33517	2685490000	0.31601	7645140000000000	0.33517	5479220000000	0.31601	9769520000	0.33517	4508180000	0.31601	222362000000	0.33517	2627860000	0.31601	63075600000	0.33517	6294890000	0.31601	991014000000	0.33517	3086320000	0.31601	274734000000	0.33517	11627300000
		0.31797	733705000000	0.33728	2379320000	0.31797	1.2677e+16	0.33728	5183130000000	0.31797	10678400000	0.33728	4419200000	0.31797	234552000000	0.33728	2607690000	0.31797	73533100000	0.33728	6111080000	0.31797	988239000000	0.33728	2933710000	0.31797	315348000000	0.33728	10142100000
		0.31994	222494000000	0.33941	2205700000	0.31994	8714890000000000	0.33941	4887680000000	0.31994	7522380000	0.33941	4202540000	0.31994	192580000000	0.33941	2458610000	0.31994	43364600000	0.33941	5777090000	0.31994	769924000000	0.33941	2689110000	0.31994	180529000000	0.33941	8869640000
		0.32193	392442000000	0.34155	2190420000	0.32193	1.50337e+16	0.34155	4791530000000	0.32193	9709200000	0.34155	4046910000	0.32193	214365000000	0.34155	2396080000	0.32193	66141000000	0.34155	5528240000	0.32193	804622000000	0.34155	2558130000	0.32193	267665000000	0.34155	7774690000
		0.32393	288227000000	0.3437	1906610000	0.32393	1.59962e+16	0.3437	4933890000000	0.32393	9903120000	0.3437	3881030000	0.32393	205231000000	0.3437	2269370000	0.32393	67626100000	0.3437	5303560000	0.32393	700935000000	0.3437	2482590000	0.32393	257593000000	0.3437	6905990000
		0.32593	121841000000	0.34586	1887610000	0.32593	9944600000000000	0.34586	4861920000000	0.32593	7252350000	0.34586	3712500000	0.32593	164645000000	0.34586	2181920000	0.32593	41991300000	0.34586	4990970000	0.32593	527160000000	0.34586	2324270000	0.32593	154742000000	0.34586	6121550000
		0.32796	194139000000	0.34804	1745970000	0.32796	1.19397e+16	0.34804	4841830000000	0.32796	9277280000	0.34804	3533800000	0.32796	172967000000	0.34804	2133610000	0.32796	62451300000	0.34804	4895830000	0.32796	502021000000	0.34804	2246190000	0.32796	213702000000	0.34804	5632930000
		0.32999	139899000000	0.35023	1651910000	0.32999	6970730000000000	0.35023	4835650000000	0.32999	8431760000	0.35023	3456050000	0.32999	144712000000	0.35023	2100900000	0.32999	54294300000	0.35023	4771240000	0.32999	380521000000	0.35023	2179500000	0.32999	169251000000	0.35023	5275550000
		0.33204	80680000000	0.35244	1646000000	0.33204	4441740000000000	0.35244	4826550000000	0.33204	7081100000	0.35244	3374000000	0.33204	121432000000	0.35244	2077390000	0.33204	40013500000	0.35244	4636800000	0.33204	299631000000	0.35244	2123240000	0.33204	120606000000	0.35244	4973000000
		0.3341	107495000000	0.35466	1567560000	0.3341	3135510000000000	0.35466	4795290000000	0.3341	8314800000	0.35466	3340360000	0.3341	114138000000	0.35466	2019300000	0.3341	52260700000	0.35466	4570920000	0.3341	255863000000	0.35466	2084830000	0.3341	140260000000	0.35466	4590370000
		0.33617	72043000000	0.35689	1515460000	0.33617	1598780000000000	0.35689	4817000000000	0.33617	7617650000	0.35689	3210230000	0.33617	91503700000	0.35689	1999710000	0.33617	45092800000	0.35689	4329570000	0.33617	191061000000	0.35689	2030590000	0.33617	108394000000	0.35689	4257610000
		0.33826	45709200000	0.35914	1550480000	0.33826	1046010000000000	0.35914	4504990000000	0.33826	6637620000	0.35914	3109370000	0.33826	76009800000	0.35914	1937620000	0.33826	35095500000	0.35914	4180570000	0.33826	151671000000	0.35914	2013400000	0.33826	81258800000	0.35914	3951340000
		0.34035	49106000000	0.3614	1440210000	0.34035	733538000000000	0.3614	4447970000000	0.34035	7588070000	0.3614	3040650000	0.34035	68780100000	0.3614	1942890000	0.34035	44257600000	0.3614	4188870000	0.34035	128799000000	0.3614	1949610000	0.34035	90372200000	0.3614	3864940000
		0.34247	29447900000	0.36368	1520560000	0.34247	415684000000000	0.36368	4536190000000	0.34247	6703960000	0.36368	2974680000	0.34247	53005700000	0.36368	1919920000	0.34247	35694000000	0.36368	4011510000	0.34247	95885100000	0.36368	1880950000	0.34247	65580400000	0.36368	3675310000
		0.34459	21281100000	0.36597	1597530000	0.34459	308528000000000	0.36597	4457240000000	0.34459	6124380000	0.36597	2818450000	0.34459	45128800000	0.36597	1855910000	0.34459	29476600000	0.36597	3999910000	0.34459	80064100000	0.36597	1832140000	0.34459	52556100000	0.36597	3553340000
		0.34673	22179800000	0.36827	1454620000	0.34673	245169000000000	0.36827	4375170000000	0.34673	6910500000	0.36827	2707280000	0.34673	40228500000	0.36827	1837230000	0.34673	36353800000	0.36827	3735020000	0.34673	69160100000	0.36827	1750350000	0.34673	57417000000	0.36827	3397120000
		0.34888	15785500000	0.37059	1541990000	0.34888	166796000000000	0.37059	4240740000000	0.34888	6270780000	0.37059	2681140000	0.34888	32027600000	0.37059	1826190000	0.34888	30010800000	0.37059	3769340000	0.34888	54347400000	0.37059	1786290000	0.34888	43637200000	0.37059	3285190000
		0.35104	11556500000	0.37293	1586210000	0.35104	129437000000000	0.37293	4174240000000	0.35104	5507770000	0.37293	2631220000	0.35104	26972800000	0.37293	1871470000	0.35104	23128200000	0.37293	3665690000	0.35104	45482100000	0.37293	1756580000	0.35104	33405500000	0.37293	3158840000
		0.35322	12700600000	0.37528	1535840000	0.35322	116474000000000	0.37528	4233100000000	0.35322	6253300000	0.37528	2586320000	0.35322	24582000000	0.37528	1783150000	0.35322	29106300000	0.37528	3514340000	0.35322	40744200000	0.37528	1744940000	0.35322	37423500000	0.37528	3075240000
		0.35541	10807600000	0.37764	1479570000	0.35541	91869000000000	0.37764	4089080000000	0.35541	5991540000	0.37764	2458080000	0.35541	20612700000	0.37764	1751640000	0.35541	26545800000	0.37764	3496090000	0.35541	33929400000	0.37764	1655080000	0.35541	31698800000	0.37764	2997580000
		0.35762	6657200000	0.38002	1443300000	0.35762	63018900000000	0.38002	4194050000000	0.35762	4579580000	0.38002	2441380000	0.35762	16327200000	0.38002	1754030000	0.35762	15454900000	0.38002	3442260000	0.35762	26908300000	0.38002	1683560000	0.35762	19289500000	0.38002	2894870000
		0.35984	8732600000	0.38241	1489990000	0.35984	68611200000000	0.38241	4276400000000	0.35984	5677940000	0.38241	2389280000	0.35984	16339000000	0.38241	1720750000	0.35984	23107900000	0.38241	3420860000	0.35984	26417500000	0.38241	1602310000	0.35984	25696800000	0.38241	2896180000
		0.36207	7643500000	0.38482	1414860000	0.36207	57302200000000	0.38482	4136310000000	0.36207	5483500000	0.38482	2340580000	0.36207	14185300000	0.38482	1702920000	0.36207	21244200000	0.38482	3353620000	0.36207	22752400000	0.38482	1621160000	0.36207	22450600000	0.38482	2763230000
		0.36431	5050050000	0.38724	1383020000	0.36431	40809200000000	0.38724	4110840000000	0.36431	4283830000	0.38724	2294940000	0.36431	11642800000	0.38724	1695020000	0.36431	12906800000	0.38724	3232640000	0.36431	18484500000	0.38724	1601290000	0.36431	14538600000	0.38724	2752020000
		0.36657	6080600000	0.38968	1391050000	0.36657	43936300000000	0.38968	4122210000000	0.36657	4982200000	0.38968	2312980000	0.36657	11618200000	0.38968	1712750000	0.36657	17359200000	0.38968	3164340000	0.36657	18258500000	0.38968	1585010000	0.36657	17818300000	0.38968	2689230000
		0.36885	6007100000	0.39214	1294720000	0.36885	40622800000000	0.39214	3839590000000	0.36885	5118780000	0.39214	2235070000	0.36885	10757400000	0.39214	1708610000	0.36885	17678200000	0.39214	3170790000	0.36885	16577000000	0.39214	1564700000	0.36885	17411700000	0.39214	2616180000
		0.37113	5180400000	0.39461	1287390000	0.37113	34546300000000	0.39461	4040450000000	0.37113	4816870000	0.39461	2193740000	0.37113	9550220000	0.39461	1672450000	0.37113	15652100000	0.39461	3155490000	0.37113	14667100000	0.39461	1538150000	0.37113	15142600000	0.39461	2558800000
		0.37344	4074170000	0.39709	1222560000	0.37344	27368900000000	0.39709	3970990000000	0.37344	4017480000	0.39709	2130020000	0.37344	8374100000	0.39709	1636330000	0.37344	10617400000	0.39709	3029070000	0.37344	12679700000	0.39709	1544630000	0.37344	11171500000	0.39709	2542820000
		0.37575	4684650000	0.39959	1204930000	0.37575	29197300000000	0.39959	3871430000000	0.37575	4621730000	0.39959	2083050000	0.37575	8382440000	0.39959	1617340000	0.37575	13962800000	0.39959	2989970000	0.37575	12445500000	0.39959	1495480000	0.37575	13348400000	0.39959	2521330000
		0.37809	4327190000	0.40211	1140270000	0.37809	26711800000000	0.40211	4063430000000	0.37809	4513510000	0.40211	2103110000	0.37809	7807220000	0.40211	1626350000	0.37809	13133800000	0.40211	2919830000	0.37809	11328500000	0.40211	1506450000	0.37809	12417400000	0.40211	2445310000
		0.38043	3879920000	0.40464	1122800000	0.38043	22777700000000	0.40464	3937220000000	0.38043	4219110000	0.40464	2101100000	0.38043	7086150000	0.40464	1610120000	0.38043	11682800000	0.40464	2882770000	0.38043	10215600000	0.40464	1459640000	0.38043	11023700000	0.40464	2417310000
		0.38279	3252420000	0.40719	1077170000	0.38279	19546300000000	0.40719	4003020000000	0.38279	3668180000	0.40719	2059330000	0.38279	6397220000	0.40719	1593990000	0.38279	8844610000	0.40719	2884890000	0.38279	9133880000	0.40719	1479590000	0.38279	8921110000	0.40719	2375710000
		0.38516	3621330000	0.40976	1068680000	0.38516	20922100000000	0.40976	4030610000000	0.38516	4172770000	0.40976	1990730000	0.38516	6484710000	0.40976	1598870000	0.38516	11041700000	0.40976	2830130000	0.38516	9079390000	0.40976	1450720000	0.38516	10374100000	0.40976	2378040000
		0.38755	3334570000	0.41234	1048820000	0.38755	19374600000000	0.41234	3798660000000	0.38755	4121350000	0.41234	1959440000	0.38755	6111670000	0.41234	1560760000	0.38755	10656100000	0.41234	2773490000	0.38755	8426480000	0.41234	1419400000	0.38755	9934220000	0.41234	2311390000
		0.38996	3118520000	0.41494	1051130000	0.38996	17199100000000	0.41494	3891020000000	0.38996	3860440000	0.41494	1985400000	0.38996	5659490000	0.41494	1586190000	0.38996	9417770000	0.41494	2762700000	0.38996	7688830000	0.41494	1466680000	0.38996	8917400000	0.41494	2293470000
		0.39238	2682690000	0.41755	1016980000	0.39238	14458100000000	0.41755	3978760000000	0.39238	3344820000	0.41755	1965400000	0.39238	5091000000	0.41755	1582770000	0.39238	7209920000	0.41755	2775310000	0.39238	6890580000	0.41755	1449970000	0.39238	7181200000	0.41755	2251360000
		0.39481	2936120000	0.42018	1016840000	0.39481	16168400000000	0.42018	3795020000000	0.39481	3803340000	0.42018	1908910000	0.39481	5264280000	0.42018	1564240000	0.39481	9138040000	0.42018	2729790000	0.39481	6999340000	0.42018	1424550000	0.39481	8524920000	0.42018	2211960000
		0.39726	2678370000	0.42283	985140000	0.39726	14831500000000	0.42283	3860510000000	0.39726	3628950000	0.42283	1943420000	0.39726	4924470000	0.42283	1587320000	0.39726	8387850000	0.42283	2728920000	0.39726	6479880000	0.42283	1424500000	0.39726	7948020000	0.42283	2240620000
		0.39973	2591920000	0.42549	901245000	0.39973	13755200000000	0.42549	3889060000000	0.39973	3542070000	0.42549	1889010000	0.39973	4695240000	0.42549	1542300000	0.39973	7985100000	0.42549	2621640000	0.39973	6119570000	0.42549	1404180000	0.39973	7540510000	0.42549	2206090000
		0.4022	2226350000	0.42817	950875000	0.4022	12103700000000	0.42817	3820490000000	0.4022	3261900000	0.42817	1863990000	0.4022	4335800000	0.42817	1510200000	0.4022	6857230000	0.42817	2597250000	0.4022	5580910000	0.42817	1403560000	0.4022	6592710000	0.42817	2178700000
		0.4047	2276560000	0.43086	983990000	0.4047	12263000000000	0.43086	3757660000000	0.4047	3308150000	0.43086	1877030000	0.4047	4309730000	0.43086	1482350000	0.4047	7003250000	0.43086	2608120000	0.4047	5495960000	0.43086	1408830000	0.4047	6682330000	0.43086	2122660000
		0.40721	2235310000	0.43358	903335000	0.40721	11886800000000	0.43358	3796720000000	0.40721	3403030000	0.43358	1912620000	0.40721	4207570000	0.43358	1523780000	0.40721	7219830000	0.43358	2558880000	0.40721	5323980000	0.43358	1404750000	0.40721	6748510000	0.43358	2133190000
		0.40974	2214120000	0.43631	934430000	0.40974	11542100000000	0.43631	3844370000000	0.40974	3376690000	0.43631	1835740000	0.40974	4054530000	0.43631	1516890000	0.40974	7056370000	0.43631	2512290000	0.40974	5084430000	0.43631	1405460000	0.40974	6556880000	0.43631	2159850000
		0.41228	2029000000	0.43906	943235000	0.41228	10661100000000	0.43906	3844260000000	0.41228	3215220000	0.43906	1883140000	0.41228	3861240000	0.43906	1521570000	0.41228	6520740000	0.43906	2527290000	0.41228	4753000000	0.43906	1391850000	0.41228	6041910000	0.43906	2134890000
		0.41484	1828050000	0.44182	899635000	0.41484	9606790000000	0.44182	3918730000000	0.41484	2977600000	0.44182	1869060000	0.41484	3616340000	0.44182	1514910000	0.41484	5813620000	0.44182	2479310000	0.41484	4478610000	0.44182	1409580000	0.41484	5464690000	0.44182	2096900000
		0.41741	1845840000	0.4446	914670000	0.41741	9765170000000	0.4446	3792020000000	0.41741	2999690000	0.4446	1906470000	0.41741	3605960000	0.4446	1461070000	0.41741	5893670000	0.4446	2481070000	0.41741	4388390000	0.4446	1377920000	0.41741	5540730000	0.4446	2042390000
		0.42	1831610000	0.44741	937295000	0.42	9736510000000	0.44741	3845960000000	0.42	3115120000	0.44741	1876900000	0.42	3545480000	0.44741	1486250000	0.42	6167160000	0.44741	2443070000	0.42	4315490000	0.44741	1360940000	0.42	5662850000	0.44741	2054740000
		0.4226	1710730000	0.45022	878710000	0.4226	9211010000000	0.45022	3936690000000	0.4226	3015150000	0.45022	1884650000	0.4226	3459120000	0.45022	1488720000	0.4226	5898770000	0.45022	2426960000	0.4226	4180950000	0.45022	1387160000	0.4226	5394410000	0.45022	2032820000
		0.42523	1717630000	0.45306	901795000	0.42523	8987700000000	0.45306	3828450000000	0.42523	3013240000	0.45306	1888340000	0.42523	3352220000	0.45306	1481710000	0.42523	5764480000	0.45306	2399430000	0.42523	4032210000	0.45306	1348630000	0.42523	5233620000	0.45306	2049210000
		0.42786	1646400000	0.45591	902060000	0.42786	8532420000000	0.45591	3885580000000	0.42786	2897300000	0.45591	1923710000	0.42786	3232520000	0.45591	1449380000	0.42786	5494580000	0.45591	2388940000	0.42786	3866860000	0.45591	1348770000	0.42786	4950830000	0.45591	2048350000
		0.43052	1537750000	0.45878	876325000	0.43052	7904870000000	0.45878	3750440000000	0.43052	2760260000	0.45878	1938770000	0.43052	3081580000	0.45878	1475190000	0.43052	5065120000	0.45878	2351990000	0.43052	3685780000	0.45878	1346720000	0.43052	4614230000	0.45878	2036640000
		0.43319	1480520000	0.46167	830020000	0.43319	7875430000000	0.46167	3835470000000	0.43319	2739520000	0.46167	1981980000	0.43319	3018320000	0.46167	1502870000	0.43319	4975970000	0.46167	2308470000	0.43319	3602430000	0.46167	1368330000	0.43319	4516270000	0.46167	2020210000
		0.43588	1581510000	0.46458	886755000	0.43588	7875530000000	0.46458	3781610000000	0.43588	2845380000	0.46458	1994160000	0.43588	3025830000	0.46458	1442400000	0.43588	5288980000	0.46458	2289070000	0.43588	3602750000	0.46458	1319070000	0.43588	4699200000	0.46458	2013870000
		0.43858	1489990000	0.46751	883955000	0.43858	7648500000000	0.46751	3838470000000	0.43858	2813180000	0.46751	2015780000	0.43858	2967590000	0.46751	1424070000	0.43858	5159280000	0.46751	2304130000	0.43858	3501190000	0.46751	1338970000	0.43858	4586730000	0.46751	2020810000
		0.4413	1456340000	0.47045	865975000	0.4413	7340790000000	0.47045	3746910000000	0.4413	2752890000	0.47045	2068950000	0.4413	2898840000	0.47045	1427730000	0.4413	5077000000	0.47045	2291870000	0.4413	3422970000	0.47045	1322030000	0.4413	4478640000	0.47045	2002780000
		0.44404	1470600000	0.47341	906195000	0.44404	7038380000000	0.47341	3951860000000	0.44404	2700550000	0.47341	2111590000	0.44404	2815120000	0.47341	1464250000	0.44404	5033900000	0.47341	2261460000	0.44404	3342690000	0.47341	1333820000	0.44404	4297410000	0.47341	2017350000
		0.44679	1422360000	0.4764	924410000	0.44679	6904040000000	0.4764	3790520000000	0.44679	2663040000	0.4764	2177230000	0.44679	2754880000	0.4764	1433210000	0.44679	4734350000	0.4764	2264720000	0.44679	3249680000	0.4764	1303010000	0.44679	4124260000	0.4764	1993550000
		0.44956	1342140000	0.4794	884445000	0.44956	6825940000000	0.4794	3815390000000	0.44956	2643210000	0.4794	2233500000	0.44956	2682910000	0.4794	1412050000	0.44956	4627200000	0.4794	2227850000	0.44956	3217040000	0.4794	1312340000	0.44956	4074810000	0.4794	2004990000
		0.45235	1283220000	0.48242	865975000	0.45235	6317210000000	0.48242	3824510000000	0.45235	2500390000	0.48242	2253790000	0.45235	2574540000	0.48242	1442940000	0.45235	4203810000	0.48242	2213340000	0.45235	3085210000	0.48242	1319480000	0.45235	3827320000	0.48242	2016140000
		0.45516	1303400000	0.48546	851970000	0.45516	6482090000000	0.48546	3710970000000	0.45516	2613390000	0.48546	2366260000	0.45516	2613710000	0.48546	1433700000	0.45516	4491560000	0.48546	2215500000	0.45516	3114080000	0.48546	1301000000	0.45516	4037810000	0.48546	2004610000
		0.45798	1290210000	0.48851	872010000	0.45798	6353150000000	0.48851	3778930000000	0.45798	2593220000	0.48851	2442320000	0.45798	2576230000	0.48851	1431680000	0.45798	4410590000	0.48851	2203150000	0.45798	3078940000	0.48851	1305400000	0.45798	3991290000	0.48851	1999390000
		0.46082	1272390000	0.49159	880055000	0.46082	6220200000000	0.49159	3746760000000	0.46082	2581280000	0.49159	2513100000	0.46082	2516650000	0.49159	1429930000	0.46082	4417150000	0.49159	2186790000	0.46082	3061040000	0.49159	1283010000	0.46082	3942850000	0.49159	1981430000
		0.46368	1236090000	0.49469	930925000	0.46368	6125510000000	0.49469	3716060000000	0.46368	2529670000	0.49469	2616170000	0.46368	2489790000	0.49469	1401990000	0.46368	4256180000	0.49469	2146600000	0.46368	3002740000	0.49469	1291070000	0.46368	3808710000	0.49469	2003590000
		0.46656	1227860000	0.4978	878075000	0.46656	6033190000000	0.4978	3712240000000	0.46656	2517190000	0.4978	2715190000	0.46656	2418900000	0.4978	1407590000	0.46656	4188260000	0.4978	2136420000	0.46656	2963640000	0.4978	1292980000	0.46656	3763660000	0.4978	2001040000
		0.46945	1220010000	0.50094	881030000	0.46945	5896790000000	0.50094	3723240000000	0.46945	2480360000	0.50094	2795580000	0.46945	2401000000	0.50094	1408140000	0.46945	4109620000	0.50094	2112150000	0.46945	2923180000	0.50094	1301980000	0.46945	3684020000	0.50094	2011660000
		0.47237	1198650000	0.50409	927835000	0.47237	5811300000000	0.50409	3825340000000	0.47237	2476260000	0.50409	2896190000	0.47237	2369480000	0.50409	1418430000	0.47237	4078050000	0.50409	2160580000	0.47237	2947230000	0.50409	1285990000	0.47237	3686430000	0.50409	2022680000
		0.4753	1206330000	0.50727	884500000	0.4753	5708260000000	0.50727	3767230000000	0.4753	2458260000	0.50727	2955810000	0.4753	2332440000	0.50727	1424460000	0.4753	4000420000	0.50727	2125120000	0.4753	2931140000	0.50727	1285300000	0.4753	3636300000	0.50727	2031110000
		0.47824	1177990000	0.51046	837035000	0.47824	5546070000000	0.51046	3808910000000	0.47824	2421850000	0.51046	3006380000	0.47824	2295100000	0.51046	1425390000	0.47824	3917010000	0.51046	2116320000	0.47824	2902190000	0.51046	1293640000	0.47824	3570670000	0.51046	2010040000
		0.48121	1172640000	0.51368	864765000	0.48121	5446490000000	0.51368	3801080000000	0.48121	2430070000	0.51368	3046880000	0.48121	2256580000	0.51368	1403390000	0.48121	3846770000	0.51368	2108550000	0.48121	2880650000	0.51368	1316670000	0.48121	3522590000	0.51368	1998780000
		0.4842	1143400000	0.51691	833865000	0.4842	5370160000000	0.51691	3853710000000	0.4842	2367600000	0.51691	3014660000	0.4842	2224920000	0.51691	1430860000	0.4842	3759960000	0.51691	2115550000	0.4842	2854580000	0.51691	1286780000	0.4842	3470000000	0.51691	2006480000
		0.4872	1135540000	0.52017	863210000	0.4872	5270680000000	0.52017	3796120000000	0.4872	2384280000	0.52017	3016520000	0.4872	2215090000	0.52017	1423990000	0.4872	3766470000	0.52017	2104920000	0.4872	2877680000	0.52017	1280580000	0.4872	3474470000	0.52017	2000270000
		0.49022	1118470000	0.52345	875945000	0.49022	5242880000000	0.52345	3798340000000	0.49022	2369410000	0.52345	2994290000	0.49022	2217010000	0.52345	1398410000	0.49022	3725910000	0.52345	2087980000	0.49022	2893140000	0.52345	1308710000	0.49022	3457200000	0.52345	2012680000
		0.49326	1142900000	0.52674	837855000	0.49326	5181880000000	0.52674	3982860000000	0.49326	2326180000	0.52674	2878780000	0.49326	2183020000	0.52674	1418250000	0.49326	3652990000	0.52674	2099460000	0.49326	2873310000	0.52674	1304060000	0.49326	3439090000	0.52674	1973280000
		0.49632	1151890000	0.53006	873620000	0.49632	5141930000000	0.53006	3949530000000	0.49632	2323260000	0.53006	2726030000	0.49632	2184820000	0.53006	1424620000	0.49632	3626170000	0.53006	2054740000	0.49632	2910510000	0.53006	1279780000	0.49632	3423110000	0.53006	1944710000
		0.4994	1139780000	0.5334	842325000	0.4994	5182110000000	0.5334	3820490000000	0.4994	2302150000	0.5334	2539710000	0.4994	2170650000	0.5334	1416850000	0.4994	3581430000	0.5334	2050690000	0.4994	2931990000	0.5334	1301150000	0.4994	3352350000	0.5334	1984110000
		0.5025	1108630000	0.56441	811855000	0.5025	5161300000000	0.56441	3912820000000	0.5025	2319180000	0.56441	1878150000	0.5025	2152440000	0.56441	1399250000	0.5025	3599720000	0.56441	2047140000	0.5025	2972380000	0.56441	1294190000	0.5025	3400460000	0.56441	1861210000
		0.50562	1092480000	0.56796	800390000	0.50562	5008020000000	0.56796	3940200000000	0.50562	2303020000	0.56796	1803580000	0.50562	2127280000	0.56796	1382380000	0.50562	3593580000	0.56796	2031990000	0.50562	2988300000	0.56796	1335010000	0.50562	3395960000	0.56796	1846440000
		0.50875	1081790000	0.57154	814095000	0.50875	4882490000000	0.57154	3919540000000	0.50875	2302920000	0.57154	1746140000	0.50875	2121550000	0.57154	1373020000	0.50875	3552830000	0.57154	2073250000	0.50875	3030510000	0.57154	1344620000	0.50875	3403510000	0.57154	1885340000
		0.51191	1062690000	0.57514	856425000	0.51191	4897960000000	0.57514	4040620000000	0.51191	2279920000	0.57514	1697170000	0.51191	2105590000	0.57514	1391380000	0.51191	3546320000	0.57514	2061790000	0.51191	3051520000	0.57514	1378470000	0.51191	3380360000	0.57514	1901780000
		0.51509	1064400000	0.57876	823105000	0.51509	4900080000000	0.57876	3961420000000	0.51509	2273590000	0.57876	1661320000	0.51509	2114780000	0.57876	1424110000	0.51509	3545580000	0.57876	2095240000	0.51509	3097350000	0.57876	1379540000	0.51509	3422830000	0.57876	1884180000
		0.51828	1070180000	0.58241	840095000	0.51828	4887150000000	0.58241	4016030000000	0.51828	2251500000	0.58241	1599250000	0.51828	2091170000	0.58241	1424180000	0.51828	3531010000	0.58241	2059120000	0.51828	3176050000	0.58241	1386710000	0.51828	3400060000	0.58241	1887980000
		0.5215	1061520000	0.58608	859610000	0.5215	4803540000000	0.58608	4170270000000	0.5215	2192880000	0.58608	1591900000	0.5215	2076040000	0.58608	1396260000	0.5215	3455320000	0.58608	2048380000	0.5215	3182380000	0.58608	1413920000	0.5215	3349830000	0.58608	1904130000
		0.52473	1032770000	0.58977	865975000	0.52473	4749730000000	0.58977	4099010000000	0.52473	2182920000	0.58977	1547650000	0.52473	2079990000	0.58977	1419330000	0.52473	3459600000	0.58977	2057070000	0.52473	3237880000	0.58977	1410870000	0.52473	3345800000	0.58977	1911890000
		0.52799	1046940000	0.59348	843480000	0.52799	4772730000000	0.59348	4181310000000	0.52799	2156040000	0.59348	1518890000	0.52799	2069840000	0.59348	1398470000	0.52799	3433880000	0.59348	2061700000	0.52799	3291860000	0.59348	1442700000	0.52799	3326860000	0.59348	1913130000
		0.53126	1054130000	0.59722	894845000	0.53126	4794100000000	0.59722	4194050000000	0.53126	2129480000	0.59722	1482220000	0.53126	2097450000	0.59722	1395920000	0.53126	3422010000	0.59722	2053040000	0.53126	3346340000	0.59722	1461550000	0.53126	3322800000	0.59722	1954730000
		0.53456	1066130000	0.60098	999695000	0.53456	4667790000000	0.60098	4138860000000	0.53456	2088810000	0.60098	1458200000	0.53456	2075030000	0.60098	1379720000	0.53456	3404180000	0.60098	2054220000	0.53456	3409740000	0.60098	1473280000	0.53456	3307950000	0.60098	1992570000
		0.53787	1011350000	0.60477	1006860000	0.53787	4705660000000	0.60477	4253480000000	0.53787	2040260000	0.60477	1433000000	0.53787	2051780000	0.60477	1390420000	0.53787	3395530000	0.60477	2039420000	0.53787	3428130000	0.60477	1512990000	0.53787	3275240000	0.60477	2005280000
		0.54121	1029740000	0.60857	993325000	0.54121	4712330000000	0.60857	4205620000000	0.54121	1994990000	0.60857	1407610000	0.54121	2058610000	0.60857	1400000000	0.54121	3346790000	0.60857	2035970000	0.54121	3495980000	0.60857	1530740000	0.54121	3207700000	0.60857	2061910000
		0.54457	1035510000	0.61241	1053820000	0.54457	4652240000000	0.61241	4345800000000	0.54457	1983500000	0.61241	1386200000	0.54457	2077390000	0.61241	1406740000	0.54457	3373770000	0.61241	2017850000	0.54457	3580390000	0.61241	1568470000	0.54457	3260510000	0.61241	2044680000
		0.54795	1015270000	0.61626	1003070000	0.54795	4771490000000	0.61626	4270710000000	0.54795	1937970000	0.61626	1379810000	0.54795	2075130000	0.61626	1407960000	0.54795	3368220000	0.61626	2026730000	0.54795	3643490000	0.61626	1588720000	0.54795	3211830000	0.61626	2072800000
		0.55134	1021080000	0.62015	930400000	0.55134	4627920000000	0.62015	4425020000000	0.55134	1901320000	0.62015	1341580000	0.55134	2089790000	0.62015	1405790000	0.55134	3362710000	0.62015	2014820000	0.55134	3746210000	0.62015	1572620000	0.55134	3183850000	0.62015	2064490000
		0.55476	1041280000	0.62405	907930000	0.55476	4545980000000	0.62405	4511920000000	0.55476	1861880000	0.62405	1335940000	0.55476	2089450000	0.62405	1418820000	0.55476	3348700000	0.62405	2008530000	0.55476	3785390000	0.62405	1600260000	0.55476	3163480000	0.62405	2077750000
		0.55821	1036160000	0.62798	923100000	0.55821	4665240000000	0.62798	4462330000000	0.55821	1821700000	0.62798	1333630000	0.55821	2093280000	0.62798	1400190000	0.55821	3371410000	0.62798	1986580000	0.55821	3867680000	0.62798	1595580000	0.55821	3120880000	0.62798	2063280000
		0.56167	1044080000	0.63194	900740000	0.56167	4710780000000	0.63194	4405610000000	0.56167	1807620000	0.63194	1321240000	0.56167	2100110000	0.63194	1409730000	0.56167	3359480000	0.63194	2029610000	0.56167	3982300000	0.63194	1621680000	0.56167	3107180000	0.63194	2055010000
		0.56515	1070270000	0.63592	896045000	0.56515	4741300000000	0.63592	4461480000000	0.56515	1784900000	0.63592	1318550000	0.56515	2151010000	0.63592	1403110000	0.56515	3465220000	0.63592	1992740000	0.56515	4081700000	0.63592	1604680000	0.56515	3152540000	0.63592	1993020000
		0.56866	1123570000	0.63992	932750000	0.56866	4772720000000	0.63992	4481330000000	0.56866	1741060000	0.63992	1295800000	0.56866	2170170000	0.63992	1399950000	0.56866	3474160000	0.63992	2003380000	0.56866	4212350000	0.63992	1601230000	0.56866	3135650000	0.63992	1925460000
		0.57219	1132370000	0.64395	896265000	0.57219	4846260000000	0.64395	4638280000000	0.57219	1701420000	0.64395	1296180000	0.57219	2179140000	0.64395	1393620000	0.57219	3418830000	0.64395	1974610000	0.57219	4297440000	0.64395	1615340000	0.57219	3050040000	0.64395	1953820000
		0.57574	1163660000	0.64801	961170000	0.57574	4863690000000	0.64801	4827190000000	0.57574	1662390000	0.64801	1281090000	0.57574	2219100000	0.64801	1401740000	0.57574	3383960000	0.64801	1965640000	0.57574	4375770000	0.64801	1605430000	0.57574	3019100000	0.64801	1891460000
		0.57931	1212830000	0.65209	933095000	0.57931	4930550000000	0.65209	4742220000000	0.57931	1622320000	0.65209	1270520000	0.57931	2244250000	0.65209	1395750000	0.57931	3391740000	0.65209	1969720000	0.57931	4535130000	0.65209	1612040000	0.57931	3007470000	0.65209	1838790000
		0.5829	1273680000	0.6562	876030000	0.5829	4863690000000	0.6562	4589950000000	0.5829	1597080000	0.6562	1255960000	0.5829	2310620000	0.6562	1374970000	0.5829	3389620000	0.6562	1969900000	0.5829	4662900000	0.6562	1584700000	0.5829	3009690000	0.6562	1822170000
		0.58652	1343720000	0.66033	892965000	0.58652	5082340000000	0.66033	4605200000000	0.58652	1578900000	0.66033	1251380000	0.58652	2349750000	0.66033	1400120000	0.58652	3392480000	0.66033	1964580000	0.58652	4932580000	0.66033	1589810000	0.58652	3032740000	0.66033	1812910000
		0.59016	1506820000	0.66449	874690000	0.59016	5082030000000	0.66449	4667700000000	0.59016	1566860000	0.66449	1251190000	0.59016	2456240000	0.66449	1385360000	0.59016	3502080000	0.66449	1954820000	0.59016	5250610000	0.66449	1581410000	0.59016	3126540000	0.66449	1812590000
		0.59382	1710150000	0.66868	873485000	0.59382	5356960000000	0.66868	4647280000000	0.59382	1538080000	0.66868	1238750000	0.59382	2520220000	0.66868	1378380000	0.59382	3456520000	0.66868	1975360000	0.59382	5640380000	0.66868	1564960000	0.59382	3152860000	0.66868	1794910000
		0.5975	2003310000	0.67289	884500000	0.5975	5423130000000	0.67289	4771560000000	0.5975	1513260000	0.67289	1237140000	0.5975	2646680000	0.67289	1386430000	0.5975	3436150000	0.67289	1977040000	0.5975	6094300000	0.67289	1571900000	0.5975	3185340000	0.67289	1792330000
		0.60121	2409520000	0.67713	890490000	0.60121	5676530000000	0.67713	4785160000000	0.60121	1488070000	0.67713	1225050000	0.60121	2752580000	0.67713	1380280000	0.60121	3379170000	0.67713	1969460000	0.60121	6655450000	0.67713	1560540000	0.60121	3223410000	0.67713	1778880000
		0.60494	2918150000	0.68139	889670000	0.60494	5968340000000	0.68139	4888450000000	0.60494	1467470000	0.68139	1219430000	0.60494	2920360000	0.68139	1401790000	0.60494	3375070000	0.68139	1960530000	0.60494	7392170000	0.68139	1553070000	0.60494	3318190000	0.68139	1750080000
		0.60869	3566120000	0.68568	882675000	0.60869	6300860000000	0.68568	5048700000000	0.60869	1468560000	0.68568	1226900000	0.60869	3128620000	0.68568	1403170000	0.60869	3351640000	0.68568	1975790000	0.60869	8262020000	0.68568	1564190000	0.60869	3410190000	0.68568	1757030000
		0.61247	5421350000	0.69	917230000	0.61247	7252560000000	0.69	4941780000000	0.61247	1465720000	0.69	1207850000	0.61247	3447020000	0.69	1399350000	0.61247	3492730000	0.69	1957700000	0.61247	9646840000	0.69	1570750000	0.61247	3701610000	0.69	1775320000
		0.61626	5685550000	0.69435	871125000	0.61626	8094280000000	0.69435	4938450000000	0.61626	1440460000	0.69435	1209860000	0.61626	3614610000	0.69435	1390870000	0.61626	3290680000	0.69435	1949800000	0.61626	10382900000	0.69435	1571280000	0.61626	3648170000	0.69435	1788800000
		0.62009	5875000000	0.69872	877525000	0.62009	9852340000000	0.69872	4886080000000	0.62009	1410060000	0.69872	1196060000	0.62009	3832190000	0.69872	1374660000	0.62009	3229750000	0.69872	1972730000	0.62009	11199500000	0.69872	1544070000	0.62009	3713000000	0.69872	1782540000
		0.62394	5441300000	0.70312	914750000	0.62394	13162900000000	0.70312	4857170000000	0.62394	1391380000	0.70312	1201880000	0.62394	3988020000	0.70312	1401600000	0.62394	3142010000	0.70312	1982160000	0.62394	11670700000	0.70312	1536110000	0.62394	3705620000	0.70312	1779100000
		0.6278	5255650000	0.70755	920795000	0.6278	22549700000000	0.70755	4827100000000	0.6278	1392500000	0.70755	1194120000	0.6278	4253590000	0.70755	1375760000	0.6278	3207740000	0.70755	1954590000	0.6278	12416800000	0.70755	1516010000	0.6278	3898500000	0.70755	1774260000
		0.6317	3585100000	0.71201	910400000	0.6317	38228400000000	0.71201	4730890000000	0.6317	1380680000	0.71201	1212180000	0.6317	4220670000	0.71201	1376200000	0.6317	3027110000	0.71201	1941340000	0.6317	12089500000	0.71201	1495620000	0.6317	3664840000	0.71201	1791130000
		0.63562	2818470000	0.71649	915475000	0.63562	60830200000000	0.71649	4804200000000	0.63562	1377630000	0.71649	1191950000	0.63562	4150190000	0.71649	1378260000	0.63562	2916450000	0.71649	1942780000	0.63562	11462900000	0.71649	1493790000	0.63562	3483770000	0.71649	1799520000
		0.63956	2535190000	0.721	916915000	0.63956	86819200000000	0.721	4631560000000	0.63956	1382030000	0.721	1208930000	0.63956	3998560000	0.721	1384200000	0.63956	2872570000	0.721	1956940000	0.63956	10627000000	0.721	1453820000	0.63956	3447260000	0.721	1808080000
		0.64353	2226100000	0.72554	941895000	0.64353	122418000000000	0.72554	4539030000000	0.64353	1426060000	0.72554	1204610000	0.64353	4015900000	0.72554	1379640000	0.64353	2933980000	0.72554	1963340000	0.64353	9775330000	0.72554	1443360000	0.64353	3357620000	0.72554	1818310000
		0.64752	1726970000	0.73011	936295000	0.64752	122901000000000	0.73011	4488240000000	0.64752	1367580000	0.73011	1183800000	0.64752	3676000000	0.73011	1375820000	0.64752	2778130000	0.73011	1969650000	0.64752	8114690000	0.73011	1419230000	0.64752	2942330000	0.73011	1835490000
		0.65154	1576820000	0.73471	970020000	0.65154	106535000000000	0.73471	4451470000000	0.65154	1345550000	0.73471	1203060000	0.65154	3202750000	0.73471	1367780000	0.65154	2675470000	0.73471	1963540000	0.65154	6804170000	0.73471	1431120000	0.65154	2747130000	0.73471	1849500000
		0.65558	1487370000	0.73934	968375000	0.65558	81304700000000	0.73934	4431250000000	0.65558	1338580000	0.73934	1206130000	0.65558	2916250000	0.73934	1361760000	0.65558	2616310000	0.73934	1978540000	0.65558	5743360000	0.73934	1403760000	0.65558	2631200000	0.73934	1858780000
		0.65965	1389800000	0.744	995920000	0.65965	49706100000000	0.744	4336020000000	0.65965	1334910000	0.744	1205540000	0.65965	2638090000	0.744	1362920000	0.65965	2551460000	0.744	1968450000	0.65965	4699020000	0.744	1413910000	0.65965	2469880000	0.744	1909870000
		0.66374	1303900000	0.74868	1002640000	0.66374	26946300000000	0.74868	4252500000000	0.66374	1356510000	0.74868	1194890000	0.66374	2402580000	0.74868	1359110000	0.66374	2493670000	0.74868	1955210000	0.66374	3899500000	0.74868	1377330000	0.66374	2374700000	0.74868	1908040000
		0.66786	1214200000	0.7534	1028520000	0.66786	16552300000000	0.7534	4301170000000	0.66786	1396390000	0.7534	1198920000	0.66786	2347820000	0.7534	1352590000	0.66786	2484990000	0.7534	1951970000	0.66786	3361920000	0.7534	1382460000	0.66786	2416640000	0.7534	1944370000
		0.672	1153720000	0.75814	1072540000	0.672	11281000000000	0.75814	4353320000000	0.672	1391740000	0.75814	1214570000	0.672	2255100000	0.75814	1369770000	0.672	2486700000	0.75814	1965460000	0.672	3075610000	0.75814	1363810000	0.672	2297190000	0.75814	1973560000
		0.67617	1161730000	0.76292	1114420000	0.67617	8145770000000	0.76292	4284130000000	0.67617	1479100000	0.76292	1219860000	0.67617	2576740000	0.76292	1369760000	0.67617	2586040000	0.76292	1969820000	0.67617	3906680000	0.76292	1377230000	0.67617	2174260000	0.76292	2022050000
		0.68036	1133660000	0.76772	1122880000	0.68036	6872130000000	0.76772	4348500000000	0.68036	1552370000	0.76772	1218090000	0.68036	2492010000	0.76772	1372240000	0.68036	2968920000	0.76772	1974020000	0.68036	3654830000	0.76772	1365870000	0.68036	2146190000	0.76772	2090880000
		0.68458	1122310000	0.77256	1167650000	0.68458	6071650000000	0.77256	4228010000000	0.68458	1340750000	0.77256	1208160000	0.68458	1863370000	0.77256	1363390000	0.68458	2448870000	0.77256	1977430000	0.68458	2335010000	0.77256	1357130000	0.68458	2098020000	0.77256	2129200000
		0.68883	1075910000	0.77743	1212370000	0.68883	5628340000000	0.77743	4237270000000	0.68883	1283340000	0.77743	1210000000	0.68883	1743120000	0.77743	1369860000	0.68883	2264920000	0.77743	2006470000	0.68883	2124550000	0.77743	1356390000	0.68883	2071500000	0.77743	2197130000
		0.6931	1093050000	0.78232	1215310000	0.6931	5304110000000	0.78232	4283340000000	0.6931	1277150000	0.78232	1197500000	0.6931	1712220000	0.78232	1346830000	0.6931	2231370000	0.78232	1978400000	0.6931	2017290000	0.78232	1341560000	0.6931	2057110000	0.78232	2237050000
		0.6974	1081750000	0.78725	1215440000	0.6974	5009330000000	0.78725	4197360000000	0.6974	1265330000	0.78725	1195790000	0.6974	1666360000	0.78725	1365490000	0.6974	2196820000	0.78725	2028960000	0.6974	1921890000	0.78725	1345460000	0.6974	2053510000	0.78725	2304030000
		0.70173	1071170000	0.79221	1229380000	0.70173	4811210000000	0.79221	4333520000000	0.70173	1256570000	0.79221	1178930000	0.70173	1634670000	0.79221	1358370000	0.70173	2170220000	0.79221	1983740000	0.70173	1869780000	0.79221	1338810000	0.70173	2046010000	0.79221	2373340000
		0.70608	1080630000	0.7972	1211810000	0.70608	4753220000000	0.7972	4241930000000	0.70608	1252340000	0.7972	1173720000	0.70608	1626910000	0.7972	1353770000	0.70608	2173340000	0.7972	2011090000	0.70608	1851790000	0.7972	1352010000	0.70608	2048290000	0.7972	2366990000
		0.71046	1076980000	0.80222	1177990000	0.71046	4621540000000	0.80222	4286340000000	0.71046	1241740000	0.80222	1154760000	0.71046	1589400000	0.80222	1354840000	0.71046	2137480000	0.80222	2034510000	0.71046	1807490000	0.80222	1366340000	0.71046	2032170000	0.80222	2391670000
		0.71487	1109350000	0.80727	1210440000	0.71487	4630340000000	0.80727	4257580000000	0.71487	1245900000	0.80727	1137300000	0.71487	1588850000	0.80727	1364160000	0.71487	2126720000	0.80727	2026460000	0.71487	1795260000	0.80727	1342180000	0.71487	2039580000	0.80727	2414380000
		0.7193	1112520000	0.81236	1224550000	0.7193	4567160000000	0.81236	4250290000000	0.7193	1237960000	0.81236	1146750000	0.7193	1568920000	0.81236	1345090000	0.7193	2127410000	0.81236	2040060000	0.7193	1767210000	0.81236	1367020000	0.7193	2033040000	0.81236	2440340000
		0.72377	1134080000	0.81747	1220940000	0.72377	4495990000000	0.81747	4298350000000	0.72377	1236020000	0.81747	1127820000	0.72377	1553710000	0.81747	1362560000	0.72377	2119890000	0.81747	2027730000	0.72377	1765690000	0.81747	1368060000	0.72377	2045990000	0.81747	2398300000
		0.72826	1160570000	0.82262	1245910000	0.72826	4474500000000	0.82262	4292840000000	0.72826	1233000000	0.82262	1124470000	0.72826	1544020000	0.82262	1362520000	0.72826	2116470000	0.82262	2048130000	0.72826	1745450000	0.82262	1371130000	0.72826	2055700000	0.82262	2376030000
		0.73277	1184230000	0.8278	1295410000	0.73277	4468220000000	0.8278	4301790000000	0.73277	1229930000	0.8278	1109440000	0.73277	1538610000	0.8278	1365790000	0.73277	2104940000	0.8278	2061380000	0.73277	1745860000	0.8278	1376540000	0.73277	2059740000	0.8278	2347050000
		0.73732	1218160000	0.83302	1335610000	0.73732	4426330000000	0.83302	4430200000000	0.73732	1237330000	0.83302	1106600000	0.73732	1539040000	0.83302	1372950000	0.73732	2106270000	0.83302	2065850000	0.73732	1739560000	0.83302	1385960000	0.73732	2073550000	0.83302	2323130000
		0.74189	1255320000	0.83826	1424770000	0.74189	4416950000000	0.83826	4420190000000	0.74189	1225020000	0.83826	1094430000	0.74189	1530160000	0.83826	1369430000	0.74189	2106270000	0.83826	2056930000	0.74189	1727160000	0.83826	1413160000	0.74189	2098330000	0.83826	2289050000
		0.7465	1278160000	0.84354	1506310000	0.7465	4419030000000	0.84354	4540820000000	0.7465	1232930000	0.84354	1102390000	0.7465	1530320000	0.84354	1372080000	0.7465	2105320000	0.84354	2082180000	0.7465	1745390000	0.84354	1454300000	0.7465	2103680000	0.84354	2299570000
		0.75113	1341460000	0.84886	1625950000	0.75113	4382400000000	0.84886	4658840000000	0.75113	1230000000	0.84886	1088480000	0.75113	1520870000	0.84886	1386210000	0.75113	2096130000	0.84886	2089430000	0.75113	1741710000	0.84886	1477040000	0.75113	2117520000	0.84886	2315900000
		0.75579	1418790000	0.8542	1716080000	0.75579	4424700000000	0.8542	4725590000000	0.75579	1232030000	0.8542	1078890000	0.75579	1519830000	0.8542	1386080000	0.75579	2104780000	0.8542	2096730000	0.75579	1764120000	0.8542	1514650000	0.75579	2152190000	0.8542	2358000000
		0.76048	1459000000	0.85958	1894280000	0.76048	4407360000000	0.85958	4894890000000	0.76048	1218010000	0.85958	1082250000	0.76048	1527640000	0.85958	1397620000	0.76048	2094860000	0.85958	2119670000	0.76048	1753750000	0.85958	1530600000	0.76048	2164280000	0.85958	2417850000
		0.76519	1566860000	0.865	2133110000	0.76519	4405010000000	0.865	4956650000000	0.76519	1239980000	0.865	1086500000	0.76519	1528430000	0.865	1404290000	0.76519	2100500000	0.865	2103880000	0.76519	1766350000	0.865	1576140000	0.76519	2205930000	0.865	2545170000
		0.76994	1620890000	0.87044	2432550000	0.76994	4448880000000	0.87044	5126490000000	0.76994	1229020000	0.87044	1079440000	0.76994	1515630000	0.87044	1404930000	0.76994	2114400000	0.87044	2125060000	0.76994	1767530000	0.87044	1613080000	0.76994	2222290000	0.87044	2699740000
		0.77472	1673410000	0.87593	2744210000	0.77472	4482880000000	0.87593	5399620000000	0.77472	1227240000	0.87593	1084060000	0.77472	1526370000	0.87593	1422600000	0.77472	2130770000	0.87593	2134030000	0.77472	1796160000	0.87593	1657160000	0.77472	2266840000	0.87593	2901990000
		0.77952	1697610000	0.88144	2847200000	0.77952	4465150000000	0.88144	5557200000000	0.77952	1220460000	0.88144	1076660000	0.77952	1542990000	0.88144	1418610000	0.77952	2116110000	0.88144	2130540000	0.77952	1802230000	0.88144	1704240000	0.77952	2275470000	0.88144	3138670000
		0.78436	1771470000	0.88699	2738690000	0.78436	4475210000000	0.88699	5782010000000	0.78436	1220430000	0.88699	1079820000	0.78436	1533510000	0.88699	1424340000	0.78436	2136700000	0.88699	2139340000	0.78436	1821570000	0.88699	1743750000	0.78436	2313980000	0.88699	3362630000
		0.78922	1792830000	0.89258	2398950000	0.78922	4485590000000	0.89258	5893100000000	0.78922	1236140000	0.89258	1078120000	0.78922	1541830000	0.89258	1431700000	0.78922	2141750000	0.89258	2158160000	0.78922	1849370000	0.89258	1762450000	0.78922	2359220000	0.89258	3545380000
		0.79412	1783570000	0.8982	2125940000	0.79412	4529810000000	0.8982	6045920000000	0.79412	1214500000	0.8982	1083310000	0.79412	1543760000	0.8982	1442070000	0.79412	2145850000	0.8982	2143170000	0.79412	1858230000	0.8982	1827980000	0.79412	2372210000	0.8982	3660950000
		0.79905	1796930000	0.90386	2013700000	0.79905	4582330000000	0.90386	6146420000000	0.79905	1229360000	0.90386	1084900000	0.79905	1553540000	0.90386	1444680000	0.79905	2171130000	0.90386	2135100000	0.79905	1891120000	0.90386	1864180000	0.79905	2402060000	0.90386	3718700000
		0.804	1797040000	0.90955	1962760000	0.804	4584230000000	0.90955	6247360000000	0.804	1222400000	0.90955	1092550000	0.804	1566080000	0.90955	1451530000	0.804	2184440000	0.90955	2138310000	0.804	1910370000	0.90955	1886350000	0.804	2430640000	0.90955	3674430000
		0.80899	1773990000	0.91528	1960110000	0.80899	4646570000000	0.91528	6187040000000	0.80899	1218060000	0.91528	1095830000	0.80899	1565900000	0.91528	1470470000	0.80899	2185160000	0.91528	2128300000	0.80899	1925700000	0.91528	1903310000	0.80899	2454940000	0.91528	3596780000
		0.81401	1747140000	0.92105	1957610000	0.81401	4654750000000	0.92105	6063700000000	0.81401	1210990000	0.92105	1089820000	0.81401	1583100000	0.92105	1466480000	0.81401	2199610000	0.92105	2114970000	0.81401	1957050000	0.92105	1930590000	0.81401	2467600000	0.92105	3466980000
		0.81906	1701470000	0.92685	1847030000	0.81906	4687580000000	0.92685	6078210000000	0.81906	1213220000	0.92685	1106440000	0.81906	1590080000	0.92685	1473830000	0.81906	2211790000	0.92685	2104090000	0.81906	1978510000	0.92685	1932530000	0.81906	2461830000	0.92685	3300360000
		0.82414	1686830000	0.93269	1771320000	0.82414	4679940000000	0.93269	5953590000000	0.82414	1216160000	0.93269	1125660000	0.82414	1593370000	0.93269	1472280000	0.82414	2235100000	0.93269	2107810000	0.82414	2031240000	0.93269	1946480000	0.82414	2470610000	0.93269	3095640000
		0.82925	1640660000	0.93856	1725730000	0.82925	4723550000000	0.93856	5890790000000	0.82925	1207980000	0.93856	1139980000	0.82925	1602360000	0.93856	1476500000	0.82925	2253040000	0.93856	2080140000	0.82925	2059990000	0.93856	1934640000	0.82925	2470140000	0.93856	2922410000
		0.8344	1591870000	0.94447	1656990000	0.8344	4836590000000	0.94447	5951570000000	0.8344	1202340000	0.94447	1158260000	0.8344	1607760000	0.94447	1473690000	0.8344	2248060000	0.94447	2079040000	0.8344	2083980000	0.94447	1957330000	0.8344	2459230000	0.94447	2814190000
		0.83957	1593660000	0.95042	1608900000	0.83957	4840990000000	0.95042	5840640000000	0.83957	1205870000	0.95042	1166720000	0.83957	1630350000	0.95042	1494340000	0.83957	2288810000	0.95042	2072030000	0.83957	2128830000	0.95042	1987510000	0.83957	2469480000	0.95042	2723870000
		0.84478	1591790000	0.95641	1597960000	0.84478	4850470000000	0.95641	5913730000000	0.84478	1201020000	0.95641	1186570000	0.84478	1628180000	0.95641	1482400000	0.84478	2295290000	0.95641	2059410000	0.84478	2162490000	0.95641	1990780000	0.84478	2450810000	0.95641	2635110000
		0.85002	1608640000	0.96243	1584750000	0.85002	4979210000000	0.96243	5947910000000	0.85002	1193860000	0.96243	1203580000	0.85002	1646160000	0.96243	1486730000	0.85002	2313940000	0.96243	2052190000	0.85002	2188250000	0.96243	2021160000	0.85002	2460100000	0.96243	2552300000
		0.85529	1611060000	0.96849	1542690000	0.85529	5019830000000	0.96849	6046940000000	0.85529	1192020000	0.96849	1196000000	0.85529	1659320000	0.96849	1480150000	0.85529	2334320000	0.96849	2064530000	0.85529	2248170000	0.96849	2025160000	0.85529	2458930000	0.96849	2478490000
		0.8606	1680500000	0.97459	1447630000	0.8606	5057910000000	0.97459	6049510000000	0.8606	1194950000	0.97459	1216420000	0.8606	1674800000	0.97459	1481140000	0.8606	2357540000	0.97459	2041050000	0.8606	2306760000	0.97459	2043840000	0.8606	2463750000	0.97459	2421680000
		0.86594	1743780000	0.98073	1475700000	0.86594	5161750000000	0.98073	5951380000000	0.86594	1193970000	0.98073	1211560000	0.86594	1694770000	0.98073	1473280000	0.86594	2383830000	0.98073	2030840000	0.86594	2362460000	0.98073	2055920000	0.86594	2450620000	0.98073	2388710000
		0.87131	1786750000	0.98691	1492460000	0.87131	5254510000000	0.98691	5985690000000	0.87131	1189860000	0.98691	1220940000	0.87131	1713860000	0.98691	1485600000	0.87131	2387510000	0.98691	2032030000	0.87131	2408570000	0.98691	2063530000	0.87131	2452390000	0.98691	2377360000
		0.87671	1841010000	0.99312	1584520000	0.87671	5319260000000	0.99312	5889060000000	0.87671	1193220000	0.99312	1222450000	0.87671	1742650000	0.99312	1475760000	0.87671	2415690000	0.99312	2026770000	0.87671	2463630000	0.99312	2078240000	0.87671	2464760000	0.99312	2395120000
		0.88215	1891490000	0.99938	1744190000	0.88215	5404800000000	0.99938	5801590000000	0.88215	1188180000	0.99938	1221830000	0.88215	1766390000	0.99938	1478310000	0.88215	2463080000	0.99938	2000400000	0.88215	2550710000	0.99938	2092060000	0.88215	2499340000	0.99938	2469800000
		0.88763	1952410000	1.00567	1805370000	0.88763	5546110000000	1.00567	5738220000000	0.88763	1186660000	1.00567	1213010000	0.88763	1798560000	1.00567	1475930000	0.88763	2467590000	1.00567	2014020000	0.88763	2645060000	1.00567	2106090000	0.88763	2543900000	1.00567	2542300000
		0.89313	2064440000	1.01201	1731220000	0.89313	5676750000000	1.01201	5792690000000	0.89313	1183120000	1.01201	1227740000	0.89313	1838450000	1.01201	1475570000	0.89313	2487770000	1.01201	1999490000	0.89313	2749670000	1.01201	2120810000	0.89313	2582500000	1.01201	2636140000
		0.89867	2234070000	1.01838	1604730000	0.89867	5735150000000	1.01838	5864030000000	0.89867	1186540000	1.01838	1216660000	0.89867	1877630000	1.01838	1486970000	0.89867	2507360000	1.01838	1999320000	0.89867	2857950000	1.01838	2162900000	0.89867	2643470000	1.01838	2731920000
		0.90425	2516660000	1.0248	1540930000	0.90425	5900800000000	1.0248	6029130000000	0.90425	1178310000	1.0248	1222860000	0.90425	1927420000	1.0248	1506930000	0.90425	2545140000	1.0248	1981820000	0.90425	3029080000	1.0248	2190950000	0.90425	2742440000	1.0248	2781310000
		0.90986	2894370000	1.03125	1549140000	0.90986	6073440000000	1.03125	6318680000000	0.90986	1188100000	1.03125	1215970000	0.90986	1970090000	1.03125	1505110000	0.90986	2535980000	1.03125	1979510000	0.90986	3266260000	1.03125	2221100000	0.90986	2863650000	1.03125	2877510000
		0.9155	3287940000	1.03775	1503070000	0.9155	6303010000000	1.03775	6416350000000	0.9155	1195560000	1.03775	1223940000	0.9155	2047930000	1.03775	1502700000	0.9155	2539720000	1.03775	1980340000	0.9155	3549150000	1.03775	2243390000	0.9155	2994120000	1.03775	2890100000
		0.92118	3811040000	1.04428	1437680000	0.92118	6635050000000	1.04428	6442970000000	0.92118	1191230000	1.04428	1223700000	0.92118	2144810000	1.04428	1499420000	0.92118	2529510000	1.04428	1960630000	0.92118	3886830000	1.04428	2256450000	0.92118	3142250000	1.04428	2903480000
		0.92689	4275530000	1.05086	1452360000	0.92689	6997270000000	1.05086	6312670000000	0.92689	1190610000	1.05086	1221260000	0.92689	2239650000	1.05086	1518300000	0.92689	2518090000	1.05086	1984270000	0.92689	4273840000	1.05086	2247490000	0.92689	3291400000	1.05086	2890220000
		0.93264	4275860000	1.05748	1389680000	0.93264	7508110000000	1.05748	6176900000000	0.93264	1191420000	1.05748	1228020000	0.93264	2316210000	1.05748	1522030000	0.93264	2488870000	1.05748	1969270000	0.93264	4588920000	1.05748	2235340000	0.93264	3440300000	1.05748	2816990000
		0.93843	3750450000	1.06414	1336530000	0.93843	8488380000000	1.06414	5942410000000	0.93843	1199790000	1.06414	1230640000	0.93843	2397160000	1.06414	1507410000	0.93843	2450290000	1.06414	1957990000	0.93843	4876960000	1.06414	2209630000	0.93843	3510630000	1.06414	2719140000
		0.94425	3167170000	1.07084	1329230000	0.94425	10591500000000	1.07084	5794730000000	0.94425	1203710000	1.07084	1231130000	0.94425	2477420000	1.07084	1497810000	0.94425	2429950000	1.07084	1963510000	0.94425	5084320000	1.07084	2177610000	0.94425	3579010000	1.07084	2636290000
		0.95011	2682500000	1.07759	1325080000	0.95011	15217400000000	1.07759	5635490000000	0.95011	1207430000	1.07759	1242730000	0.95011	2483110000	1.07759	1496560000	0.95011	2392840000	1.07759	1955920000	0.95011	5205610000	1.07759	2142320000	0.95011	3556960000	1.07759	2564560000
		0.956	2443230000	1.08437	1284310000	0.956	23136400000000	1.08437	5449710000000	0.956	1213540000	1.08437	1244060000	0.956	2470390000	1.08437	1487360000	0.956	2369290000	1.08437	1946290000	0.956	5186340000	1.08437	2118670000	0.956	3442590000	1.08437	2490250000
		0.96193	2333940000	1.0912	1318070000	0.96193	32942300000000	1.0912	5372160000000	0.96193	1220180000	1.0912	1253250000	0.96193	2418870000	1.0912	1491580000	0.96193	2345740000	1.0912	1935040000	0.96193	4986020000	1.0912	2089250000	0.96193	3272750000	1.0912	2434530000
		0.9679	2096150000	1.09808	1310560000	0.9679	40072600000000	1.09808	5281800000000	0.9679	1219310000	1.09808	1257690000	0.9679	2326220000	1.09808	1484380000	0.9679	2312220000	1.09808	1942150000	0.9679	4666920000	1.09808	2053990000	0.9679	3096900000	1.09808	2367380000
		0.97391	1908890000	1.10499	1334090000	0.97391	41187300000000	1.10499	5307600000000	0.97391	1225940000	1.10499	1253730000	0.97391	2204930000	1.10499	1478200000	0.97391	2289860000	1.10499	1957790000	0.97391	4264410000	1.10499	2044520000	0.97391	2922850000	1.10499	2312130000
		0.97995	1792310000	1.11195	1387530000	0.97995	34849000000000	1.11195	5244100000000	0.97995	1238280000	1.11195	1271410000	0.97995	2096640000	1.11195	1488000000	0.97995	2265920000	1.11195	1943260000	0.97995	3807700000	1.11195	2048960000	0.97995	2776900000	1.11195	2279620000
		0.98603	1768380000	1.11895	1451690000	0.98603	24723800000000	1.11895	5237470000000	0.98603	1240580000	1.11895	1270400000	0.98603	1997400000	1.11895	1480460000	0.98603	2240720000	1.11895	1933520000	0.98603	3411200000	1.11895	2033570000	0.98603	2659430000	1.11895	2263010000
		0.99214	1700150000	1.126	1503120000	0.99214	16078400000000	1.126	5236420000000	0.99214	1243390000	1.126	1279540000	0.99214	1917120000	1.126	1491890000	0.99214	2224380000	1.126	1926270000	0.99214	3082640000	1.126	2029870000	0.99214	2570950000	1.126	2255930000
		0.9983	1648420000	1.13309	1509940000	0.9983	11024100000000	1.13309	5261220000000	0.9983	1254920000	1.13309	1294100000	0.9983	1856180000	1.13309	1491540000	0.9983	2197570000	1.13309	1938350000	0.9983	2839720000	1.13309	2050810000	0.9983	2512920000	1.13309	2264200000
		1.00449	1648700000	1.14023	1535130000	1.00449	8627570000000	1.14023	5329390000000	1.00449	1264060000	1.14023	1296570000	1.00449	1795340000	1.14023	1487460000	1.00449	2185390000	1.14023	1928620000	1.00449	2663670000	1.14023	2068040000	1.00449	2475750000	1.14023	2287800000
		1.01072	1674320000	1.14741	1495890000	1.01072	7500010000000	1.14741	5338010000000	1.01072	1275950000	1.14741	1313560000	1.01072	1762310000	1.14741	1496390000	1.01072	2184080000	1.14741	1952640000	1.01072	2541930000	1.14741	2081100000	1.01072	2459080000	1.14741	2311540000
		1.01699	1682910000	1.15464	1484860000	1.01699	6919920000000	1.15464	5405460000000	1.01699	1275980000	1.15464	1320140000	1.01699	1739940000	1.15464	1503700000	1.01699	2165910000	1.15464	1954020000	1.01699	2453090000	1.15464	2109490000	1.01699	2438650000	1.15464	2326710000
		1.0233	1666200000	1.16191	1500710000	1.0233	6475140000000	1.16191	5528800000000	1.0233	1286510000	1.16191	1336760000	1.0233	1721370000	1.16191	1505780000	1.0233	2165570000	1.16191	1949050000	1.0233	2381950000	1.16191	2138030000	1.0233	2428390000	1.16191	2357010000
		1.02965	1669940000	1.16923	1518780000	1.02965	6245940000000	1.16923	5588380000000	1.02965	1297180000	1.16923	1345350000	1.02965	1703590000	1.16923	1521810000	1.02965	2151060000	1.16923	1966120000	1.02965	2342900000	1.16923	2174890000	1.02965	2435340000	1.16923	2391450000
		1.03604	1674080000	1.17659	1610800000	1.03604	5969200000000	1.17659	5616120000000	1.03604	1308620000	1.17659	1367580000	1.03604	1688300000	1.17659	1525150000	1.03604	2148760000	1.17659	1967870000	1.03604	2289590000	1.17659	2224640000	1.03604	2443620000	1.17659	2465260000
		1.04246	1710530000	1.18401	1786290000	1.04246	5863600000000	1.18401	5765030000000	1.04246	1318770000	1.18401	1368060000	1.04246	1672740000	1.18401	1537190000	1.04246	2147140000	1.18401	1980800000	1.04246	2271720000	1.18401	2253610000	1.04246	2453670000	1.18401	2549640000
		1.04893	1687820000	1.19146	2081110000	1.04893	5743210000000	1.19146	5853020000000	1.04893	1330860000	1.19146	1390780000	1.04893	1667860000	1.19146	1558660000	1.04893	2150750000	1.19146	2000180000	1.04893	2252030000	1.19146	2304820000	1.04893	2467860000	1.19146	2675240000
		1.05544	1711940000	1.19897	2282440000	1.05544	5625110000000	1.19897	5935640000000	1.05544	1339250000	1.19897	1410630000	1.05544	1660580000	1.19897	1567420000	1.05544	2145200000	1.19897	2011150000	1.05544	2228180000	1.19897	2389280000	1.05544	2477540000	1.19897	2871490000
		1.06198	1704780000	1.20652	2390950000	1.06198	5543020000000	1.20652	6055730000000	1.06198	1354540000	1.20652	1423560000	1.06198	1654130000	1.20652	1592380000	1.06198	2142900000	1.20652	2014650000	1.06198	2218840000	1.20652	2444360000	1.06198	2491360000	1.20652	3043770000
		1.06857	1720320000	1.21412	2349090000	1.06857	5470540000000	1.21412	6225260000000	1.06857	1364150000	1.21412	1437120000	1.06857	1643430000	1.21412	1592420000	1.06857	2151540000	1.21412	2022770000	1.06857	2211110000	1.21412	2521710000	1.06857	2503870000	1.21412	3194920000
		1.0752	1720400000	1.22176	2183280000	1.0752	5406030000000	1.22176	6508780000000	1.0752	1374740000	1.22176	1463800000	1.0752	1644590000	1.22176	1611760000	1.0752	2154100000	1.22176	2049260000	1.0752	2199260000	1.22176	2615290000	1.0752	2521660000	1.22176	3327940000
		1.08187	1718450000	1.22946	2005370000	1.08187	5322830000000	1.22946	6834790000000	1.08187	1391800000	1.22946	1476680000	1.08187	1642600000	1.22946	1626360000	1.08187	2149570000	1.22946	2039440000	1.08187	2187800000	1.22946	2684730000	1.08187	2547990000	1.22946	3398320000
		1.08858	1697570000	1.2372	1883840000	1.08858	5268310000000	1.2372	7183760000000	1.08858	1408120000	1.2372	1506190000	1.08858	1638690000	1.2372	1647310000	1.08858	2155370000	1.2372	2060300000	1.08858	2191120000	1.2372	2763250000	1.08858	2569040000	1.2372	3425910000
		1.09533	1684060000	1.245	1902670000	1.09533	5255830000000	1.245	7341590000000	1.09533	1426940000	1.245	1535990000	1.09533	1643460000	1.245	1651760000	1.09533	2166880000	1.245	2060530000	1.09533	2183280000	1.245	2817610000	1.09533	2588370000	1.245	3374030000
		1.10213	1673770000	1.25284	1963170000	1.10213	5162790000000	1.25284	7379800000000	1.10213	1448990000	1.25284	1556600000	1.10213	1638680000	1.25284	1652100000	1.10213	2168060000	1.25284	2093360000	1.10213	2188230000	1.25284	2878790000	1.10213	2597830000	1.25284	3298710000
		1.10897	1693220000	1.26073	2077640000	1.10897	5172340000000	1.26073	7279540000000	1.10897	1465420000	1.26073	1576740000	1.10897	1635360000	1.26073	1657840000	1.10897	2173450000	1.26073	2087660000	1.10897	2184220000	1.26073	2899600000	1.10897	2620510000	1.26073	3177350000
		1.11585	1722450000	1.26867	2117040000	1.11585	5091770000000	1.26867	7136280000000	1.11585	1479660000	1.26867	1597280000	1.11585	1630350000	1.26867	1660350000	1.11585	2181380000	1.26867	2103440000	1.11585	2188190000	1.26867	2898370000	1.11585	2651670000	1.26867	3033300000
		1.12277	1736200000	1.27666	2162830000	1.12277	5053160000000	1.27666	6990440000000	1.12277	1504020000	1.27666	1637500000	1.12277	1628910000	1.27666	1668570000	1.12277	2195090000	1.27666	2122460000	1.12277	2196240000	1.27666	2924590000	1.12277	2669330000	1.27666	2967770000
		1.12973	1761030000	1.2847	2212330000	1.12973	5017830000000	1.2847	6891390000000	1.12973	1514430000	1.2847	1647080000	1.12973	1640360000	1.2847	1689810000	1.12973	2196440000	1.2847	2140950000	1.12973	2197760000	1.2847	2927190000	1.12973	2709370000	1.2847	2933350000
		1.13674	1760350000	1.29279	2243110000	1.13674	4977450000000	1.29279	6804970000000	1.13674	1533360000	1.29279	1667860000	1.13674	1622980000	1.29279	1688220000	1.13674	2192440000	1.29279	2145330000	1.13674	2199070000	1.29279	2916670000	1.13674	2729980000	1.29279	2941560000
		1.14379	1810240000	1.30093	2288970000	1.14379	5020150000000	1.30093	6799050000000	1.14379	1563260000	1.30093	1669200000	1.14379	1631560000	1.30093	1693070000	1.14379	2213920000	1.30093	2144230000	1.14379	2209740000	1.30093	2934290000	1.14379	2795870000	1.30093	2978440000
		1.15089	1828770000	1.30913	2339830000	1.15089	4989630000000	1.30913	6876740000000	1.15089	1588780000	1.30913	1688370000	1.15089	1644240000	1.30913	1703630000	1.15089	2235430000	1.30913	2162060000	1.15089	2216900000	1.30913	2946020000	1.15089	2848780000	1.30913	3024090000
		1.15803	1891850000	1.31737	2405580000	1.15803	4973700000000	1.31737	6988760000000	1.15803	1617330000	1.31737	1713050000	1.15803	1648430000	1.31737	1714750000	1.15803	2253780000	1.31737	2178400000	1.15803	2234380000	1.31737	2961600000	1.15803	2916550000	1.31737	3088690000
		1.16521	1949770000	1.32567	2489320000	1.16521	4939000000000	1.32567	7020330000000	1.16521	1646740000	1.32567	1730430000	1.16521	1657700000	1.32567	1720220000	1.16521	2279500000	1.32567	2202940000	1.16521	2254810000	1.32567	2985070000	1.16521	2973740000	1.32567	3161910000
		1.17244	2057730000	1.33402	2638410000	1.17244	4974930000000	1.33402	7121700000000	1.17244	1680280000	1.33402	1738200000	1.17244	1659360000	1.33402	1727160000	1.17244	2292260000	1.33402	2212570000	1.17244	2262540000	1.33402	3009300000	1.17244	3030200000	1.33402	3244840000
		1.17971	2196090000	1.34242	2677010000	1.17971	4960840000000	1.34242	7220850000000	1.17971	1709850000	1.34242	1754780000	1.17971	1664610000	1.34242	1735380000	1.17971	2306240000	1.34242	2220240000	1.17971	2290850000	1.34242	3017560000	1.17971	3096730000	1.34242	3284940000
		1.18703	2260690000	1.35088	2685040000	1.18703	4917580000000	1.35088	7369210000000	1.18703	1733570000	1.35088	1764270000	1.18703	1667260000	1.35088	1746090000	1.18703	2310490000	1.35088	2223710000	1.18703	2291990000	1.35088	3032980000	1.18703	3116010000	1.35088	3327640000
		1.1944	2351240000	1.35939	2545610000	1.1944	4935060000000	1.35939	7466950000000	1.1944	1777990000	1.35939	1778900000	1.1944	1689740000	1.35939	1749910000	1.1944	2340620000	1.35939	2232860000	1.1944	2340390000	1.35939	3052880000	1.1944	3214940000	1.35939	3330470000
		1.2018	2442970000	1.36795	2397360000	1.2018	4988490000000	1.36795	7668280000000	1.2018	1806920000	1.36795	1768890000	1.2018	1700370000	1.36795	1762140000	1.2018	2363290000	1.36795	2258090000	1.2018	2377840000	1.36795	3085830000	1.2018	3266040000	1.36795	3319070000
		1.20926	2556690000	1.37656	2222460000	1.20926	5029410000000	1.37656	7808640000000	1.20926	1849690000	1.37656	1757310000	1.20926	1711170000	1.37656	1761940000	1.20926	2395800000	1.37656	2247220000	1.20926	2420630000	1.37656	3096080000	1.20926	3336900000	1.37656	3288610000
		1.21676	2661720000	1.38523	2148010000	1.21676	5068740000000	1.38523	8006320000000	1.21676	1885890000	1.38523	1757480000	1.21676	1724060000	1.38523	1773630000	1.21676	2416700000	1.38523	2275090000	1.21676	2484330000	1.38523	3119080000	1.21676	3408160000	1.38523	3222330000
		1.22431	2780350000	1.39396	2136570000	1.22431	5102230000000	1.39396	8186080000000	1.22431	1929910000	1.39396	1746420000	1.22431	1746220000	1.39396	1771510000	1.22431	2435300000	1.39396	2268510000	1.22431	2558410000	1.39396	3118600000	1.22431	3501910000	1.39396	3152340000
		1.2319	2906770000	1.40274	2154370000	1.2319	5179710000000	1.40274	8250620000000	1.2319	1970310000	1.40274	1749990000	1.2319	1762360000	1.40274	1772540000	1.2319	2460170000	1.40274	2268750000	1.2319	2638130000	1.40274	3125470000	1.2319	3603900000	1.40274	3069230000
		1.23955	3075460000	1.41157	2163520000	1.23955	5328280000000	1.41157	8366700000000	1.23955	2012260000	1.41157	1728740000	1.23955	1782850000	1.41157	1773590000	1.23955	2494500000	1.41157	2278640000	1.23955	2744030000	1.41157	3132670000	1.23955	3711720000	1.41157	3001340000
		1.24724	2963170000	1.42046	2188370000	1.24724	5456820000000	1.42046	8295460000000	1.24724	2052740000	1.42046	1704900000	1.24724	1810770000	1.42046	1771940000	1.24724	2522870000	1.42046	2273250000	1.24724	2841540000	1.42046	3125760000	1.24724	3824820000	1.42046	2964930000
		1.25497	2753930000	1.42941	2242010000	1.25497	5731600000000	1.42941	8164850000000	1.25497	2112650000	1.42941	1688060000	1.25497	1836490000	1.42941	1745530000	1.25497	2538340000	1.42941	2277950000	1.25497	2946310000	1.42941	3109890000	1.25497	3941920000	1.42941	2914770000
		1.26276	2546520000	1.43841	2255240000	1.26276	6302560000000	1.43841	8050020000000	1.26276	2156350000	1.43841	1657140000	1.26276	1853730000	1.43841	1743060000	1.26276	2571270000	1.43841	2271270000	1.26276	3019410000	1.43841	3096310000	1.26276	4000130000	1.43841	2922280000
		1.27059	2435130000	1.44747	2319840000	1.27059	7427820000000	1.44747	7891840000000	1.27059	2206110000	1.44747	1640060000	1.27059	1867200000	1.44747	1730720000	1.27059	2592880000	1.44747	2251240000	1.27059	3072200000	1.44747	3077000000	1.27059	4020830000	1.44747	2944730000
		1.27847	2447510000	1.45659	2317660000	1.27847	9189460000000	1.45659	7774320000000	1.27847	2253530000	1.45659	1615980000	1.27847	1873620000	1.45659	1731780000	1.27847	2627250000	1.45659	2244490000	1.27847	3109870000	1.45659	3056890000	1.27847	4013620000	1.45659	2955320000
		1.2864	2443340000	1.46576	2304130000	1.2864	10902000000000	1.46576	7701320000000	1.2864	2307130000	1.46576	1586780000	1.2864	1864910000	1.46576	1714830000	1.2864	2662340000	1.46576	2234110000	1.2864	3095150000	1.46576	3025360000	1.2864	3980120000	1.46576	2973980000
		1.29438	2383870000	1.475	2224700000	1.29438	11606000000000	1.475	7673970000000	1.29438	2361500000	1.475	1557500000	1.29438	1854780000	1.475	1719220000	1.29438	2690060000	1.475	2220510000	1.29438	3057910000	1.475	3011390000	1.29438	3952770000	1.475	2983850000
		1.30241	2335910000	1.48429	2127350000	1.30241	11329700000000	1.48429	7617730000000	1.30241	2423450000	1.48429	1530960000	1.30241	1840570000	1.48429	1719930000	1.30241	2721570000	1.48429	2215160000	1.30241	2985070000	1.48429	2993810000	1.30241	3950990000	1.48429	2946950000
		1.31049	2349140000	1.49364	2133430000	1.31049	9658600000000	1.49364	7537810000000	1.31049	2464900000	1.49364	1499350000	1.31049	1833580000	1.49364	1715900000	1.31049	2773490000	1.49364	2201790000	1.31049	2895050000	1.49364	2966570000	1.31049	3968900000	1.49364	2910110000
		1.31862	2376830000	1.50304	2156740000	1.31862	7772960000000	1.50304	7612720000000	1.31862	2524910000	1.50304	1473930000	1.31862	1807980000	1.50304	1689740000	1.31862	2802740000	1.50304	2186580000	1.31862	2814490000	1.50304	2948820000	1.31862	4029470000	1.50304	2866740000
		1.3268	2415090000	1.51251	2217790000	1.3268	6529270000000	1.51251	7558220000000	1.3268	2579880000	1.51251	1443100000	1.3268	1794140000	1.51251	1677850000	1.3268	2826020000	1.51251	2184110000	1.3268	2741450000	1.51251	2926820000	1.3268	4148200000	1.51251	2801150000
		1.33503	2466370000	1.52204	2180660000	1.33503	5941020000000	1.52204	7490050000000	1.33503	2630020000	1.52204	1424430000	1.33503	1786700000	1.52204	1670920000	1.33503	2865640000	1.52204	2176120000	1.33503	2692620000	1.52204	2919000000	1.33503	4283820000	1.52204	2734600000
		1.34332	2470700000	1.53162	2092890000	1.34332	5583860000000	1.53162	7286190000000	1.34332	2687750000	1.53162	1388170000	1.34332	1766710000	1.53162	1664550000	1.34332	2901770000	1.53162	2152670000	1.34332	2645960000	1.53162	2894060000	1.34332	4482240000	1.53162	2682130000
		1.35165	2448900000	1.54127	2004720000	1.35165	5365350000000	1.54127	7267170000000	1.35165	2738900000	1.54127	1369580000	1.35165	1760990000	1.54127	1676490000	1.35165	2946470000	1.54127	2155680000	1.35165	2626610000	1.54127	2898650000	1.35165	4714990000	1.54127	2646760000
		1.36003	2373790000	1.55098	1930300000	1.36003	5211280000000	1.55098	7228730000000	1.36003	2786210000	1.55098	1347780000	1.36003	1764330000	1.55098	1701540000	1.36003	2979960000	1.55098	2158770000	1.36003	2591370000	1.55098	2895850000	1.36003	4954410000	1.55098	2606530000
		1.36847	2313230000	1.56075	1966070000	1.36847	5135110000000	1.56075	7220490000000	1.36847	2837850000	1.56075	1320300000	1.36847	1752650000	1.56075	1700910000	1.36847	3030910000	1.56075	2154190000	1.36847	2581020000	1.56075	2896180000	1.36847	5171710000	1.56075	2580420000
		1.37696	2252560000	1.57058	2085870000	1.37696	5024100000000	1.57058	7171580000000	1.37696	2890390000	1.57058	1302400000	1.37696	1741370000	1.57058	1700520000	1.37696	3056080000	1.57058	2158870000	1.37696	2543910000	1.57058	2900800000	1.37696	5374050000	1.57058	2563650000
		1.3855	2227210000	1.58047	2360980000	1.3855	4925010000000	1.58047	7166630000000	1.3855	2935690000	1.58047	1278310000	1.3855	1731970000	1.58047	1700240000	1.3855	3098040000	1.58047	2166060000	1.3855	2506740000	1.58047	2917840000	1.3855	5549370000	1.58047	2565260000
		1.3941	2217020000	1.59042	2972850000	1.3941	4839070000000	1.59042	7152800000000	1.3941	2978580000	1.59042	1257640000	1.3941	1723000000	1.59042	1713160000	1.3941	3135850000	1.59042	2161440000	1.3941	2491370000	1.59042	2932410000	1.3941	5656490000	1.59042	2588840000
		1.40275	2197320000	1.60044	3727640000	1.40275	4747210000000	1.60044	7217190000000	1.40275	3025710000	1.60044	1236300000	1.40275	1721680000	1.60044	1739790000	1.40275	3175280000	1.60044	2183930000	1.40275	2462060000	1.60044	2959110000	1.40275	5762350000	1.60044	2634050000
		1.41145	2210710000	1.61052	4369410000	1.41145	4640650000000	1.61052	7186800000000	1.41145	3066780000	1.61052	1218780000	1.41145	1717860000	1.61052	1756960000	1.41145	3218360000	1.61052	2210160000	1.41145	2428830000	1.61052	2988650000	1.41145	5819530000	1.61052	2743420000
		1.4202	2188850000	1.62066	4427280000	1.4202	4535050000000	1.62066	7345390000000	1.4202	3104850000	1.62066	1191690000	1.4202	1705390000	1.62066	1792860000	1.4202	3277240000	1.62066	2233320000	1.4202	2402350000	1.62066	3036420000	1.4202	5828780000	1.62066	2855520000
		1.42901	2170940000	1.63087	4150500000	1.42901	4444320000000	1.63087	7489050000000	1.42901	3141770000	1.63087	1174680000	1.42901	1692690000	1.63087	1837810000	1.42901	3341600000	1.63087	2257320000	1.42901	2368240000	1.63087	3094280000	1.42901	5807220000	1.63087	2989780000
		1.43788	2125980000	1.64114	3639300000	1.43788	4383510000000	1.64114	7827200000000	1.43788	3175940000	1.64114	1156520000	1.43788	1690540000	1.64114	1913820000	1.43788	3400610000	1.64114	2267540000	1.43788	2332660000	1.64114	3199670000	1.43788	5765160000	1.64114	3105180000
		1.4468	2108050000	1.65148	3039160000	1.4468	4278350000000	1.65148	8506950000000	1.4468	3232550000	1.65148	1135420000	1.4468	1677090000	1.65148	2022030000	1.4468	3455270000	1.65148	2277340000	1.4468	2296360000	1.65148	3359370000	1.4468	5731930000	1.65148	3144450000
		1.45577	2080580000	1.66188	2633130000	1.45577	4192340000000	1.66188	9362540000000	1.45577	3271810000	1.66188	1112760000	1.45577	1665520000	1.66188	2143680000	1.45577	3491700000	1.66188	2267440000	1.45577	2266890000	1.66188	3598440000	1.45577	5698240000	1.66188	3117810000
		1.4648	2080310000	1.67235	2443980000	1.4648	4114910000000	1.67235	11128800000000	1.4648	3332660000	1.67235	1101700000	1.4648	1658690000	1.67235	2325540000	1.4648	3546770000	1.67235	2262200000	1.4648	2233900000	1.67235	4014110000	1.4648	5660210000	1.67235	3067470000
		1.47389	2123530000	1.68288	2383340000	1.47389	4033500000000	1.68288	14086100000000	1.47389	3390690000	1.68288	1076740000	1.47389	1651760000	1.68288	2536580000	1.47389	3605370000	1.68288	2246860000	1.47389	2196540000	1.68288	4629080000	1.47389	5618150000	1.68288	2953180000
		1.48303	2165640000	1.69348	2333250000	1.48303	3997200000000	1.69348	18153300000000	1.48303	3481470000	1.69348	1061300000	1.48303	1651350000	1.69348	2717710000	1.48303	3635630000	1.69348	2202410000	1.48303	2169450000	1.69348	5379160000	1.48303	5633400000	1.69348	2814600000
		1.49223	2224970000	1.70415	2314660000	1.49223	3921080000000	1.70415	22806200000000	1.49223	3568580000	1.70415	1036670000	1.49223	1631650000	1.70415	2834120000	1.49223	3679430000	1.70415	2159640000	1.49223	2134770000	1.70415	6106930000	1.49223	5679120000	1.70415	2679680000
		1.50149	2290090000	1.71488	2270880000	1.50149	3878310000000	1.71488	26380600000000	1.50149	3663700000	1.71488	1015800000	1.50149	1628550000	1.71488	2853370000	1.50149	3736000000	1.71488	2096960000	1.50149	2103060000	1.71488	6649400000	1.50149	5747760000	1.71488	2563240000
		1.5108	2320690000	1.72568	2176670000	1.5108	3819480000000	1.72568	27998600000000	1.5108	3767830000	1.72568	996184000	1.5108	1620970000	1.72568	2772700000	1.5108	3794470000	1.72568	2041880000	1.5108	2078840000	1.72568	6929230000	1.5108	5860680000	1.72568	2482230000
		1.52018	2321150000	1.73655	2073890000	1.52018	3780480000000	1.73655	26949900000000	1.52018	3880830000	1.73655	973952000	1.52018	1609260000	1.73655	2594520000	1.52018	3871040000	1.73655	1969220000	1.52018	2051770000	1.73655	6885400000	1.52018	6071480000	1.73655	2421480000
		1.52961	2288270000	1.74749	1974020000	1.52961	3751400000000	1.74749	23795300000000	1.52961	4034220000	1.74749	952024000	1.52961	1601260000	1.74749	2370570000	1.52961	3947760000	1.74749	1909810000	1.52961	2030330000	1.74749	6592080000	1.52961	6331820000	1.74749	2397740000
		1.5391	2231350000	1.7585	1854680000	1.5391	3716340000000	1.7585	19887300000000	1.5391	4179310000	1.7585	937016000	1.5391	1604510000	1.7585	2160440000	1.5391	4044840000	1.7585	1839300000	1.5391	2005180000	1.7585	6083740000	1.5391	6603330000	1.7585	2386190000
		1.54864	2182540000	1.76957	1761760000	1.54864	3710750000000	1.76957	16213900000000	1.54864	4353200000	1.76957	920744000	1.54864	1609420000	1.76957	1979460000	1.54864	4123270000	1.76957	1785400000	1.54864	1986190000	1.76957	5418230000	1.54864	6847170000	1.76957	2361790000
		1.55825	2155560000	1.78072	1669690000	1.55825	3671600000000	1.78072	13230000000000	1.55825	4574180000	1.78072	911152000	1.55825	1595740000	1.78072	1828990000	1.55825	4223610000	1.78072	1730520000	1.55825	1971640000	1.78072	4719210000	1.55825	7075490000	1.78072	2342140000
		1.56792	2170900000	1.79193	1629370000	1.56792	3641570000000	1.79193	11004000000000	1.56792	4807620000	1.79193	893656000	1.56792	1590570000	1.79193	1705280000	1.56792	4332950000	1.79193	1689460000	1.56792	1951530000	1.79193	4085880000	1.56792	7216880000	1.79193	2318580000
		1.57764	2284650000	1.80322	1576680000	1.57764	3612190000000	1.80322	9432550000000	1.57764	5101280000	1.80322	882576000	1.57764	1590510000	1.80322	1598700000	1.57764	4453410000	1.80322	1648580000	1.57764	1938780000	1.80322	3575200000	1.57764	7353340000	1.80322	2285040000
		1.58743	2483950000	1.81458	1513360000	1.58743	3634630000000	1.81458	8234200000000	1.58743	5413020000	1.81458	869736000	1.58743	1596020000	1.81458	1514170000	1.58743	4580980000	1.81458	1606450000	1.58743	1930330000	1.81458	3150390000	1.58743	7563210000	1.81458	2229760000
		1.59728	2668520000	1.826	1468710000	1.59728	3627210000000	1.826	7386150000000	1.59728	5779200000	1.826	855304000	1.59728	1597250000	1.826	1447340000	1.59728	4704020000	1.826	1569390000	1.59728	1919970000	1.826	2827700000	1.59728	7919000000	1.826	2176010000
		1.60719	2796190000	1.83751	1456370000	1.60719	3601910000000	1.83751	6735700000000	1.60719	6177750000	1.83751	845832000	1.60719	1599930000	1.83751	1385730000	1.60719	4851730000	1.83751	1537530000	1.60719	1913040000	1.83751	2572070000	1.60719	8529730000	1.83751	2116210000
		1.61716	2906500000	1.84908	1460890000	1.61716	3599350000000	1.84908	6249080000000	1.61716	6637050000	1.84908	843864000	1.61716	1618140000	1.84908	1344890000	1.61716	4995740000	1.84908	1515230000	1.61716	1916540000	1.84908	2392910000	1.61716	9442110000	1.84908	2084860000
		1.62719	2860340000	1.86073	1493540000	1.62719	3584450000000	1.86073	5865810000000	1.62719	7121430000	1.86073	835960000	1.62719	1631500000	1.86073	1308980000	1.62719	5131340000	1.86073	1485030000	1.62719	1916380000	1.86073	2224240000	1.62719	10510600000	1.86073	2060680000
		1.63728	2682060000	1.87245	1544170000	1.63728	3571320000000	1.87245	5603670000000	1.63728	7673960000	1.87245	819952000	1.63728	1641140000	1.87245	1268880000	1.63728	5271400000	1.87245	1458200000	1.63728	1927800000	1.87245	2072180000	1.63728	11696400000	1.87245	2027860000
		1.64744	2534660000	1.88424	1574150000	1.64744	3591990000000	1.88424	5388490000000	1.64744	8176080000	1.88424	824840000	1.64744	1665450000	1.88424	1245000000	1.64744	5380420000	1.88424	1440520000	1.64744	1950630000	1.88424	1972390000	1.64744	12707900000	1.88424	2011060000
		1.65766	2375950000	1.89611	1545340000	1.65766	3589680000000	1.89611	5261410000000	1.65766	8752160000	1.89611	815888000	1.65766	1701660000	1.89611	1220170000	1.65766	5481580000	1.89611	1432030000	1.65766	1987200000	1.89611	1883910000	1.65766	13484300000	1.89611	1989340000
		1.66794	2279510000	1.90805	1448730000	1.66794	3600900000000	1.90805	5126570000000	1.66794	9262240000	1.90805	811520000	1.66794	1734620000	1.90805	1203890000	1.66794	5542760000	1.90805	1416450000	1.66794	2051210000	1.90805	1799270000	1.66794	13885800000	1.90805	1955890000
		1.67829	2264860000	1.92007	1349290000	1.67829	3619820000000	1.92007	4936600000000	1.67829	9638080000	1.92007	809072000	1.67829	1772010000	1.92007	1181210000	1.67829	5572680000	1.92007	1400250000	1.67829	2134890000	1.92007	1736070000	1.67829	13830600000	1.92007	1927280000
		1.6887	2266050000	1.93216	1296340000	1.6887	3615130000000	1.93216	4772810000000	1.6887	10012400000	1.93216	803424000	1.6887	1806870000	1.93216	1165280000	1.6887	5569720000	1.93216	1381730000	1.6887	2258240000	1.93216	1647350000	1.6887	13478200000	1.93216	1886980000
		1.69918	2242640000	1.94433	1222040000	1.69918	3644530000000	1.94433	4660890000000	1.69918	10166300000	1.94433	800664000	1.69918	1830330000	1.94433	1155280000	1.69918	5505410000	1.94433	1372210000	1.69918	2383820000	1.94433	1590370000	1.69918	12714400000	1.94433	1854750000
		1.70972	2209410000	1.95658	1261000000	1.70972	3680860000000	1.95658	4551760000000	1.70972	10172500000	1.95658	795697000	1.70972	1843740000	1.95658	1140860000	1.70972	5406840000	1.95658	1356790000	1.70972	2484620000	1.95658	1531580000	1.70972	11683300000	1.95658	1809310000
		1.72032	2075140000	1.9689	1159990000	1.72032	3707710000000	1.9689	4432170000000	1.72032	9986080000	1.9689	795710000	1.72032	1825610000	1.9689	1121710000	1.72032	5261170000	1.9689	1347110000	1.72032	2535840000	1.9689	1481780000	1.72032	10554900000	1.9689	1763380000
		1.731	1938400000	1.9813	1118370000	1.731	3730320000000	1.9813	4312950000000	1.731	9618480000	1.9813	784279000	1.731	1793940000	1.9813	1109120000	1.731	5083200000	1.9813	1327390000	1.731	2541930000	1.9813	1438910000	1.731	9430490000	1.9813	1737760000
		1.74173	1814110000	1.99378	1106260000	1.74173	3736760000000	1.99378	4175140000000	1.74173	9159440000	1.99378	765405000	1.74173	1740070000	1.99378	1102510000	1.74173	4871620000	1.99378	1318650000	1.74173	2509560000	1.99378	1391730000	1.74173	8435960000	1.99378	1725290000
		1.75254	1708680000	2.00634	1093090000	1.75254	3669850000000	2.00634	4171690000000	1.75254	8540720000	2.00634	758302000	1.75254	1677410000	2.00634	1061900000	1.75254	4625810000	2.00634	1285640000	1.75254	2448740000	2.00634	1340090000	1.75254	7566000000	2.00634	1683140000
		1.76341	1632340000	2.01897	1127570000	1.76341	3611950000000	2.01897	4105630000000	1.76341	7925030000	2.01897	763688000	1.76341	1620800000	2.01897	1072270000	1.76341	4396340000	2.01897	1286350000	1.76341	2386820000	2.01897	1332600000	1.76341	6900220000	2.01897	1731120000
		1.77435	1598350000	2.03169	1036030000	1.77435	3592760000000	2.03169	4042640000000	1.77435	7288460000	2.03169	766658000	1.77435	1562500000	2.03169	1089660000	1.77435	4164520000	2.03169	1285930000	1.77435	2294920000	2.03169	1295010000	1.77435	6322220000	2.03169	1695510000
		1.78536	1564380000	2.04449	983845000	1.78536	3526240000000	2.04449	3968230000000	1.78536	6643820000	2.04449	758074000	1.78536	1509650000	2.04449	1081660000	1.78536	3928290000	2.04449	1275990000	1.78536	2225350000	2.04449	1279760000	1.78536	5773680000	2.04449	1676610000
		1.79643	1540130000	2.05736	953305000	1.79643	3449720000000	2.05736	3921960000000	1.79643	6030620000	2.05736	753782000	1.79643	1459920000	2.05736	1081000000	1.79643	3695890000	2.05736	1272010000	1.79643	2074980000	2.05736	1255590000	1.79643	5251610000	2.05736	1655690000
		1.80758	1517200000	2.07032	937280000	1.80758	3338780000000	2.07032	3883960000000	1.80758	5480390000	2.07032	755490000	1.80758	1413970000	2.07032	1061380000	1.80758	3485350000	2.07032	1265360000	1.80758	1930900000	2.07032	1225400000	1.80758	4762320000	2.07032	1646980000
		1.81879	1490790000	2.08336	906810000	1.81879	3276490000000	2.08336	3857050000000	1.81879	5023740000	2.08336	759959000	1.81879	1368240000	2.08336	1053180000	1.81879	3274780000	2.08336	1259610000	1.81879	1833220000	2.08336	1198600000	1.81879	4353430000	2.08336	1636330000
		1.83007	1470380000	2.09648	903925000	1.83007	3214240000000	2.09648	3808790000000	1.83007	4562710000	2.09648	763324000	1.83007	1335410000	2.09648	1053690000	1.83007	3092750000	2.09648	1261750000	1.83007	1702220000	2.09648	1180220000	1.83007	4010890000	2.09648	1616640000
		1.84142	1431070000	2.10969	895510000	1.84142	3169850000000	2.10969	3754150000000	1.84142	4142870000	2.10969	770762000	1.84142	1292640000	2.10969	1053560000	1.84142	2919950000	2.10969	1263120000	1.84142	1627910000	2.10969	1164550000	1.84142	3776200000	2.10969	1595960000
		1.85285	1433260000	2.12298	879650000	1.85285	3153250000000	2.12298	3676900000000	1.85285	3796560000	2.12298	773814000	1.85285	1261500000	2.12298	1047040000	1.85285	2766760000	2.12298	1250130000	1.85285	1564250000	2.12298	1142300000	1.85285	3636420000	2.12298	1575050000
		1.86434	1434040000	2.13635	862215000	1.86434	3091940000000	2.13635	3579600000000	1.86434	3489160000	2.13635	780087000	1.86434	1237360000	2.13635	1036130000	1.86434	2635390000	2.13635	1240990000	1.86434	1505860000	2.13635	1119570000	1.86434	3564720000	2.13635	1541310000
		1.87591	1417140000	2.1498	851475000	1.87591	3076630000000	2.1498	3530530000000	1.87591	3228250000	2.1498	787518000	1.87591	1212140000	2.1498	1022890000	1.87591	2507200000	2.1498	1231080000	1.87591	1464030000	2.1498	1105360000	1.87591	3543810000	2.1498	1520890000
		1.88754	1403620000	2.16334	847170000	1.88754	3040740000000	2.16334	3449510000000	1.88754	2994210000	2.16334	796566000	1.88754	1189680000	2.16334	1017440000	1.88754	2388720000	2.16334	1218560000	1.88754	1418450000	2.16334	1089680000	1.88754	3553780000	2.16334	1504480000
		1.89925	1369220000	2.17697	843135000	1.89925	3025270000000	2.17697	3420070000000	1.89925	2777940000	2.17697	813944000	1.89925	1168700000	2.17697	1022670000	1.89925	2286170000	2.17697	1222950000	1.89925	1383780000	2.17697	1087690000	1.89925	3574350000	2.17697	1504460000
		1.91104	1326830000	2.19068	840605000	1.91104	3023550000000	2.19068	3360270000000	1.91104	2593220000	2.19068	831464000	1.91104	1146500000	2.19068	1021270000	1.91104	2176940000	2.19068	1221740000	1.91104	1350120000	2.19068	1081690000	1.91104	3579550000	2.19068	1527080000
		1.92289	1289220000	2.20448	839530000	1.92289	3023600000000	2.20448	3383350000000	1.92289	2431160000	2.20448	845968000	1.92289	1127220000	2.20448	1022750000	1.92289	2085050000	2.20448	1227680000	1.92289	1316000000	2.20448	1072460000	1.92289	3548440000	2.20448	1529410000
		1.93482	1277100000	2.21836	837780000	1.93482	3018950000000	2.21836	3413450000000	1.93482	2278690000	2.21836	859488000	1.93482	1109100000	2.21836	1020610000	1.93482	2007860000	2.21836	1231250000	1.93482	1293070000	2.21836	1069620000	1.93482	3490090000	2.21836	1494380000
		1.94682	1278870000	2.23233	826550000	1.94682	3013500000000	2.23233	3391830000000	1.94682	2152210000	2.23233	864640000	1.94682	1097690000	2.23233	1025990000	1.94682	1932970000	2.23233	1230070000	1.94682	1279240000	2.23233	1057600000	1.94682	3387170000	2.23233	1487470000
		1.9589	1255250000	2.24639	829780000	1.9589	3001530000000	2.24639	3416590000000	1.9589	2040540000	2.24639	863584000	1.9589	1090500000	2.24639	1023800000	1.9589	1863230000	2.24639	1240410000	1.9589	1249140000	2.24639	1047710000	1.9589	3244930000	2.24639	1483040000
		1.97105	1224660000	2.26054	828800000	1.97105	2986490000000	2.26054	3418820000000	1.97105	1931970000	2.26054	859360000	1.97105	1080360000	2.26054	1025750000	1.97105	1806290000	2.26054	1245480000	1.97105	1230200000	2.26054	1040310000	1.97105	3079210000	2.26054	1485980000
		1.98328	1153190000	2.27478	840785000	1.98328	2953420000000	2.27478	3392630000000	1.98328	1831790000	2.27478	850024000	1.98328	1063560000	2.27478	1028060000	1.98328	1746750000	2.27478	1248450000	1.98328	1214690000	2.27478	1029960000	1.98328	2869330000	2.27478	1487610000
		1.99558	1174280000	2.28911	836670000	1.99558	2964190000000	2.28911	3374780000000	1.99558	1734240000	2.28911	844384000	1.99558	1049270000	2.28911	1025220000	1.99558	1695770000	2.28911	1248670000	1.99558	1203670000	2.28911	1014010000	1.99558	2663780000	2.28911	1481530000
		2.00796	1252340000	2.30353	847260000	2.00796	2978430000000	2.30353	3334750000000	2.00796	1642870000	2.30353	831976000	2.00796	1037370000	2.30353	1019070000	2.00796	1640440000	2.30353	1244050000	2.00796	1188200000	2.30353	1006760000	2.00796	2487400000	2.30353	1484240000
		2.02042	1150360000	2.31803	850365000	2.02042	2993190000000	2.31803	3335530000000	2.02042	1561500000	2.31803	813704000	2.02042	1038100000	2.31803	1022630000	2.02042	1610380000	2.31803	1238390000	2.02042	1172910000	2.31803	995642000	2.02042	2272700000	2.31803	1481570000
		2.03295	1171530000	2.33263	844655000	2.03295	3004460000000	2.33263	3313170000000	2.03295	1488510000	2.33263	805672000	2.03295	1043690000	2.33263	1018430000	2.03295	1572660000	2.33263	1234250000	2.03295	1173260000	2.33263	992165000	2.03295	2152920000	2.33263	1494570000
		2.04556	1083400000	2.34733	842855000	2.04556	3028930000000	2.34733	3303150000000	2.04556	1424770000	2.34733	799166000	2.04556	1059090000	2.34733	1026020000	2.04556	1533510000	2.34733	1233380000	2.04556	1197200000	2.34733	992021000	2.04556	2017270000	2.34733	1494160000
		2.05825	1045090000	2.36211	842040000	2.05825	3044270000000	2.36211	3301530000000	2.05825	1365700000	2.36211	783998000	2.05825	1031210000	2.36211	1008970000	2.05825	1522980000	2.36211	1229720000	2.05825	1175330000	2.36211	984942000	2.05825	1922240000	2.36211	1492240000
		2.07102	1036930000	2.37699	844460000	2.07102	3086160000000	2.37699	3275720000000	2.07102	1316420000	2.37699	776678000	2.07102	996119000	2.37699	1010740000	2.07102	1445190000	2.37699	1220390000	2.07102	1128270000	2.37699	986849000	2.07102	1869510000	2.37699	1491960000
		2.08387	1032080000	2.39196	836890000	2.08387	3196870000000	2.39196	3287670000000	2.08387	1262400000	2.39196	766808000	2.08387	986094000	2.39196	1002420000	2.08387	1412280000	2.39196	1215030000	2.08387	1119950000	2.39196	984296000	2.08387	1824600000	2.39196	1491420000
		2.09679	1013610000	2.40703	834000000	2.09679	3254970000000	2.40703	3256760000000	2.09679	1221820000	2.40703	755343000	2.09679	983946000	2.40703	988375000	2.09679	1375770000	2.40703	1202670000	2.09679	1115400000	2.40703	978107000	2.09679	1778210000	2.40703	1488550000
		2.1098	1010330000	2.42219	832810000	2.1098	3168400000000	2.42219	3227780000000	2.1098	1176910000	2.42219	741430000	2.1098	982702000	2.42219	973559000	2.1098	1347060000	2.42219	1182750000	2.1098	1113000000	2.42219	979474000	2.1098	1742250000	2.42219	1473160000
		2.12289	984060000	2.43744	816255000	2.12289	3167510000000	2.43744	3193270000000	2.12289	1134770000	2.43744	726993000	2.12289	971184000	2.43744	949561000	2.12289	1318530000	2.43744	1162620000	2.12289	1107110000	2.43744	974407000	2.12289	1696600000	2.43744	1448480000
		2.13606	976145000	2.45279	815920000	2.13606	3169250000000	2.45279	3142000000000	2.13606	1098520000	2.45279	717735000	2.13606	963539000	2.45279	929080000	2.13606	1293260000	2.45279	1135590000	2.13606	1102720000	2.45279	964275000	2.13606	1658480000	2.45279	1424450000
		2.14931	965015000	2.46824	792450000	2.14931	3214300000000	2.46824	3115670000000	2.14931	1063860000	2.46824	701861000	2.14931	959602000	2.46824	903267000	2.14931	1266530000	2.46824	1108820000	2.14931	1105540000	2.46824	965346000	2.14931	1629370000	2.46824	1401130000
		2.16264	952880000	2.48379	782300000	2.16264	3225330000000	2.48379	3083560000000	2.16264	1032000000	2.48379	693849000	2.16264	953628000	2.48379	885620000	2.16264	1247610000	2.48379	1088040000	2.16264	1102540000	2.48379	964452000	2.16264	1603040000	2.48379	1374710000
		2.17606	933280000	2.49943	778230000	2.17606	3247960000000	2.49943	3036460000000	2.17606	1001780000	2.49943	692969000	2.17606	953404000	2.49943	866637000	2.17606	1225790000	2.49943	1072430000	2.17606	1099870000	2.49943	956410000	2.17606	1588020000	2.49943	1354870000
		2.18956	919080000	2.51517	784490000	2.18956	3287470000000	2.51517	2970720000000	2.18956	976752000	2.51517	682970000	2.18956	946461000	2.51517	850281000	2.18956	1203870000	2.51517	1055090000	2.18956	1102180000	2.51517	948231000	2.18956	1583210000	2.51517	1341490000
		2.20314	904075000	2.53102	778265000	2.20314	3291140000000	2.53102	2943930000000	2.20314	950504000	2.53102	681226000	2.20314	940258000	2.53102	832082000	2.20314	1188130000	2.53102	1043290000	2.20314	1095610000	2.53102	936457000	2.20314	1545410000	2.53102	1329190000
		2.21681	884130000	2.54696	776015000	2.21681	3307280000000	2.54696	2895260000000	2.21681	925088000	2.54696	677186000	2.21681	937603000	2.54696	819282000	2.21681	1170080000	2.54696	1029040000	2.21681	1092140000	2.54696	925035000	2.21681	1524020000	2.54696	1324430000
		2.23056	870485000	2.563	765300000	2.23056	3309650000000	2.563	2871410000000	2.23056	901976000	2.563	671123000	2.23056	933730000	2.563	808707000	2.23056	1151780000	2.563	1013240000	2.23056	1090430000	2.563	916684000	2.23056	1481530000	2.563	1316420000
		2.2444	870725000	2.57914	760175000	2.2444	3310550000000	2.57914	2853580000000	2.2444	881512000	2.57914	672245000	2.2444	930413000	2.57914	798864000	2.2444	1140770000	2.57914	1003860000	2.2444	1088680000	2.57914	904842000	2.2444	1460130000	2.57914	1310470000
		2.25832	869365000	2.59539	751625000	2.25832	3317250000000	2.59539	2826540000000	2.25832	863416000	2.59539	668792000	2.25832	927003000	2.59539	787056000	2.25832	1123640000	2.59539	996255000	2.25832	1091420000	2.59539	895033000	2.25832	1437590000	2.59539	1304040000
		2.27233	863025000	2.61173	750955000	2.27233	3335970000000	2.61173	2791040000000	2.27233	845232000	2.61173	670945000	2.27233	926179000	2.61173	772422000	2.27233	1112800000	2.61173	985147000	2.27233	1086280000	2.61173	882301000	2.27233	1417090000	2.61173	1298690000
		2.28642	867230000	2.62818	748195000	2.28642	3307810000000	2.62818	2709760000000	2.28642	828160000	2.62818	670908000	2.28642	918506000	2.62818	764908000	2.28642	1096560000	2.62818	974802000	2.28642	1084750000	2.62818	866189000	2.28642	1396110000	2.62818	1282490000
		2.30061	866870000	2.64474	724740000	2.30061	3308410000000	2.64474	2638010000000	2.30061	812440000	2.64474	666926000	2.30061	912786000	2.64474	752830000	2.30061	1087200000	2.64474	963387000	2.30061	1079110000	2.64474	853007000	2.30061	1378510000	2.64474	1270310000
		2.31488	872775000	2.66139	716830000	2.31488	3292760000000	2.66139	2560680000000	2.31488	795468000	2.66139	668590000	2.31488	908895000	2.66139	742532000	2.31488	1070900000	2.66139	955164000	2.31488	1076270000	2.66139	838218000	2.31488	1360220000	2.66139	1254100000
		2.32924	881885000	2.67816	726585000	2.32924	3281210000000	2.67816	2485620000000	2.32924	781786000	2.67816	668209000	2.32924	905398000	2.67816	733113000	2.32924	1064260000	2.67816	941319000	2.32924	1072500000	2.67816	823991000	2.32924	1350530000	2.67816	1241390000
		2.34369	894770000	2.69503	703580000	2.34369	3281220000000	2.69503	2417440000000	2.34369	774466000	2.69503	663508000	2.34369	903036000	2.69503	723725000	2.34369	1051730000	2.69503	931514000	2.34369	1072160000	2.69503	813122000	2.34369	1339510000	2.69503	1229290000
		2.35823	896790000	2.712	688050000	2.35823	3259010000000	2.712	2381750000000	2.35823	763058000	2.712	660654000	2.35823	897730000	2.712	716088000	2.35823	1042750000	2.712	919983000	2.35823	1070620000	2.712	805525000	2.35823	1329620000	2.712	1210620000
		2.37286	898530000	2.72908	682965000	2.37286	3237330000000	2.72908	2346510000000	2.37286	749969000	2.72908	658711000	2.37286	895968000	2.72908	702451000	2.37286	1039200000	2.72908	908602000	2.37286	1064760000	2.72908	799636000	2.37286	1323270000	2.72908	1193040000
		2.38758	891420000	2.74627	666145000	2.38758	3225000000000	2.74627	2304220000000	2.38758	740538000	2.74627	652674000	2.38758	894504000	2.74627	693553000	2.38758	1027260000	2.74627	896972000	2.38758	1064500000	2.74627	789954000	2.38758	1321540000	2.74627	1175490000
		2.40239	889675000	2.76357	653260000	2.40239	3209690000000	2.76357	2288380000000	2.40239	729466000	2.76357	650345000	2.40239	890487000	2.76357	685944000	2.40239	1019900000	2.76357	882720000	2.40239	1058290000	2.76357	778978000	2.40239	1310040000	2.76357	1156960000
		2.41729	876265000	2.78097	634535000	2.41729	3192740000000	2.78097	2264950000000	2.41729	721566000	2.78097	647034000	2.41729	887285000	2.78097	677048000	2.41729	1009800000	2.78097	878198000	2.41729	1055100000	2.78097	776313000	2.41729	1301080000	2.78097	1141140000
		2.43229	866570000	2.79849	623285000	2.43229	3163130000000	2.79849	2227330000000	2.43229	713688000	2.79849	645249000	2.43229	883828000	2.79849	668672000	2.43229	1005750000	2.79849	865585000	2.43229	1050770000	2.79849	771289000	2.43229	1295050000	2.79849	1119900000
		2.44738	865555000	2.81611	601195000	2.44738	3134220000000	2.81611	2180340000000	2.44738	704892000	2.81611	644153000	2.44738	881851000	2.81611	657443000	2.44738	1000610000	2.81611	853681000	2.44738	1047070000	2.81611	760948000	2.44738	1287520000	2.81611	1099650000
		2.46256	868460000	2.83385	590640000	2.46256	3124720000000	2.83385	2125210000000	2.46256	695410000	2.83385	641487000	2.46256	878270000	2.83385	648228000	2.46256	994477000	2.83385	840701000	2.46256	1045370000	2.83385	752411000	2.46256	1275110000	2.83385	1079700000
		2.47783	858295000	2.8517	584140000	2.47783	3107050000000	2.8517	2081910000000	2.47783	689601000	2.8517	636342000	2.47783	876136000	2.8517	639938000	2.47783	984049000	2.8517	836615000	2.47783	1045240000	2.8517	744218000	2.47783	1270300000	2.8517	1055720000
		2.49321	857585000	2.86966	572160000	2.49321	3093500000000	2.86966	2026910000000	2.49321	681747000	2.86966	631564000	2.49321	872150000	2.86966	630088000	2.49321	980125000	2.86966	824021000	2.49321	1041970000	2.86966	729253000	2.49321	1262670000	2.86966	1035160000
		2.50867	855915000	2.88774	568465000	2.50867	3068550000000	2.88774	1990950000000	2.50867	675837000	2.88774	621061000	2.50867	869519000	2.88774	619542000	2.50867	972805000	2.88774	805157000	2.50867	1039520000	2.88774	720161000	2.50867	1261730000	2.88774	1013110000
		2.52423	855605000	2.90592	559055000	2.52423	3056690000000	2.90592	1955540000000	2.52423	670466000	2.90592	611824000	2.52423	866720000	2.90592	610466000	2.52423	970172000	2.90592	791270000	2.52423	1037580000	2.90592	707148000	2.52423	1266730000	2.90592	989577000
		2.53989	847105000	2.92423	553550000	2.53989	3052920000000	2.92423	1926110000000	2.53989	663998000	2.92423	597327000	2.53989	864415000	2.92423	596656000	2.53989	965468000	2.92423	771479000	2.53989	1038690000	2.92423	697500000	2.53989	1255370000	2.92423	973929000
		2.55565	845030000	2.94265	545510000	2.55565	3038100000000	2.94265	1873400000000	2.55565	656355000	2.94265	582057000	2.55565	865215000	2.94265	585971000	2.55565	964253000	2.94265	757705000	2.55565	1034960000	2.94265	683942000	2.55565	1248940000	2.94265	953640000
		2.5715	847755000	2.96118	536645000	2.5715	3028140000000	2.96118	1836820000000	2.5715	650200000	2.96118	563426000	2.5715	863407000	2.96118	572072000	2.5715	962788000	2.96118	740403000	2.5715	1036880000	2.96118	673372000	2.5715	1245110000	2.96118	931434000
		2.58746	850345000	2.97983	529515000	2.58746	3028400000000	2.97983	1785140000000	2.58746	644794000	2.97983	545576000	2.58746	859923000	2.97983	559618000	2.58746	956202000	2.97983	722708000	2.58746	1031900000	2.97983	651221000	2.58746	1243790000	2.97983	913577000
		2.60351	856485000	2.9986	532755000	2.60351	3013660000000	2.9986	1754350000000	2.60351	643800000	2.9986	525910000	2.60351	855263000	2.9986	545990000	2.60351	948867000	2.9986	704026000	2.60351	1033220000	2.9986	630585000	2.60351	1238840000	2.9986	892302000
		2.61966	863780000	3.01748	573990000	2.61966	3002670000000	3.01748	1714590000000	2.61966	641278000	3.01748	513505000	2.61966	853276000	3.01748	533930000	2.61966	942152000	3.01748	686438000	2.61966	1030430000	3.01748	615319000	2.61966	1233020000	3.01748	869684000
		2.63591	860845000	3.03649	550005000	2.63591	2977800000000	3.03649	1683370000000	2.63591	634507000	3.03649	502878000	2.63591	851325000	3.03649	521272000	2.63591	937559000	3.03649	671306000	2.63591	1029630000	3.03649	598601000	2.63591	1220650000	3.03649	850681000
		2.65226	861190000	3.05561	498015000	2.65226	2963960000000	3.05561	1635110000000	2.65226	631313000	3.05561	473285000	2.65226	850778000	3.05561	508056000	2.65226	933445000	3.05561	652171000	2.65226	1030430000	3.05561	582492000	2.65226	1205450000	3.05561	824817000
		2.66871	871285000	3.07486	478574000	2.66871	2969300000000	3.07486	1589980000000	2.66871	628154000	3.07486	449942000	2.66871	849125000	3.07486	490336000	2.66871	930012000	3.07486	630545000	2.66871	1029480000	3.07486	565206000	2.66871	1199380000	3.07486	797154000
		2.68527	871560000	3.09423	458466000	2.68527	2968520000000	3.09423	1558550000000	2.68527	623779000	3.09423	428766000	2.68527	847254000	3.09423	478643000	2.68527	925882000	3.09423	612705000	2.68527	1030240000	3.09423	552100000	2.68527	1184550000	3.09423	773191000
		2.70193	864330000	3.11372	446935000	2.70193	2957480000000	3.11372	1514110000000	2.70193	621131000	3.11372	412954000	2.70193	845173000	3.11372	461489000	2.70193	922028000	3.11372	602243000	2.70193	1031810000	3.11372	535731000	2.70193	1175080000	3.11372	753176000
		2.71869	859990000	3.13333	448343000	2.71869	2953220000000	3.13333	1485500000000	2.71869	616845000	3.13333	399920000	2.71869	841212000	3.13333	458167000	2.71869	920686000	3.13333	612669000	2.71869	1037530000	3.13333	522862000	2.71869	1163140000	3.13333	731698000
		2.73555	858435000	3.15306	442273000	2.73555	2959500000000	3.15306	1479810000000	2.73555	614445000	3.15306	391527000	2.73555	838626000	3.15306	466458000	2.73555	915741000	3.15306	602153000	2.73555	1033690000	3.15306	516763000	2.73555	1159380000	3.15306	727149000
		2.75252	851760000			2.75252	2944680000000			2.75252	610977000			2.75252	837104000			2.75252	909967000			2.75252	1031590000			2.75252	1153700000
		2.7696	846930000			2.7696	2950720000000			2.7696	606276000			2.7696	834796000			2.7696	908766000			2.7696	1026600000			2.7696	1153590000
		2.78678	849435000			2.78678	2940510000000			2.78678	603630000			2.78678	831548000			2.78678	904062000			2.78678	1024230000			2.78678	1149580000
		2.80407	849140000			2.80407	2915060000000			2.80407	598188000			2.80407	827118000			2.80407	896241000			2.80407	1016440000			2.80407	1144510000
		2.82146	854320000			2.82146	2902780000000			2.82146	595290000			2.82146	819499000			2.82146	893876000			2.82146	1010830000			2.82146	1142320000
		2.83896	857785000			2.83896	2894270000000			2.83896	593574000			2.83896	817178000			2.83896	890515000			2.83896	1006620000			2.83896	1141340000
		2.85658	838025000			2.85658	2861140000000			2.85658	589739000			2.85658	812625000			2.85658	886818000			2.85658	999427000			2.85658	1135420000
		2.8743	827625000			2.8743	2836530000000			2.8743	587670000			2.8743	808731000			2.8743	884313000			2.8743	990510000			2.8743	1126690000
		2.89213	814895000			2.89213	2798390000000			2.89213	583722000			2.89213	803724000			2.89213	879793000			2.89213	980522000			2.89213	1119570000
		2.91007	818775000			2.91007	2759210000000			2.91007	581964000			2.91007	800382000			2.91007	877168000			2.91007	970973000			2.91007	1118990000
		2.92812	821510000			2.92812	2733790000000			2.92812	578888000			2.92812	797817000			2.92812	876895000			2.92812	961538000			2.92812	1118440000
		2.94628	828045000			2.94628	2690530000000			2.94628	580035000			2.94628	793324000			2.94628	876878000			2.94628	952660000			2.94628	1120640000
		2.96456	831055000			2.96456	2647100000000			2.96456	579506000			2.96456	790916000			2.96456	877721000			2.96456	939470000			2.96456	1123840000
		2.98295	840530000			2.98295	2605800000000			2.98295	580454000			2.98295	788575000			2.98295	879367000			2.98295	927520000			2.98295	1131920000
		3.00146	867410000			3.00146	2567320000000			3.00146	585383000			3.00146	784858000			3.00146	886711000			3.00146	914060000			3.00146	1138960000
		3.02008	881700000			3.02008	2536800000000			3.02008	588758000			3.02008	783788000			3.02008	895641000			3.02008	902503000			3.02008	1137050000
		3.03881	843375000			3.03881	2499740000000			3.03881	590066000			3.03881	785755000			3.03881	900329000			3.03881	887947000			3.03881	1138190000
		3.05766	798255000			3.05766	2442550000000			3.05766	587226000			3.05766	779068000			3.05766	896616000			3.05766	873164000			3.05766	1141110000
		3.07663	780510000			3.07663	2390810000000			3.07663	584170000			3.07663	772699000			3.07663	892670000			3.07663	862698000			3.07663	1140820000
		3.09572	763000000			3.09572	2366440000000			3.09572	579994000			3.09572	769137000			3.09572	891278000			3.09572	847748000			3.09572	1141720000
		3.11492	751965000			3.11492	2342430000000			3.11492	577105000			3.11492	763916000			3.11492	900405000			3.11492	830685000			3.11492	1138090000
		3.13424	741245000			3.13424	2293180000000			3.13424	573633000			3.13424	758615000			3.13424	902844000			3.13424	816186000			3.13424	1135450000
		3.15369	727300000			3.15369	2228420000000			3.15369	571862000			3.15369	753628000			3.15369	892384000			3.15369	801286000			3.15369	1125340000
		3.17325	727915000			3.17325	2187340000000			3.17325	570607000			3.17325	748741000			3.17325	877178000			3.17325	786797000			3.17325	1114940000
		3.19293	763290000			3.19293	2153060000000			3.19293	584584000			3.19293	746625000			3.19293	873238000			3.19293	775952000			3.19293	1108800000
		3.21274	754680000			3.21274	2124450000000			3.21274	584794000			3.21274	744529000			3.21274	872813000			3.21274	764694000			3.21274	1102470000
		3.23267	714965000			3.23267	2088790000000			3.23267	577755000			3.23267	744172000			3.23267	873212000			3.23267	754506000			3.23267	1098890000
		3.25273	700355000			3.25273	2082020000000			3.25273	579156000			3.25273	747274000			3.25273	879642000			3.25273	748282000			3.25273	1101380000
		3.2729	700180000			3.2729	2077070000000			3.2729	582711000			3.2729	753030000			3.2729	883625000			3.2729	774289000			3.2729	1104130000
		3.29321	686790000			3.29321	2073490000000			3.29321	586550000			3.29321	759997000			3.29321	887625000			3.29321	785453000			3.29321	1104330000
		3.31364	668945000			3.31364	2075240000000			3.31364	591192000			3.31364	828397000			3.31364	894202000			3.31364	735667000			3.31364	1101080000
		3.33419	664210000			3.33419	2080940000000			3.33419	597716000			3.33419	790301000			3.33419	900872000			3.33419	725450000			3.33419	1098680000
		3.35488	655285000			3.35488	2088110000000			3.35488	604214000			3.35488	774550000			3.35488	902452000			3.35488	721369000			3.35488	1095170000
		3.37569	649680000			3.37569	2116820000000			3.37569	606638000			3.37569	777927000			3.37569	903247000			3.37569	717252000			3.37569	1086840000
		3.39663	643465000			3.39663	2121330000000			3.39663	606990000			3.39663	779586000			3.39663	897495000			3.39663	714505000			3.39663	1073260000
		3.4177	634090000			3.4177	2123090000000			3.4177	600928000			3.4177	777835000			3.4177	885149000			3.4177	704543000			3.4177	1052090000
		3.4389	625745000			3.4389	2144370000000			3.4389	591962000			3.4389	790026000			3.4389	878267000			3.4389	704444000			3.4389	1036150000
