# Supplementary material for: Efficient and thermally stable organic solar cells based on small molecule donor and polymer acceptor
Source: Nat Commun. 2019 Jul 22;10:3271. doi: 10.1038/s41467-019-10984-6 (PMC6646397; doi:10.1038/s41467-019-10984-6)
Supplement: Supplementary file 4 — Source Data [file 41467_2019_10984_MOESM4_ESM.zip › Source data/Table 1/Table 1.xlsx]

## Sheet: Sheet1
Table 1
	Absorption data										cyclic voltammetry data												Linecuts data of GIWAXS patterns											hole mobility (10-4 cm2 V-1 s-1)
	DR3TBDTC solution		DR3TBDTC film		DR3TBDTT solution		DR3TBDTT film				Fc/Fc+		DR3TBDTC red		DR3TBDTC ox		DR3TBDTT red		DR3TBDTT ox				DR3TBDTC				DR3TBDTT							DR3TBDTC	DR3TBDTT
	Wavelength(nm)	absorbance	Wavelength(nm)	absorbance	Wavelength(nm)	absorbance	Wavelength(nm)	absorbance			Potential(V)	Current (A)	Potential(V)	Current (A)	Potential(V)	Current (A)	Potential(V)	Current (A)	Potential(V)	Current (A)			out of plane		in plane		out of plane		in plane				Device 1	2.15	3.37
	300	0.47476	300	0.26141	300	0.22243	300	0.09228			0	-1.3328e-06	-0.368	-7.21e-06	-0.368	-6.00173e-06	-0.368	-5.67902e-06	-0.3215	2.49083e-06			q (Å-1)	intensity	q (Å-1)	intensity	q (Å-1)	intensity	q (Å-1)	intensity			Device 2	2.12	3.08
	301	0.46667	301	0.2597	301	0.22285	301	0.09277			0.001	-2.548e-07	-0.369	-7.2865e-06	-0.367	-5.984e-06	-0.369	-5.9389e-06	-0.3205	2.56858e-06			0.15809	684505000	0.14004	1451790000	0.15809	1814730000000	0.14004	3693140000000			Device 3	1.89	3.22
	302	0.45633	302	0.25746	302	0.22267	302	0.09321			0.002	3.116e-08	-0.37	-7.35175e-06	-0.366	-5.96733e-06	-0.37	-6.02643e-06	-0.3195	2.61583e-06			0.15907	5412350000	0.1436	1528200000	0.15907	16593600000000	0.1436	3795020000000			Device 4	1.72	2.92
	303	0.44515	303	0.25461	303	0.22277	303	0.09353			0.003	1.771e-07	-0.371	-7.417e-06	-0.365	-5.954e-06	-0.371	-6.10765e-06	-0.3185	2.64883e-06			0.16005	5542250000	0.14633	1502730000	0.16005	21697800000000	0.14633	3820490000000			Device 5	1.98	3.15
	304	0.43394	304	0.25096	304	0.22264	304	0.09382			0.004	2.92e-07	-0.372	-7.4755e-06	-0.364	-5.94067e-06	-0.372	-6.17223e-06	-0.3175	2.67608e-06			0.16105	1780350000	0.14911	1260760000	0.16105	11094700000000	0.14911	3285620000000			Device 6	1.78	2.84
	305	0.4238	305	0.24694	305	0.22251	305	0.09418			0.005	3.886e-07	-0.373	-7.52725e-06	-0.363	-5.93267e-06	-0.373	-6.23995e-06	-0.3165	2.69783e-06			0.16204	6524550000	0.15291	1152520000	0.16204	33628800000000	0.15291	3463910000000			Device 7	2.09	3.18
	306	0.41516	306	0.24203	306	0.22198	306	0.0945			0.006	4.822e-07	-0.374	-7.5835e-06	-0.362	-5.92267e-06	-0.374	-6.30092e-06	-0.3155	2.72233e-06			0.16305	10313700000	0.15581	1190720000	0.16305	63563400000000	0.15581	3412970000000			Device 8	1.65	2.59
	307	0.40778	307	0.2368	307	0.22211	307	0.09467			0.007	5.634e-07	-0.375	-7.63075e-06	-0.361	-5.91333e-06	-0.375	-6.34998e-06	-0.3145	2.74483e-06			0.16406	3404480000	0.15878	1286230000	0.16406	32211000000000	0.15878	3311090000000			Device 9	1.83	2.96
	308	0.40095	308	0.2314	308	0.22148	308	0.09491			0.008	6.304e-07	-0.376	-7.68025e-06	-0.36	-5.906e-06	-0.376	-6.39047e-06	-0.3135	2.76608e-06			0.16508	7141150000	0.15978	1248030000	0.16508	45782200000000	0.15978	3336560000000			Device 10	2.04	3.1
	309	0.39595	309	0.22589	309	0.22162	309	0.09505			0.009	7.088e-07	-0.377	-7.7275e-06	-0.359	-5.89867e-06	-0.377	-6.43457e-06	-0.3125	2.78408e-06			0.1661	13639200000	0.16179	1235290000	0.1661	92328400000000	0.16179	3565790000000			Device 11	2.1	3.04
	310	0.39167	310	0.22057	310	0.22103	310	0.09511			0.01	7.452e-07	-0.378	-7.7725e-06	-0.358	-5.89e-06	-0.378	-6.47328e-06	-0.3115	2.79983e-06			0.16713	4351110000	0.16281	1400850000	0.16713	48702700000000	0.16281	3387500000000			Device 12	2.07	2.95
	311	0.38828	311	0.21541	311	0.22111	311	0.0951			0.011	7.96e-07	-0.379	-7.8202e-06	-0.357	-5.88333e-06	-0.379	-6.52075e-06	-0.3105	2.81783e-06			0.16817	12521700000	0.16487	1248030000	0.16817	60026200000000	0.16487	3183740000000			Device 13	1.95	2.74
	312	0.38602	312	0.21052	312	0.22092	312	0.09507			0.012	8.616e-07	-0.38	-7.86475e-06	-0.356	-5.878e-06	-0.38	-6.5626e-06	-0.3095	2.83658e-06			0.16921	24078600000	0.16591	1209820000	0.16921	110772000000000	0.16591	3667670000000			Device 14	2.07	3.3
	313	0.38433	313	0.20597	313	0.22116	313	0.09497			0.013	9.192e-07	-0.381	-7.90705e-06	-0.355	-5.87e-06	-0.381	-6.6031e-06	-0.3085	2.85283e-06			0.17026	6789850000	0.168	1337170000	0.17026	60508000000000	0.168	3591260000000			Device 15	1.85	3.17
	314	0.38309	314	0.20157	314	0.22113	314	0.09465			0.014	9.636e-07	-0.382	-7.94642e-06	-0.354	-5.86533e-06	-0.382	-6.65575e-06	-0.3075	2.86908e-06			0.17132	21226000000	0.16906	1184350000	0.17132	63598400000000	0.16906	3387500000000			Device 16	1.92	3.02
	315	0.38232	315	0.19762	315	0.22121	315	0.09455			0.015	1.0186e-06	-0.383	-7.99097e-06	-0.353	-5.85933e-06	-0.383	-6.69647e-06	-0.3065	2.88408e-06			0.17238	42042900000	0.1712	1018800000	0.17238	105579000000000	0.1712	3132800000000
	316	0.38228	316	0.19396	316	0.22142	316	0.09426			0.016	1.0594e-06	-0.384	-8.0272e-06	-0.352	-5.852e-06	-0.384	-6.70998e-06	-0.3055	2.89983e-06			0.17345	10964800000	0.17228	1235290000	0.17345	59489200000000	0.17228	3731340000000			Average	1.95063	3.03938
	317	0.38291	317	0.19046	317	0.22177	317	0.09381			0.017	1.1066e-06	-0.385	-8.06612e-06	-0.351	-5.84733e-06	-0.385	-6.7417e-06	-0.3045	2.91333e-06			0.17453	5431450000	0.17446	1069740000	0.17453	38854400000000	0.17446	3285620000000			Standard deviation	0.152642	0.204041
	318	0.38374	318	0.18737	318	0.22251	318	0.09331			0.018	1.1364e-06	-0.386	-8.10797e-06	-0.35	-5.84067e-06	-0.386	-6.77689e-06	-0.3035	2.92808e-06			0.17561	46373100000	0.17555	1190720000	0.17561	96286500000000	0.17555	3476640000000
	319	0.38485	319	0.18433	319	0.22246	319	0.09261			0.019	1.1836e-06	-0.387	-8.14397e-06	-0.349	-5.83533e-06	-0.387	-6.82464e-06	-0.3025	2.94233e-06			0.1767	12207400000	0.17777	1133410000	0.1767	54920400000000	0.17777	3438440000000
	320	0.38632	320	0.18165	320	0.22341	320	0.09195			0.02	1.2166e-06	-0.388	-8.18313e-06	-0.348	-5.83e-06	-0.388	-6.85114e-06	-0.3015	2.95933e-06			0.1778	20549200000	0.17889	1095210000	0.1778	50068800000000	0.17889	3820490000000
	321	0.38774	321	0.17902	321	0.22436	321	0.09122			0.021	1.251e-06	-0.389	-8.2225e-06	-0.347	-5.82533e-06	-0.389	-6.88428e-06	-0.3005	2.97283e-06			0.1789	40070600000	0.18115	1114310000	0.1789	89238900000000	0.18115	3489380000000
	322	0.38919	322	0.17682	322	0.22531	322	0.09038			0.022	1.2834e-06	-0.39	-8.2558e-06	-0.346	-5.82e-06	-0.39	-6.917e-06	-0.2995	2.98683e-06			0.18001	9636100000	0.18229	1120680000	0.18001	46626900000000	0.18229	4126130000000
	323	0.39045	323	0.17474	323	0.22653	323	0.08961			0.023	1.3158e-06	-0.391	-8.29292e-06	-0.345	-5.81533e-06	-0.391	-6.95257e-06	-0.2985	2.99708e-06			0.18113	21506200000	0.1846	1163130000	0.18113	50443200000000	0.1846	3395990000000
	324	0.39158	324	0.17286	324	0.22832	324	0.08868			0.024	1.3544e-06	-0.392	-8.3251e-06	-0.344	-5.81067e-06	-0.392	-6.98373e-06	-0.2975	3.01258e-06			0.18225	37920900000	0.18693	1349910000	0.18225	83327400000000	0.18693	3616730000000
	325	0.39237	325	0.17213	325	0.23033	325	0.08783			0.025	1.3896e-06	-0.393	-8.36177e-06	-0.343	-5.806e-06	-0.393	-7.00296e-06	-0.2965	3.02658e-06			0.18338	10030900000	0.18811	1260760000	0.18338	44432300000000	0.18811	3553050000000
	326	0.39275	326	0.17277	326	0.23173	326	0.08733			0.026	1.4118e-06	-0.394	-8.39732e-06	-0.342	-5.80333e-06	-0.394	-7.02617e-06	-0.2955	3.03408e-06			0.18452	21206900000	0.19048	1139780000	0.18452	49596300000000	0.19048	3412970000000
	327	0.39235	327	0.1739	327	0.23352	327	0.08709			0.027	1.4564e-06	-0.395	-8.42635e-06	-0.341	-5.79733e-06	-0.395	-7.06284e-06	-0.2945	3.04883e-06			0.18566	32956000000	0.19168	1031530000	0.18566	74671400000000	0.19168	3489380000000
	328	0.39186	328	0.17431	328	0.23458	328	0.08686			0.028	1.4824e-06	-0.396	-8.46302e-06	-0.34	-5.79267e-06	-0.396	-7.09225e-06	-0.2935	3.05983e-06			0.18681	7691900000	0.19289	1273500000	0.18681	36978100000000	0.19289	3209210000000
	329	0.3903	329	0.1753	329	0.23609	329	0.08663			0.029	1.4982e-06	-0.397	-8.4916e-06	-0.339	-5.79067e-06	-0.397	-7.1287e-06	-0.2925	3.07333e-06			0.18797	42918400000	0.19411	1050640000	0.18797	79845000000000	0.19411	3463910000000
	330	0.38963	330	0.17593	330	0.23627	330	0.08635			0.03	1.5296e-06	-0.398	-8.52467e-06	-0.338	-5.78533e-06	-0.398	-7.15721e-06	-0.2915	3.08548e-06			0.18914	15746800000	0.19533	1311700000	0.18914	52872400000000	0.19533	3947840000000
	331	0.38769	331	0.17577	331	0.23891	331	0.08593			0.031	1.5598e-06	-0.399	-8.5537e-06	-0.337	-5.78133e-06	-0.399	-7.18616e-06	-0.2905	3.09728e-06			0.19031	15538800000	0.19656	1165250000	0.19031	42577200000000	0.19656	3489380000000
	332	0.38646	332	0.17535	332	0.24245	332	0.0854			0.032	1.6016e-06	-0.4	-8.58745e-06	-0.336	-5.77667e-06	-0.4	-7.21312e-06	-0.2895	3.10881e-06			0.19149	34370400000	0.1978	1279870000	0.19149	72217400000000	0.1978	3527580000000
	333	0.38524	333	0.17502	333	0.24279	333	0.08491			0.033	1.63e-06	-0.401	-8.61512e-06	-0.335	-5.77067e-06	-0.401	-7.2448e-06	-0.2885	3.12011e-06			0.19268	10128600000	0.2003	1218310000	0.19268	40535400000000	0.2003	3438440000000
	334	0.38351	334	0.17434	334	0.24456	334	0.08408			0.034	1.6434e-06	-0.402	-8.64595e-06	-0.334	-5.76733e-06	-0.402	-7.26752e-06	-0.2875	3.13018e-06			0.19388	14053100000	0.20156	1069740000	0.19388	38502000000000	0.20156	3667670000000
	335	0.38177	335	0.17382	335	0.2458	335	0.08299			0.035	1.66e-06	-0.403	-8.67452e-06	-0.333	-5.76333e-06	-0.403	-7.28552e-06	-0.2865	3.14098e-06			0.19508	29921900000	0.20283	1171620000	0.19508	65790900000000	0.20283	3540320000000
	336	0.38018	336	0.17377	336	0.24754	336	0.08237			0.036	1.7046e-06	-0.404	-8.70422e-06	-0.332	-5.76e-06	-0.404	-7.30825e-06	-0.2855	3.15203e-06			0.19629	7827750000	0.20411	1222560000	0.19629	35021100000000	0.20411	3247410000000
	337	0.3793	337	0.17317	337	0.24944	337	0.08163			0.037	1.7076e-06	-0.405	-8.7364e-06	-0.331	-5.756e-06	-0.405	-7.3438e-06	-0.2845	3.16381e-06			0.19751	31730400000	0.20668	1137660000	0.19751	61550600000000	0.20668	3353540000000
	338	0.37686	338	0.17186	338	0.24847	338	0.08042			0.038	1.7394e-06	-0.406	-8.7625e-06	-0.33	-5.752e-06	-0.406	-7.37102e-06	-0.2835	3.17388e-06			0.19873	14133300000	0.20799	1088840000	0.19873	45777100000000	0.20799	3387500000000
	339	0.37544	339	0.17139	339	0.24966	339	0.07982			0.039	1.7622e-06	-0.407	-8.78905e-06	-0.329	-5.748e-06	-0.407	-7.39578e-06	-0.2825	3.18688e-06			0.19996	6096850000	0.2093	1050640000	0.19996	28016900000000	0.2093	3642200000000
	340	0.373	340	0.17114	340	0.24929	340	0.07947			0.04	1.7788e-06	-0.408	-8.82123e-06	-0.328	-5.74333e-06	-0.408	-7.41377e-06	-0.2815	3.19721e-06			0.2012	28362600000	0.21061	1014550000	0.2012	60281800000000	0.21061	3548810000000
	341	0.37103	341	0.17046	341	0.25053	341	0.07846			0.041	1.8196e-06	-0.409	-8.84418e-06	-0.327	-5.74067e-06	-0.409	-7.4329e-06	-0.2805	3.20801e-06			0.20245	7984800000	0.21194	1146150000	0.20245	33730700000000	0.21194	3744080000000
	342	0.36806	342	0.17007	342	0.25256	342	0.07755			0.042	1.8248e-06	-0.41	-8.87455e-06	-0.326	-5.736e-06	-0.41	-7.45607e-06	-0.2795	3.21686e-06			0.20371	29910600000	0.21327	1103700000	0.20371	56955800000000	0.21327	3192230000000
	343	0.36595	343	0.16916	343	0.25024	343	0.07684			0.043	1.8512e-06	-0.411	-8.90245e-06	-0.325	-5.73333e-06	-0.411	-7.48263e-06	-0.2785	3.22446e-06			0.20497	14134600000	0.21462	1184350000	0.20497	43548500000000	0.21462	3591260000000
	344	0.36279	344	0.16849	344	0.25193	344	0.07613			0.044	1.8822e-06	-0.412	-8.92675e-06	-0.324	-5.72867e-06	-0.412	-7.50557e-06	-0.2775	3.23576e-06			0.20624	6049100000	0.21597	1188600000	0.20624	26651700000000	0.21597	3429950000000
	345	0.35935	345	0.16806	345	0.251	345	0.07556			0.045	1.8948e-06	-0.413	-8.95668e-06	-0.323	-5.72467e-06	-0.413	-7.52177e-06	-0.2765	3.24976e-06			0.20752	29172900000	0.21733	1146150000	0.20752	59213600000000	0.21733	3731340000000
	346	0.35571	346	0.16691	346	0.25071	346	0.07445			0.046	1.9168e-06	-0.414	-8.98165e-06	-0.322	-5.72133e-06	-0.414	-7.54697e-06	-0.2755	3.25688e-06			0.20881	8256500000	0.2187	1241660000	0.20881	32801000000000	0.2187	3285620000000
	347	0.3524	347	0.16675	347	0.25082	347	0.07383			0.047	1.9388e-06	-0.415	-9.00775e-06	-0.321	-5.71733e-06	-0.415	-7.56745e-06	-0.2745	3.26571e-06			0.21011	26367200000	0.22008	1188600000	0.21011	51023200000000	0.22008	3693140000000
	348	0.34926	348	0.16658	348	0.25082	348	0.07303			0.048	1.9454e-06	-0.416	-9.03677e-06	-0.32	-5.71333e-06	-0.416	-7.59558e-06	-0.2735	3.27626e-06			0.21141	14184200000	0.22146	1057000000	0.21141	42119600000000	0.22146	3667670000000
	349	0.34607	349	0.16588	349	0.25235	349	0.07245			0.049	1.9634e-06	-0.417	-9.05837e-06	-0.319	-5.71067e-06	-0.417	-7.60705e-06	-0.2725	3.28756e-06			0.21272	5845350000	0.22286	1136600000	0.21272	25351100000000	0.22286	3750440000000
	350	0.34315	350	0.16515	350	0.25225	350	0.0719			0.05	1.9868e-06	-0.418	-9.08312e-06	-0.318	-5.70733e-06	-0.418	-7.63225e-06	-0.2715	3.29273e-06			0.21404	24561800000	0.22567	1187540000	0.21404	51423800000000	0.22567	3629460000000
	351	0.34076	351	0.1646	351	0.25248	351	0.0716			0.051	2.014e-06	-0.419	-9.10877e-06	-0.317	-5.70333e-06	-0.419	-7.65227e-06	-0.2705	3.30598e-06			0.21537	6885350000	0.22709	1267130000	0.21537	28611200000000	0.22709	3171000000000
	352	0.33769	352	0.16428	352	0.25185	352	0.07126			0.052	2.024e-06	-0.42	-9.13195e-06	-0.316	-5.69933e-06	-0.42	-7.6777e-06	-0.2695	3.3158e-06			0.2167	25440800000	0.22853	1175860000	0.2167	50508700000000	0.22853	3480890000000
	353	0.33464	353	0.1632	353	0.25367	353	0.07087			0.053	2.034e-06	-0.421	-9.15332e-06	-0.315	-5.696e-06	-0.421	-7.69862e-06	-0.2685	3.32783e-06			0.21805	9820250000	0.22997	1214070000	0.21805	34365300000000	0.22997	3387500000000
	354	0.33074	354	0.16246	354	0.25351	354	0.07057			0.054	2.062e-06	-0.422	-9.17988e-06	-0.314	-5.69133e-06	-0.422	-7.7119e-06	-0.2675	3.33667e-06			0.2194	22908900000	0.23141	1175860000	0.2194	43370200000000	0.23141	3540320000000
	355	0.32643	355	0.16182	355	0.25455	355	0.07031			0.055	2.082e-06	-0.423	-9.20192e-06	-0.313	-5.68867e-06	-0.423	-7.72968e-06	-0.2665	3.34232e-06			0.22076	16814400000	0.23287	1341420000	0.22076	43451700000000	0.23287	3421460000000
	356	0.32142	356	0.16067	356	0.25489	356	0.06997			0.056	2.098e-06	-0.424	-9.2224e-06	-0.312	-5.68533e-06	-0.424	-7.74925e-06	-0.2655	3.35509e-06			0.22213	6384450000	0.23434	1248030000	0.22213	25902900000000	0.23434	3744080000000
	357	0.31626	357	0.16	357	0.2557	357	0.06999			0.057	2.118e-06	-0.425	-9.2485e-06	-0.311	-5.68067e-06	-0.425	-7.774e-06	-0.2645	3.36368e-06			0.22351	24551400000	0.23581	1232110000	0.22351	49519900000000	0.23581	3260150000000
	358	0.31037	358	0.15918	358	0.25574	358	0.06989			0.058	2.138e-06	-0.426	-9.26807e-06	-0.31	-5.67867e-06	-0.426	-7.79132e-06	-0.2635	3.37423e-06			0.2249	7942350000	0.2373	1451790000	0.2249	29171500000000	0.2373	3629460000000
	359	0.30466	359	0.15801	359	0.2559	359	0.06975			0.059	2.144e-06	-0.427	-9.2944e-06	-0.309	-5.674e-06	-0.427	-7.81202e-06	-0.2625	3.37916e-06			0.22629	25241600000	0.23879	1349910000	0.22629	48531100000000	0.23879	3455420000000
	360	0.29916	360	0.15756	360	0.25772	360	0.06982			0.06	2.164e-06	-0.428	-9.31555e-06	-0.308	-5.67133e-06	-0.428	-7.82665e-06	-0.2615	3.38921e-06			0.2277	9938350000	0.2403	1171620000	0.2277	32772100000000	0.2403	3502110000000
	361	0.2941	361	0.15652	361	0.2573	361	0.06988			0.061	2.164e-06	-0.429	-9.33625e-06	-0.307	-5.668e-06	-0.429	-7.84848e-06	-0.2605	3.40003e-06			0.22911	23968200000	0.24181	1308520000	0.22911	44207900000000	0.24181	3342930000000
	362	0.28974	362	0.15606	362	0.25692	362	0.07026			0.062	2.192e-06	-0.43	-9.35987e-06	-0.306	-5.66333e-06	-0.43	-7.87075e-06	-0.2595	3.40886e-06			0.23053	13152900000	0.24333	1400850000	0.23053	37846000000000	0.24333	3578520000000
	363	0.2855	363	0.15514	363	0.25795	363	0.07057			0.063	2.194e-06	-0.431	-9.37945e-06	-0.305	-5.66067e-06	-0.431	-7.88425e-06	-0.2585	3.41476e-06			0.23196	12658600000	0.24487	1321250000	0.23196	30996900000000	0.24487	3521220000000
	364	0.28232	364	0.15387	364	0.25769	364	0.07081			0.064	2.224e-06	-0.432	-9.40352e-06	-0.304	-5.65667e-06	-0.432	-7.90045e-06	-0.2575	3.42581e-06			0.2334	21102600000	0.24641	1349910000	0.2334	44269500000000	0.24641	3336560000000
	365	0.27999	365	0.15222	365	0.25751	365	0.07099			0.065	2.244e-06	-0.433	-9.424e-06	-0.303	-5.65267e-06	-0.433	-7.9198e-06	-0.2565	3.43391e-06			0.23485	11652500000	0.24796	1486810000	0.23485	31716400000000	0.24796	3565790000000
	366	0.27824	366	0.151	366	0.25703	366	0.07127			0.066	2.256e-06	-0.434	-9.44132e-06	-0.302	-5.64933e-06	-0.434	-7.94208e-06	-0.2555	3.44323e-06			0.2363	22971500000	0.24952	1528200000	0.2363	45954100000000	0.24952	3387500000000
	367	0.27764	367	0.14926	367	0.25676	367	0.07164			0.067	2.26e-06	-0.435	-9.46e-06	-0.301	-5.64733e-06	-0.435	-7.95985e-06	-0.2545	3.45208e-06			0.23777	8586550000	0.25109	1464520000	0.23777	29124800000000	0.25109	3584890000000
	368	0.27699	368	0.14779	368	0.25624	368	0.07253			0.068	2.28e-06	-0.436	-9.48362e-06	-0.3	-5.644e-06	-0.436	-7.98325e-06	-0.2535	3.46018e-06			0.23924	23659500000	0.25268	1332930000	0.23924	46277400000000	0.25268	3277130000000
	369	0.27703	369	0.14555	369	0.25492	369	0.07279			0.069	2.288e-06	-0.437	-9.50297e-06	-0.299	-5.63933e-06	-0.437	-7.99652e-06	-0.2525	3.46681e-06			0.24073	8906500000	0.25427	1356280000	0.24073	30146800000000	0.25427	3483010000000
	370	0.27809	370	0.14285	370	0.25476	370	0.07341			0.07	2.312e-06	-0.438	-9.52075e-06	-0.298	-5.638e-06	-0.438	-8.01947e-06	-0.2515	3.47786e-06			0.24222	26078800000	0.25587	1413580000	0.24222	47342200000000	0.25587	3574280000000
	371	0.27933	371	0.14058	371	0.25388	371	0.07449			0.071	2.324e-06	-0.439	-9.54528e-06	-0.297	-5.63267e-06	-0.439	-8.0341e-06	-0.2505	3.48743e-06			0.24372	10826200000	0.25748	1572770000	0.24372	33057100000000	0.25748	3572160000000
	372	0.28125	372	0.13846	372	0.25299	372	0.07514			0.072	2.342e-06	-0.44	-9.5635e-06	-0.296	-5.63067e-06	-0.44	-8.05008e-06	-0.2495	3.49283e-06			0.24524	25398800000	0.2591	1434810000	0.24524	47306600000000	0.2591	3862940000000
	373	0.28336	373	0.13561	373	0.25261	373	0.0763			0.073	2.356e-06	-0.441	-9.58105e-06	-0.295	-5.62733e-06	-0.441	-8.06762e-06	-0.2485	3.49921e-06			0.24676	11970900000	0.26073	1681020000	0.24676	35654700000000	0.26073	3483010000000
	374	0.28594	374	0.13314	374	0.25267	374	0.077			0.074	2.35e-06	-0.442	-9.60243e-06	-0.294	-5.62467e-06	-0.442	-8.08225e-06	-0.2475	3.51151e-06			0.24829	25785900000	0.26238	1627530000	0.24829	46240600000000	0.26238	3703330000000
	375	0.28887	375	0.13088	375	0.25232	375	0.07776			0.075	2.366e-06	-0.443	-9.61615e-06	-0.293	-5.62067e-06	-0.443	-8.10475e-06	-0.2465	3.51566e-06			0.24983	13914000000	0.26403	1719220000	0.24983	37472600000000	0.26403	3756810000000
	376	0.29216	376	0.1287	376	0.25045	376	0.0791			0.076	2.39e-06	-0.444	-9.6409e-06	-0.292	-5.61733e-06	-0.444	-8.11285e-06	-0.2455	3.52746e-06			0.25138	27100000000	0.26569	1754240000	0.25138	47853200000000	0.26569	3578520000000
	377	0.29537	377	0.12666	377	0.25006	377	0.08044			0.077	2.396e-06	-0.445	-9.658e-06	-0.291	-5.61267e-06	-0.445	-8.12995e-06	-0.2445	3.53506e-06			0.25294	14875500000	0.26737	1900690000	0.25294	39024200000000	0.26737	3724980000000
	378	0.29971	378	0.12417	378	0.24853	378	0.08112			0.078	2.43e-06	-0.446	-9.6733e-06	-0.29	-5.60867e-06	-0.446	-8.14457e-06	-0.2435	3.54488e-06			0.25451	28484900000	0.26905	1892420000	0.25451	49862100000000	0.26905	3774640000000
	379	0.30363	379	0.12333	379	0.24808	379	0.08281			0.079	2.432e-06	-0.447	-9.69512e-06	-0.289	-5.60667e-06	-0.447	-8.1628e-06	-0.2425	3.55103e-06			0.25609	16313500000	0.27074	2005760000	0.25609	41910700000000	0.27074	3565790000000
	380	0.30692	380	0.12187	380	0.24874	380	0.08356			0.08	2.44e-06	-0.448	-9.7102e-06	-0.288	-5.60267e-06	-0.448	-8.18778e-06	-0.2415	3.56133e-06			0.25767	29213300000	0.27245	2093630000	0.25767	50256400000000	0.27245	3733890000000
	381	0.31187	381	0.12048	381	0.24829	381	0.08474			0.081	2.45e-06	-0.449	-9.72932e-06	-0.287	-5.59933e-06	-0.449	-8.19363e-06	-0.2405	3.56626e-06			0.25927	18223700000	0.27416	2288050000	0.25927	44855100000000	0.27416	3659180000000
	382	0.31582	382	0.12	382	0.24847	382	0.08663			0.082	2.468e-06	-0.45	-9.74957e-06	-0.286	-5.59733e-06	-0.45	-8.21343e-06	-0.2395	3.57386e-06			0.26088	32096400000	0.27589	2529170000	0.26088	53609900000000	0.27589	3637100000000
	383	0.32023	383	0.11879	383	0.25006	383	0.08694			0.083	2.482e-06	-0.451	-9.7642e-06	-0.285	-5.592e-06	-0.451	-8.23367e-06	-0.2385	3.58318e-06			0.2625	19581800000	0.27763	2680710000	0.2625	45896800000000	0.27763	3820490000000
	384	0.32618	384	0.11877	384	0.24972	384	0.08863			0.084	2.502e-06	-0.452	-9.7802e-06	-0.284	-5.58933e-06	-0.452	-8.25392e-06	-0.2375	3.59033e-06			0.26413	36194200000	0.27938	2939230000	0.26413	58654400000000	0.27938	3555600000000
	385	0.33045	385	0.11669	385	0.25299	385	0.0888			0.085	2.498e-06	-0.453	-9.80319e-06	-0.283	-5.58667e-06	-0.453	-8.26135e-06	-0.2365	3.59558e-06			0.26577	19538600000	0.28114	3300480000	0.26577	46561100000000	0.28114	3790770000000
	386	0.33512	386	0.11666	386	0.25386	386	0.08997			0.086	2.516e-06	-0.454	-9.81887e-06	-0.282	-5.582e-06	-0.454	-8.2771e-06	-0.2355	3.60708e-06			0.26741	40448400000	0.28291	3524400000	0.26741	62513100000000	0.28291	3795020000000
	387	0.33983	387	0.11686	387	0.25518	387	0.09099			0.087	2.532e-06	-0.455	-9.8339e-06	-0.281	-5.57933e-06	-0.455	-8.2978e-06	-0.2345	3.61483e-06			0.26907	22444300000	0.28469	4268340000	0.26907	50309400000000	0.28469	3587010000000
	388	0.34475	388	0.11706	388	0.25629	388	0.09195			0.088	2.522e-06	-0.456	-9.85467e-06	-0.28	-5.57667e-06	-0.456	-8.30927e-06	-0.2335	3.62008e-06			0.27074	43167500000	0.28648	5304100000	0.27074	66168500000000	0.28648	3839590000000
	389	0.34944	389	0.11773	389	0.25811	389	0.09309			0.089	2.542e-06	-0.457	-9.86484e-06	-0.279	-5.57267e-06	-0.457	-8.32322e-06	-0.2325	3.63008e-06			0.27242	24263900000	0.28829	6068200000	0.27242	53270300000000	0.28829	3833220000000
	390	0.3544	390	0.11855	390	0.26004	390	0.0941			0.09	2.56e-06	-0.458	-9.88275e-06	-0.278	-5.56867e-06	-0.458	-8.3365e-06	-0.2315	3.63883e-06			0.27411	52167500000	0.2901	8102600000	0.27411	74834100000000	0.2901	3642200000000
	391	0.35932	391	0.1196	391	0.26242	391	0.09512			0.091	2.568e-06	-0.459	-9.90329e-06	-0.277	-5.56667e-06	-0.459	-8.35518e-06	-0.2305	3.64833e-06			0.27581	27639700000	0.29193	9046050000	0.27581	57132200000000	0.29193	3786530000000
	392	0.36429	392	0.12081	392	0.2645	392	0.09605			0.092	2.58e-06	-0.46	-9.91787e-06	-0.276	-5.56333e-06	-0.46	-8.36215e-06	-0.2295	3.65158e-06			0.27752	61194500000	0.29377	12149200000	0.27752	83054200000000	0.29377	4015760000000
	393	0.36924	393	0.122	393	0.26651	393	0.09678			0.093	2.592e-06	-0.461	-9.93378e-06	-0.275	-5.56e-06	-0.461	-8.35045e-06	-0.2285	3.66133e-06			0.27925	45011700000	0.29562	16647200000	0.27925	68485400000000	0.29562	3789920000000
	394	0.37419	394	0.12329	394	0.26886	394	0.09739			0.094	2.606e-06	-0.462	-9.95279e-06	-0.274	-5.55733e-06	-0.462	-8.35248e-06	-0.2275	3.66883e-06			0.28098	73714500000	0.29748	20789800000	0.28098	92729600000000	0.29748	3884160000000
	395	0.3791	395	0.12476	395	0.27148	395	0.09801			0.095	2.62e-06	-0.463	-9.96494e-06	-0.273	-5.55267e-06	-0.463	-8.39162e-06	-0.2265	3.67633e-06			0.28272	103176000000	0.29935	26071700000	0.28272	106351000000000	0.29935	3833220000000
	396	0.38412	396	0.12645	396	0.27454	396	0.09865			0.096	2.634e-06	-0.464	-9.98506e-06	-0.272	-5.55e-06	-0.464	-8.4211e-06	-0.2255	3.68558e-06			0.28447	70856500000	0.30124	27529400000	0.28447	91751100000000	0.30124	3929640000000
	397	0.38903	397	0.1282	397	0.27723	397	0.09913			0.097	2.648e-06	-0.465	-9.99965e-06	-0.271	-5.546e-06	-0.465	-8.43977e-06	-0.2245	3.69333e-06			0.28624	141188000000	0.30314	27637000000	0.28624	126740000000000	0.30314	3913880000000
	398	0.39404	398	0.12994	398	0.27987	398	0.09938			0.098	2.642e-06	-0.466	-1.00142e-05	-0.27	-5.542e-06	-0.466	-8.4463e-06	-0.2235	3.70008e-06			0.28802	91169500000	0.30505	25395700000	0.28802	104494000000000	0.30505	4351110000000
	399	0.39898	399	0.13187	399	0.28338	399	0.09972			0.099	2.65e-06	-0.467	-1.00297e-05	-0.269	-5.53933e-06	-0.467	-8.4445e-06	-0.2225	3.70833e-06			0.2898	205426000000	0.30697	21591200000	0.2898	152937000000000	0.30697	4679190000000
	400	0.4038	400	0.13388	400	0.28679	400	0.09985			0.1	2.67e-06	-0.468	-1.00456e-05	-0.268	-5.536e-06	-0.468	-8.46362e-06	-0.2215	3.71358e-06			0.2916	129756000000	0.3089	18312900000	0.2916	129054000000000	0.3089	4705570000000
	401	0.40863	401	0.13599	401	0.29052	401	0.0998			0.101	2.672e-06	-0.469	-1.00598e-05	-0.267	-5.53333e-06	-0.469	-8.52235e-06	-0.2205	3.72008e-06			0.29341	328802000000	0.31085	15638600000	0.29341	197944000000000	0.31085	5460110000000
	402	0.41356	402	0.1381	402	0.29371	402	0.09982			0.102	2.684e-06	-0.47	-1.00739e-05	-0.266	-5.52933e-06	-0.47	-8.52932e-06	-0.2195	3.73133e-06			0.29523	477439000000	0.31281	13010900000	0.29523	234589000000000	0.31281	6172210000000
	403	0.41813	403	0.14036	403	0.29749	403	0.0998			0.103	2.706e-06	-0.471	-1.00913e-05	-0.265	-5.52667e-06	-0.471	-8.52595e-06	-0.2185	3.73983e-06			0.29706	358477000000	0.31478	12202200000	0.29706	235397000000000	0.31478	7195250000000
	404	0.423	404	0.1428	404	0.30166	404	0.09969			0.104	2.73e-06	-0.472	-1.01037e-05	-0.264	-5.52133e-06	-0.472	-8.53428e-06	-0.2175	3.74408e-06			0.2989	826505000000	0.31676	11259300000	0.2989	356095000000000	0.31676	8586540000000
	405	0.4276	405	0.14529	405	0.30522	405	0.09944			0.105	2.74e-06	-0.473	-1.0121e-05	-0.263	-5.51733e-06	-0.473	-8.54823e-06	-0.2165	3.75583e-06			0.30076	368757000000	0.31875	10758500000	0.30076	322524000000000	0.31875	12205200000000
	406	0.43226	406	0.1477	406	0.30943	406	0.0992			0.106	2.742e-06	-0.474	-1.01347e-05	-0.262	-5.51533e-06	-0.474	-8.55002e-06	-0.2155	3.75983e-06			0.30262	1099380000000	0.32076	9802750000	0.30262	546333000000000	0.32076	15686300000000
	407	0.43682	407	0.15026	407	0.31288	407	0.09897			0.107	2.732e-06	-0.475	-1.0149e-05	-0.261	-5.51e-06	-0.475	-8.56083e-06	-0.2145	3.76958e-06			0.3045	587375000000	0.32278	8643850000	0.3045	574697000000000	0.32278	23330400000000
	408	0.4413	408	0.15302	408	0.31714	408	0.09891			0.108	2.744e-06	-0.476	-1.01658e-05	-0.26	-5.508e-06	-0.476	-8.58513e-06	-0.2135	3.77708e-06			0.30639	1316070000000	0.32481	7174850000	0.30639	991380000000000	0.32481	21843000000000
	409	0.44565	409	0.15591	409	0.32105	409	0.09886			0.109	2.758e-06	-0.477	-1.01775e-05	-0.259	-5.50467e-06	-0.477	-8.60515e-06	-0.2125	3.78233e-06			0.30829	1894400000000	0.32686	5880700000	0.30829	1914130000000000	0.32686	16719600000000
	410	0.44996	410	0.15844	410	0.32525	410	0.0987			0.11	2.768e-06	-0.478	-1.01937e-05	-0.258	-5.5e-06	-0.478	-8.62247e-06	-0.2115	3.78958e-06			0.3102	576650000000	0.32892	4347400000	0.3102	1813360000000000	0.32892	10802400000000
	411	0.45388	411	0.1614	411	0.32947	411	0.09886			0.111	2.784e-06	-0.479	-1.02091e-05	-0.257	-5.498e-06	-0.479	-8.6236e-06	-0.2105	3.80058e-06			0.31213	1421610000000	0.33099	3718610000	0.31213	4132950000000000	0.33099	7849830000000
	412	0.45785	412	0.16435	412	0.33343	412	0.0991			0.112	2.788e-06	-0.48	-1.02198e-05	-0.256	-5.49467e-06	-0.48	-8.62e-06	-0.2095	3.80633e-06			0.31406	1096140000000	0.33308	3070540000	0.31406	6738530000000000	0.33308	6540110000000
	413	0.4619	413	0.16722	413	0.33737	413	0.09928			0.113	2.816e-06	-0.481	-1.02353e-05	-0.255	-5.49133e-06	-0.481	-8.64857e-06	-0.2085	3.81358e-06			0.31601	751185000000	0.33517	2685490000	0.31601	7645140000000000	0.33517	5479220000000
	414	0.4657	414	0.1703	414	0.34122	414	0.09982			0.114	2.81e-06	-0.482	-1.02461e-05	-0.254	-5.488e-06	-0.482	-8.67692e-06	-0.2075	3.82183e-06			0.31797	733705000000	0.33728	2379320000	0.31797	1.2677e+16	0.33728	5183130000000
	415	0.46957	415	0.17353	415	0.34516	415	0.10041			0.115	2.816e-06	-0.483	-1.02619e-05	-0.253	-5.48533e-06	-0.483	-8.69875e-06	-0.2065	3.83108e-06			0.31994	222494000000	0.33941	2205700000	0.31994	8714890000000000	0.33941	4887680000000
	416	0.47311	416	0.17682	416	0.34885	416	0.10121			0.116	2.838e-06	-0.484	-1.0277e-05	-0.252	-5.48133e-06	-0.484	-8.69853e-06	-0.2055	3.83758e-06			0.32193	392442000000	0.34155	2190420000	0.32193	1.50337e+16	0.34155	4791530000000
	417	0.47679	417	0.18027	417	0.35293	417	0.1022			0.117	2.846e-06	-0.485	-1.02918e-05	-0.251	-5.47733e-06	-0.485	-8.70438e-06	-0.2045	3.84383e-06			0.32393	288227000000	0.3437	1906610000	0.32393	1.59962e+16	0.3437	4933890000000
	418	0.48035	418	0.18379	418	0.35697	418	0.10344			0.118	2.85e-06	-0.486	-1.03026e-05	-0.25	-5.47467e-06	-0.486	-8.72485e-06	-0.2035	3.85058e-06			0.32593	121841000000	0.34586	1887610000	0.32593	9944600000000000	0.34586	4861920000000
	419	0.48396	419	0.18735	419	0.36066	419	0.10466			0.119	2.868e-06	-0.487	-1.03136e-05	-0.249	-5.47067e-06	-0.487	-8.74105e-06	-0.2025	3.85933e-06			0.32796	194139000000	0.34804	1745970000	0.32796	1.19397e+16	0.34804	4841830000000
	420	0.48741	420	0.19118	420	0.36471	420	0.10625			0.12	2.864e-06	-0.488	-1.03301e-05	-0.248	-5.468e-06	-0.488	-8.7478e-06	-0.2015	3.86583e-06			0.32999	139899000000	0.35023	1651910000	0.32999	6970730000000000	0.35023	4835650000000
	421	0.49091	421	0.19511	421	0.36801	421	0.108			0.121	2.884e-06	-0.489	-1.03388e-05	-0.247	-5.46267e-06	-0.489	-8.7559e-06	-0.2005	3.87183e-06			0.33204	80680000000	0.35244	1646000000	0.33204	4441740000000000	0.35244	4826550000000
	422	0.49433	422	0.19792	422	0.37242	422	0.10903			0.122	2.9e-06	-0.49	-1.03564e-05	-0.246	-5.45933e-06	-0.49	-8.7793e-06	-0.1995	3.88008e-06			0.3341	107495000000	0.35466	1567560000	0.3341	3135510000000000	0.35466	4795290000000
	423	0.49773	423	0.20149	423	0.37632	423	0.11088			0.123	2.91e-06	-0.491	-1.03692e-05	-0.245	-5.45533e-06	-0.491	-8.79437e-06	-0.1985	3.88708e-06			0.33617	72043000000	0.35689	1515460000	0.33617	1598780000000000	0.35689	4817000000000
	424	0.50118	424	0.20522	424	0.38032	424	0.11282			0.124	2.904e-06	-0.492	-1.0378e-05	-0.244	-5.452e-06	-0.492	-8.78762e-06	-0.1975	3.89283e-06			0.33826	45709200000	0.35914	1550480000	0.33826	1046010000000000	0.35914	4504990000000
	425	0.50436	425	0.20901	425	0.38383	425	0.11495			0.125	2.908e-06	-0.493	-1.03949e-05	-0.243	-5.44867e-06	-0.493	-8.7973e-06	-0.1965	3.90033e-06			0.34035	49106000000	0.3614	1440210000	0.34035	733538000000000	0.3614	4447970000000
	426	0.50783	426	0.21302	426	0.38718	426	0.11722			0.126	2.922e-06	-0.494	-1.04037e-05	-0.242	-5.44267e-06	-0.494	-8.82093e-06	-0.1955	3.90783e-06			0.34247	29447900000	0.36368	1520560000	0.34247	415684000000000	0.36368	4536190000000
	427	0.51124	427	0.21695	427	0.39082	427	0.11959			0.127	2.94e-06	-0.495	-1.04142e-05	-0.241	-5.43933e-06	-0.495	-8.82093e-06	-0.1945	3.91383e-06			0.34459	21281100000	0.36597	1597530000	0.34459	308528000000000	0.36597	4457240000000
	428	0.51442	428	0.22089	428	0.39471	428	0.12188			0.128	2.934e-06	-0.496	-1.04322e-05	-0.24	-5.43667e-06	-0.496	-8.80338e-06	-0.1935	3.92408e-06			0.34673	22179800000	0.36827	1454620000	0.34673	245169000000000	0.36827	4375170000000
	429	0.51769	429	0.22475	429	0.39824	429	0.1243			0.129	2.954e-06	-0.497	-1.04381e-05	-0.239	-5.43333e-06	-0.497	-8.8459e-06	-0.1925	3.93083e-06			0.34888	15785500000	0.37059	1541990000	0.34888	166796000000000	0.37059	4240740000000
	430	0.52101	430	0.22846	430	0.40208	430	0.12678			0.13	2.968e-06	-0.498	-1.04502e-05	-0.238	-5.43067e-06	-0.498	-8.8603e-06	-0.1915	3.93708e-06			0.35104	11556500000	0.37293	1586210000	0.35104	129437000000000	0.37293	4174240000000
	431	0.5243	431	0.23218	431	0.40556	431	0.12942			0.131	2.972e-06	-0.499	-1.04653e-05	-0.237	-5.42733e-06	-0.499	-8.89135e-06	-0.1905	3.94858e-06			0.35322	12700600000	0.37528	1535840000	0.35322	116474000000000	0.37528	4233100000000
	432	0.52749	432	0.23609	432	0.40957	432	0.13209			0.132	2.986e-06	-0.5	-1.04768e-05	-0.236	-5.424e-06	-0.5	-8.8864e-06	-0.1895	3.95733e-06			0.35541	10807600000	0.37764	1479570000	0.35541	91869000000000	0.37764	4089080000000
	433	0.5308	433	0.23966	433	0.41333	433	0.13455			0.133	2.98e-06	-0.501	-1.04887e-05	-0.235	-5.42067e-06	-0.501	-8.91767e-06	-0.1885	3.95958e-06			0.35762	6657200000	0.38002	1443300000	0.35762	63018900000000	0.38002	4194050000000
	434	0.53388	434	0.24337	434	0.41644	434	0.13724			0.134	2.998e-06	-0.502	-1.05013e-05	-0.234	-5.418e-06	-0.502	-8.92555e-06	-0.1875	3.96908e-06			0.35984	8732600000	0.38241	1489990000	0.35984	68611200000000	0.38241	4276400000000
	435	0.53708	435	0.24701	435	0.41985	435	0.13982			0.135	3.022e-06	-0.503	-1.05132e-05	-0.233	-5.41333e-06	-0.503	-8.93118e-06	-0.1865	3.97508e-06			0.36207	7643500000	0.38482	1414860000	0.36207	57302200000000	0.38482	4136310000000
	436	0.54014	436	0.25061	436	0.42368	436	0.14248			0.136	3.012e-06	-0.504	-1.0524e-05	-0.232	-5.40933e-06	-0.504	-8.9377e-06	-0.1855	3.98133e-06			0.36431	5050050000	0.38724	1383020000	0.36431	40809200000000	0.38724	4110840000000
	437	0.54326	437	0.25433	437	0.42698	437	0.14525			0.137	3.032e-06	-0.505	-1.05332e-05	-0.231	-5.40733e-06	-0.505	-8.94895e-06	-0.1845	3.99108e-06			0.36657	6080600000	0.38968	1391050000	0.36657	43936300000000	0.38968	4122210000000
	438	0.5462	438	0.25779	438	0.43015	438	0.14794			0.138	3.038e-06	-0.506	-1.05445e-05	-0.23	-5.40333e-06	-0.506	-8.94963e-06	-0.1835	3.99708e-06			0.36885	6007100000	0.39214	1294720000	0.36885	40622800000000	0.39214	3839590000000
	439	0.5491	439	0.26142	439	0.43374	439	0.15052			0.139	3.034e-06	-0.507	-1.05589e-05	-0.229	-5.39933e-06	-0.507	-8.96403e-06	-0.1825	4.00158e-06			0.37113	5180400000	0.39461	1287390000	0.37113	34546300000000	0.39461	4040450000000
	440	0.55155	440	0.26502	440	0.43678	440	0.15321			0.14	3.054e-06	-0.508	-1.05704e-05	-0.228	-5.39467e-06	-0.508	-8.9863e-06	-0.1815	4.01258e-06			0.37344	4074170000	0.39709	1222560000	0.37344	27368900000000	0.39709	3970990000000
	441	0.5543	441	0.26858	441	0.4399	441	0.15583			0.141	3.054e-06	-0.509	-1.05792e-05	-0.227	-5.392e-06	-0.509	-8.9755e-06	-0.1805	4.02033e-06			0.37575	4684650000	0.39959	1204930000	0.37575	29197300000000	0.39959	3871430000000
	442	0.55657	442	0.27204	442	0.44356	442	0.15837			0.142	3.074e-06	-0.51	-1.05931e-05	-0.226	-5.38733e-06	-0.51	-8.944e-06	-0.1795	4.02583e-06			0.37809	4327190000	0.40211	1140270000	0.37809	26711800000000	0.40211	4063430000000
	443	0.55871	443	0.27564	443	0.4489	443	0.16086			0.143	3.082e-06	-0.511	-1.06003e-05	-0.225	-5.384e-06	-0.511	-8.98113e-06	-0.1785	4.03233e-06			0.38043	3879920000	0.40464	1122800000	0.38043	22777700000000	0.40464	3937220000000
	444	0.56055	444	0.27932	444	0.4512	444	0.16363			0.144	3.088e-06	-0.512	-1.06113e-05	-0.224	-5.38067e-06	-0.512	-9.00137e-06	-0.1775	4.04358e-06			0.38279	3252420000	0.40719	1077170000	0.38279	19546300000000	0.40719	4003020000000
	445	0.56252	445	0.28277	445	0.45395	445	0.1661			0.145	3.1e-06	-0.513	-1.06239e-05	-0.223	-5.376e-06	-0.513	-9.00813e-06	-0.1765	4.04633e-06			0.38516	3621330000	0.40976	1068680000	0.38516	20922100000000	0.40976	4030610000000
	446	0.56407	446	0.28644	446	0.45619	446	0.16872			0.146	3.092e-06	-0.514	-1.06311e-05	-0.222	-5.37333e-06	-0.514	-9.01263e-06	-0.1755	4.05208e-06			0.38755	3334570000	0.41234	1048820000	0.38755	19374600000000	0.41234	3798660000000
	447	0.56554	447	0.28983	447	0.45857	447	0.17128			0.147	3.114e-06	-0.515	-1.06442e-05	-0.221	-5.37e-06	-0.515	-9.01892e-06	-0.1745	4.06158e-06			0.38996	3118520000	0.41494	1051130000	0.38996	17199100000000	0.41494	3891020000000
	448	0.56671	448	0.29309	448	0.46049	448	0.17379			0.148	3.13e-06	-0.516	-1.0652e-05	-0.22	-5.36533e-06	-0.516	-9.05852e-06	-0.1735	4.07083e-06			0.39238	2682690000	0.41755	1016980000	0.39238	14458100000000	0.41755	3978760000000
	449	0.5677	449	0.29649	449	0.46237	449	0.17611			0.149	3.134e-06	-0.517	-1.06642e-05	-0.219	-5.36133e-06	-0.517	-9.09115e-06	-0.1725	4.07408e-06			0.39481	2936120000	0.42018	1016840000	0.39481	16168400000000	0.42018	3795020000000
	450	0.56872	450	0.29951	450	0.46379	450	0.17861			0.15	3.14e-06	-0.518	-1.06748e-05	-0.218	-5.35867e-06	-0.518	-9.1087e-06	-0.1715	4.08433e-06			0.39726	2678370000	0.42283	985140000	0.39726	14831500000000	0.42283	3860510000000
	451	0.56937	451	0.30263	451	0.46586	451	0.18107			0.151	3.152e-06	-0.519	-1.06849e-05	-0.217	-5.35467e-06	-0.519	-9.11478e-06	-0.1705	4.09083e-06			0.39973	2591920000	0.42549	901245000	0.39973	13755200000000	0.42549	3889060000000
	452	0.56998	452	0.30572	452	0.46734	452	0.18353			0.152	3.152e-06	-0.52	-1.06941e-05	-0.216	-5.35067e-06	-0.52	-9.12535e-06	-0.1695	4.09158e-06			0.4022	2226350000	0.42817	950875000	0.4022	12103700000000	0.42817	3820490000000
	453	0.57056	453	0.30863	453	0.46906	453	0.18606			0.153	3.166e-06	-0.521	-1.07054e-05	-0.215	-5.348e-06	-0.521	-9.12738e-06	-0.1685	4.09908e-06			0.4047	2276560000	0.43086	983990000	0.4047	12263000000000	0.43086	3757660000000
	454	0.57113	454	0.31107	454	0.47051	454	0.18834			0.154	3.176e-06	-0.522	-1.07168e-05	-0.214	-5.34333e-06	-0.522	-9.13795e-06	-0.1675	4.10883e-06			0.40721	2235310000	0.43358	903335000	0.40721	11886800000000	0.43358	3796720000000
	455	0.57136	455	0.31337	455	0.47207	455	0.19065			0.155	3.19e-06	-0.523	-1.07276e-05	-0.213	-5.33867e-06	-0.523	-9.15212e-06	-0.1665	4.11583e-06			0.40974	2214120000	0.43631	934430000	0.40974	11542100000000	0.43631	3844370000000
	456	0.57196	456	0.31582	456	0.47304	456	0.19309			0.156	3.198e-06	-0.524	-1.07366e-05	-0.212	-5.33733e-06	-0.524	-9.15258e-06	-0.1655	4.12683e-06			0.41228	2029000000	0.43906	943235000	0.41228	10661100000000	0.43906	3844260000000
	457	0.57244	457	0.31782	457	0.47481	457	0.19536			0.157	3.2e-06	-0.525	-1.07463e-05	-0.211	-5.332e-06	-0.525	-9.16878e-06	-0.1645	4.13008e-06			0.41484	1828050000	0.44182	899635000	0.41484	9606790000000	0.44182	3918730000000
	458	0.57282	458	0.31967	458	0.47581	458	0.19771			0.158	3.21e-06	-0.526	-1.07551e-05	-0.21	-5.32933e-06	-0.526	-9.17305e-06	-0.1635	4.13683e-06			0.41741	1845840000	0.4446	914670000	0.41741	9765170000000	0.4446	3792020000000
	459	0.57331	459	0.32136	459	0.47729	459	0.1999			0.159	3.224e-06	-0.527	-1.07652e-05	-0.209	-5.326e-06	-0.527	-9.18475e-06	-0.1625	4.14458e-06			0.42	1831610000	0.44741	937295000	0.42	9736510000000	0.44741	3845960000000
	460	0.57385	460	0.32294	460	0.47885	460	0.20208			0.16	3.234e-06	-0.528	-1.07742e-05	-0.208	-5.32067e-06	-0.528	-9.1987e-06	-0.1615	4.15208e-06			0.4226	1710730000	0.45022	878710000	0.4226	9211010000000	0.45022	3936690000000
	461	0.57456	461	0.3245	461	0.47996	461	0.20414			0.161	3.248e-06	-0.529	-1.07893e-05	-0.207	-5.318e-06	-0.529	-9.21445e-06	-0.1605	4.16283e-06			0.42523	1717630000	0.45306	901795000	0.42523	8987700000000	0.45306	3828450000000
	462	0.57539	462	0.32585	462	0.4815	462	0.20632			0.162	3.238e-06	-0.53	-1.07967e-05	-0.206	-5.31467e-06	-0.53	-9.2149e-06	-0.1595	4.17008e-06			0.42786	1646400000	0.45591	902060000	0.42786	8532420000000	0.45591	3885580000000
	463	0.57631	463	0.32727	463	0.48311	463	0.20834			0.163	3.254e-06	-0.531	-1.08048e-05	-0.205	-5.31067e-06	-0.531	-9.2086e-06	-0.1585	4.17708e-06			0.43052	1537750000	0.45878	876325000	0.43052	7904870000000	0.45878	3750440000000
	464	0.57744	464	0.32849	464	0.48469	464	0.21016			0.164	3.264e-06	-0.532	-1.08179e-05	-0.204	-5.30733e-06	-0.532	-9.22368e-06	-0.1575	4.18608e-06			0.43319	1480520000	0.46167	830020000	0.43319	7875430000000	0.46167	3835470000000
	465	0.57871	465	0.32987	465	0.48628	465	0.21216			0.165	3.268e-06	-0.533	-1.08248e-05	-0.203	-5.30467e-06	-0.533	-9.24078e-06	-0.1565	4.19158e-06			0.43588	1581510000	0.46458	886755000	0.43588	7875530000000	0.46458	3781610000000
	466	0.58019	466	0.33123	466	0.48849	466	0.21394			0.166	3.272e-06	-0.534	-1.08392e-05	-0.202	-5.29933e-06	-0.534	-9.24977e-06	-0.1555	4.19908e-06			0.43858	1489990000	0.46751	883955000	0.43858	7648500000000	0.46751	3838470000000
	467	0.5818	467	0.33278	467	0.49034	467	0.21564			0.167	3.294e-06	-0.535	-1.08501e-05	-0.201	-5.29467e-06	-0.535	-9.2635e-06	-0.1545	4.20508e-06			0.4413	1456340000	0.47045	865975000	0.4413	7340790000000	0.47045	3746910000000
	468	0.58369	468	0.3342	468	0.49251	468	0.21732			0.168	3.302e-06	-0.536	-1.08543e-05	-0.2	-5.292e-06	-0.536	-9.27475e-06	-0.1535	4.21483e-06			0.44404	1470600000	0.47341	906195000	0.44404	7038380000000	0.47341	3951860000000
	469	0.58563	469	0.33582	469	0.49493	469	0.21904			0.169	3.31e-06	-0.537	-1.0868e-05	-0.199	-5.28667e-06	-0.537	-9.27475e-06	-0.1525	4.22108e-06			0.44679	1422360000	0.4764	924410000	0.44679	6904040000000	0.4764	3790520000000
	470	0.58772	470	0.33753	470	0.49713	470	0.22067			0.17	3.318e-06	-0.538	-1.08728e-05	-0.198	-5.28333e-06	-0.538	-9.28375e-06	-0.1515	4.22608e-06			0.44956	1342140000	0.4794	884445000	0.44956	6825940000000	0.4794	3815390000000
	471	0.59008	471	0.33921	471	0.49974	471	0.22208			0.171	3.32e-06	-0.539	-1.08822e-05	-0.197	-5.27933e-06	-0.539	-9.2995e-06	-0.1505	4.23458e-06			0.45235	1283220000	0.48242	865975000	0.45235	6317210000000	0.48242	3824510000000
	472	0.59242	472	0.34108	472	0.50188	472	0.22356			0.172	3.33e-06	-0.54	-1.08944e-05	-0.196	-5.27467e-06	-0.54	-9.2905e-06	-0.1495	4.24408e-06			0.45516	1303400000	0.48546	851970000	0.45516	6482090000000	0.48546	3710970000000
	473	0.59511	473	0.34286	473	0.50444	473	0.22488			0.173	3.342e-06	-0.541	-1.09e-05	-0.195	-5.27067e-06	-0.541	-9.31525e-06	-0.1485	4.25233e-06			0.45798	1290210000	0.48851	872010000	0.45798	6353150000000	0.48851	3778930000000
	474	0.59794	474	0.34473	474	0.50742	474	0.2264			0.174	3.35e-06	-0.542	-1.09121e-05	-0.194	-5.26733e-06	-0.542	-9.3175e-06	-0.1475	4.25683e-06			0.46082	1272390000	0.49159	880055000	0.46082	6220200000000	0.49159	3746760000000
	475	0.60062	475	0.34668	475	0.50988	475	0.22781			0.175	3.364e-06	-0.543	-1.09207e-05	-0.193	-5.264e-06	-0.543	-9.3265e-06	-0.1465	4.26358e-06			0.46368	1236090000	0.49469	930925000	0.46368	6125510000000	0.49469	3716060000000
	476	0.60369	476	0.34829	476	0.51347	476	0.22891			0.176	3.36e-06	-0.544	-1.09274e-05	-0.192	-5.25933e-06	-0.544	-9.32425e-06	-0.1455	4.27033e-06			0.46656	1227860000	0.4978	878075000	0.46656	6033190000000	0.4978	3712240000000
	477	0.60674	477	0.3501	477	0.51609	477	0.23033			0.177	3.384e-06	-0.545	-1.09376e-05	-0.191	-5.256e-06	-0.545	-9.31525e-06	-0.1445	4.28008e-06			0.46945	1220010000	0.50094	881030000	0.46945	5896790000000	0.50094	3723240000000
	478	0.60978	478	0.35156	478	0.51965	478	0.23147			0.178	3.38e-06	-0.546	-1.0947e-05	-0.19	-5.25267e-06	-0.546	-9.31975e-06	-0.1435	4.28708e-06			0.47237	1198650000	0.50409	927835000	0.47237	5811300000000	0.50409	3825340000000
	479	0.61296	479	0.35279	479	0.52269	479	0.23268			0.179	3.39e-06	-0.547	-1.09576e-05	-0.189	-5.248e-06	-0.547	-9.3445e-06	-0.1425	4.29508e-06			0.4753	1206330000	0.50727	884500000	0.4753	5708260000000	0.50727	3767230000000
	480	0.61631	480	0.35397	480	0.52591	480	0.23372			0.18	3.402e-06	-0.548	-1.09673e-05	-0.188	-5.24467e-06	-0.548	-9.35125e-06	-0.1415	4.30308e-06			0.47824	1177990000	0.51046	837035000	0.47824	5546070000000	0.51046	3808910000000
	481	0.61955	481	0.35478	481	0.52885	481	0.23488			0.181	3.41e-06	-0.549	-1.09749e-05	-0.187	-5.24e-06	-0.549	-9.34225e-06	-0.1405	4.31208e-06			0.48121	1172640000	0.51368	864765000	0.48121	5446490000000	0.51368	3801080000000
	482	0.6229	482	0.3554	482	0.53196	482	0.23608			0.182	3.426e-06	-0.55	-1.09819e-05	-0.186	-5.23733e-06	-0.55	-9.36475e-06	-0.1395	4.31733e-06			0.4842	1143400000	0.51691	833865000	0.4842	5370160000000	0.51691	3853710000000
	483	0.62608	483	0.35581	483	0.53492	483	0.23723			0.183	3.43e-06	-0.551	-1.09961e-05	-0.185	-5.23467e-06	-0.551	-9.36925e-06	-0.1385	4.32533e-06			0.4872	1135540000	0.52017	863210000	0.4872	5270680000000	0.52017	3796120000000
	484	0.62933	484	0.35584	484	0.53827	484	0.23831			0.184	3.432e-06	-0.552	-1.10003e-05	-0.184	-5.23e-06	-0.552	-9.36925e-06	-0.1375	4.33033e-06			0.49022	1118470000	0.52345	875945000	0.49022	5242880000000	0.52345	3798340000000
	485	0.63263	485	0.35518	485	0.54118	485	0.23914			0.185	3.452e-06	-0.553	-1.10075e-05	-0.183	-5.22667e-06	-0.553	-9.385e-06	-0.1365	4.34408e-06			0.49326	1142900000	0.52674	837855000	0.49326	5181880000000	0.52674	3982860000000
	486	0.63578	486	0.35478	486	0.54427	486	0.24025			0.186	3.468e-06	-0.554	-1.10217e-05	-0.182	-5.22267e-06	-0.554	-9.3715e-06	-0.1355	4.34708e-06			0.49632	1151890000	0.53006	873620000	0.49632	5141930000000	0.53006	3949530000000
	487	0.63882	487	0.35376	487	0.54715	487	0.24094			0.187	3.47e-06	-0.555	-1.10233e-05	-0.181	-5.21933e-06	-0.555	-9.367e-06	-0.1345	4.35958e-06			0.4994	1139780000	0.5334	842325000	0.4994	5182110000000	0.5334	3820490000000
	488	0.64176	488	0.35252	488	0.54987	488	0.24192			0.188	3.49e-06	-0.556	-1.10339e-05	-0.18	-5.21533e-06	-0.556	-9.39175e-06	-0.1335	4.36758e-06			0.5025	1108630000	0.56441	811855000	0.5025	5161300000000	0.56441	3912820000000
	489	0.64481	489	0.35115	489	0.55291	489	0.24292			0.189	3.482e-06	-0.557	-1.10408e-05	-0.179	-5.21133e-06	-0.557	-9.3985e-06	-0.1325	4.37558e-06			0.50562	1092480000	0.56796	800390000	0.50562	5008020000000	0.56796	3940200000000
	490	0.64767	490	0.34944	490	0.55579	490	0.24368			0.19	3.512e-06	-0.558	-1.1044e-05	-0.178	-5.20667e-06	-0.558	-9.4345e-06	-0.1315	4.38033e-06			0.50875	1081790000	0.57154	814095000	0.50875	4882490000000	0.57154	3919540000000
	491	0.65041	491	0.34775	491	0.5585	491	0.24465			0.191	3.504e-06	-0.559	-1.10573e-05	-0.177	-5.202e-06	-0.559	-9.4345e-06	-0.1305	4.39033e-06			0.51191	1062690000	0.57514	856425000	0.51191	4897960000000	0.57514	4040620000000
	492	0.6531	492	0.34574	492	0.56131	492	0.2454			0.192	3.514e-06	-0.56	-1.10638e-05	-0.176	-5.198e-06	-0.56	-9.46375e-06	-0.1295	4.39733e-06			0.51509	1064400000	0.57876	823105000	0.51509	4900080000000	0.57876	3961420000000
	493	0.65578	493	0.34401	493	0.56382	493	0.24638			0.193	3.536e-06	-0.561	-1.10708e-05	-0.175	-5.194e-06	-0.561	-9.475e-06	-0.1285	4.40658e-06			0.51828	1070180000	0.58241	840095000	0.51828	4887150000000	0.58241	4016030000000
	494	0.65811	494	0.34189	494	0.56624	494	0.24717			0.194	3.536e-06	-0.562	-1.10825e-05	-0.174	-5.19133e-06	-0.562	-9.48175e-06	-0.1275	4.41383e-06			0.5215	1061520000	0.58608	859610000	0.5215	4803540000000	0.58608	4170270000000
	495	0.66036	495	0.33986	495	0.56793	495	0.2479			0.195	3.546e-06	-0.563	-1.10852e-05	-0.173	-5.186e-06	-0.563	-9.52e-06	-0.1265	4.42283e-06			0.52473	1032770000	0.58977	865975000	0.52473	4749730000000	0.58977	4099010000000
	496	0.66259	496	0.33793	496	0.57013	496	0.2488			0.196	3.562e-06	-0.564	-1.10944e-05	-0.172	-5.182e-06	-0.564	-9.5065e-06	-0.1255	4.43108e-06			0.52799	1046940000	0.59348	843480000	0.52799	4772730000000	0.59348	4181310000000
	497	0.6645	497	0.33623	497	0.57237	497	0.24964			0.197	3.558e-06	-0.565	-1.1102e-05	-0.171	-5.17867e-06	-0.565	-9.5155e-06	-0.1245	4.44083e-06			0.53126	1054130000	0.59722	894845000	0.53126	4794100000000	0.59722	4194050000000
	498	0.66636	498	0.33434	498	0.57385	498	0.25049			0.198	3.57e-06	-0.566	-1.11117e-05	-0.17	-5.174e-06	-0.566	-9.5245e-06	-0.1235	4.44708e-06			0.53456	1066130000	0.60098	999695000	0.53456	4667790000000	0.60098	4138860000000
	499	0.66808	499	0.33278	499	0.57554	499	0.2513			0.199	3.6e-06	-0.567	-1.11196e-05	-0.169	-5.17e-06	-0.567	-9.5335e-06	-0.1225	4.45758e-06			0.53787	1011350000	0.60477	1006860000	0.53787	4705660000000	0.60477	4253480000000
	500	0.66954	500	0.33135	500	0.57731	500	0.25216			0.2	3.6e-06	-0.568	-1.1127e-05	-0.168	-5.16733e-06	-0.568	-9.53575e-06	-0.1215	4.46308e-06			0.54121	1029740000	0.60857	993325000	0.54121	4712330000000	0.60857	4205620000000
	501	0.67097	501	0.33023	501	0.57892	501	0.25324			0.201	3.612e-06	-0.569	-1.11331e-05	-0.167	-5.162e-06	-0.569	-9.55825e-06	-0.1205	4.47208e-06			0.54457	1035510000	0.61241	1053820000	0.54457	4652240000000	0.61241	4345800000000
	502	0.67213	502	0.32933	502	0.58008	502	0.2542			0.202	3.624e-06	-0.57	-1.11425e-05	-0.166	-5.15867e-06	-0.57	-9.56275e-06	-0.1195	4.48108e-06			0.54795	1015270000	0.61626	1003070000	0.54795	4771490000000	0.61626	4270710000000
	503	0.67318	503	0.32845	503	0.58114	503	0.2552			0.203	3.622e-06	-0.571	-1.11488e-05	-0.165	-5.156e-06	-0.571	-9.565e-06	-0.1185	4.48833e-06			0.55134	1021080000	0.62015	930400000	0.55134	4627920000000	0.62015	4425020000000
	504	0.67408	504	0.32775	504	0.58217	504	0.25621			0.204	3.652e-06	-0.572	-1.11565e-05	-0.164	-5.15133e-06	-0.572	-9.5785e-06	-0.1175	4.49708e-06			0.55476	1041280000	0.62405	907930000	0.55476	4545980000000	0.62405	4511920000000
	505	0.6747	505	0.32745	505	0.58254	505	0.25753			0.205	3.646e-06	-0.573	-1.11686e-05	-0.163	-5.146e-06	-0.573	-9.592e-06	-0.1165	4.50783e-06			0.55821	1036160000	0.62798	923100000	0.55821	4665240000000	0.62798	4462330000000
	506	0.67529	506	0.32708	506	0.58299	506	0.2586			0.206	3.678e-06	-0.574	-1.11736e-05	-0.162	-5.144e-06	-0.574	-9.6055e-06	-0.1155	4.51708e-06			0.56167	1044080000	0.63194	900740000	0.56167	4710780000000	0.63194	4405610000000
	507	0.67551	507	0.32694	507	0.58354	507	0.25974			0.207	3.676e-06	-0.575	-1.11792e-05	-0.161	-5.13933e-06	-0.575	-9.6055e-06	-0.1145	4.52508e-06			0.56515	1070270000	0.63592	896045000	0.56515	4741300000000	0.63592	4461480000000
	508	0.67564	508	0.32735	508	0.58376	508	0.26126			0.208	3.698e-06	-0.576	-1.11893e-05	-0.16	-5.13467e-06	-0.576	-9.61675e-06	-0.1135	4.53258e-06			0.56866	1123570000	0.63992	932750000	0.56866	4772720000000	0.63992	4481330000000
	509	0.67547	509	0.32757	509	0.58359	509	0.26258			0.209	3.704e-06	-0.577	-1.11936e-05	-0.159	-5.13133e-06	-0.577	-9.62575e-06	-0.1125	4.54308e-06			0.57219	1132370000	0.64395	896265000	0.57219	4846260000000	0.64395	4638280000000
	510	0.6754	510	0.32824	510	0.58328	510	0.26403			0.21	3.706e-06	-0.578	-1.12053e-05	-0.158	-5.12733e-06	-0.578	-9.637e-06	-0.1115	4.54908e-06			0.57574	1163660000	0.64801	961170000	0.57574	4863690000000	0.64801	4827190000000
	511	0.67496	511	0.32912	511	0.58262	511	0.26575			0.211	3.73e-06	-0.579	-1.12071e-05	-0.157	-5.12333e-06	-0.579	-9.646e-06	-0.1105	4.55883e-06			0.57931	1212830000	0.65209	933095000	0.57931	4930550000000	0.65209	4742220000000
	512	0.6743	512	0.33027	512	0.58201	512	0.26746			0.212	3.742e-06	-0.58	-1.12141e-05	-0.156	-5.11933e-06	-0.58	-9.655e-06	-0.1095	4.56758e-06			0.5829	1273680000	0.6562	876030000	0.5829	4863690000000	0.6562	4589950000000
	513	0.67352	513	0.33153	513	0.58193	513	0.26924			0.213	3.744e-06	-0.581	-1.12267e-05	-0.155	-5.114e-06	-0.581	-9.664e-06	-0.1085	4.57958e-06			0.58652	1343720000	0.66033	892965000	0.58652	5082340000000	0.66033	4605200000000
	514	0.67238	514	0.33303	514	0.58077	514	0.2711			0.214	3.758e-06	-0.582	-1.12301e-05	-0.154	-5.11133e-06	-0.582	-9.6685e-06	-0.1075	4.58558e-06			0.59016	1506820000	0.66449	874690000	0.59016	5082030000000	0.66449	4667700000000
	515	0.67116	515	0.33457	515	0.57977	515	0.27307			0.215	3.772e-06	-0.583	-1.12357e-05	-0.153	-5.10667e-06	-0.583	-9.6775e-06	-0.1065	4.59308e-06			0.59382	1710150000	0.66868	873485000	0.59382	5356960000000	0.66868	4647280000000
	516	0.66974	516	0.33652	516	0.5786	516	0.27519			0.216	3.772e-06	-0.584	-1.12411e-05	-0.152	-5.102e-06	-0.584	-9.68875e-06	-0.1055	4.60133e-06			0.5975	2003310000	0.67289	884500000	0.5975	5423130000000	0.67289	4771560000000
	517	0.66811	517	0.33875	517	0.57718	517	0.27752			0.217	3.8e-06	-0.585	-1.12469e-05	-0.151	-5.09733e-06	-0.585	-9.6955e-06	-0.1045	4.61408e-06			0.60121	2409520000	0.67713	890490000	0.60121	5676530000000	0.67713	4785160000000
	518	0.6662	518	0.34104	518	0.57504	518	0.27984			0.218	3.81e-06	-0.586	-1.12595e-05	-0.15	-5.09467e-06	-0.586	-9.70225e-06	-0.1035	4.62008e-06			0.60494	2918150000	0.68139	889670000	0.60494	5968340000000	0.68139	4888450000000
	519	0.66417	519	0.34357	519	0.57319	519	0.28225			0.219	3.816e-06	-0.587	-1.12607e-05	-0.149	-5.09e-06	-0.587	-9.71575e-06	-0.1025	4.62933e-06			0.60869	3566120000	0.68568	882675000	0.60869	6300860000000	0.68568	5048700000000
	520	0.66174	520	0.34616	520	0.57089	520	0.28465			0.22	3.836e-06	-0.588	-1.12715e-05	-0.148	-5.08533e-06	-0.588	-9.7225e-06	-0.1015	4.63983e-06			0.61247	5421350000	0.69	917230000	0.61247	7252560000000	0.69	4941780000000
	521	0.65914	521	0.34891	521	0.56904	521	0.28719			0.221	3.842e-06	-0.589	-1.12787e-05	-0.147	-5.08267e-06	-0.589	-9.7315e-06	-0.1005	4.64883e-06			0.61626	5685550000	0.69435	871125000	0.61626	8094280000000	0.69435	4938450000000
	522	0.65644	522	0.35184	522	0.5659	522	0.28974			0.222	3.854e-06	-0.59	-1.12802e-05	-0.146	-5.078e-06	-0.59	-9.73825e-06	-0.0995	4.65733e-06			0.62009	5875000000	0.69872	877525000	0.62009	9852340000000	0.69872	4886080000000
	523	0.65337	523	0.35509	523	0.56302	523	0.2926			0.223	3.872e-06	-0.591	-1.12883e-05	-0.145	-5.074e-06	-0.591	-9.74725e-06	-0.0985	4.66533e-06			0.62394	5441300000	0.70312	914750000	0.62394	13162900000000	0.70312	4857170000000
	524	0.65008	524	0.35845	524	0.55996	524	0.29552			0.224	3.882e-06	-0.592	-1.12958e-05	-0.144	-5.07e-06	-0.592	-9.7585e-06	-0.0975	4.67558e-06			0.6278	5255650000	0.70755	920795000	0.6278	22549700000000	0.70755	4827100000000
	525	0.64657	525	0.3618	525	0.55634	525	0.2984			0.225	3.9e-06	-0.593	-1.13018e-05	-0.143	-5.06467e-06	-0.593	-9.76975e-06	-0.0965	4.68558e-06			0.6317	3585100000	0.71201	910400000	0.6317	38228400000000	0.71201	4730890000000
	526	0.6428	526	0.36529	526	0.55312	526	0.30135			0.226	3.904e-06	-0.594	-1.1307e-05	-0.142	-5.06e-06	-0.594	-9.77425e-06	-0.0955	4.68958e-06			0.63562	2818470000	0.71649	915475000	0.63562	60830200000000	0.71649	4804200000000
	527	0.63881	527	0.36887	527	0.54961	527	0.30447			0.227	3.912e-06	-0.595	-1.13176e-05	-0.141	-5.05533e-06	-0.595	-9.781e-06	-0.0945	4.69958e-06			0.63956	2535190000	0.721	916915000	0.63956	86819200000000	0.721	4631560000000
	528	0.6346	528	0.37233	528	0.54596	528	0.30744			0.228	3.936e-06	-0.596	-1.13219e-05	-0.14	-5.052e-06	-0.596	-9.7945e-06	-0.0935	4.70808e-06			0.64353	2226100000	0.72554	941895000	0.64353	122418000000000	0.72554	4539030000000
	529	0.63002	529	0.37597	529	0.54134	529	0.31046			0.229	3.944e-06	-0.597	-1.13268e-05	-0.139	-5.048e-06	-0.597	-9.80125e-06	-0.0925	4.71733e-06			0.64752	1726970000	0.73011	936295000	0.64752	122901000000000	0.73011	4488240000000
	530	0.62543	530	0.37942	530	0.53722	530	0.3136			0.23	3.964e-06	-0.598	-1.13378e-05	-0.138	-5.04467e-06	-0.598	-9.81025e-06	-0.0915	4.72383e-06			0.65154	1576820000	0.73471	970020000	0.65154	106535000000000	0.73471	4451470000000
	531	0.62047	531	0.38328	531	0.53241	531	0.31682			0.231	3.96e-06	-0.599	-1.13405e-05	-0.137	-5.04067e-06	-0.599	-9.8215e-06	-0.0905	4.73083e-06			0.65558	1487370000	0.73934	968375000	0.65558	81304700000000	0.73934	4431250000000
	532	0.61539	532	0.38684	532	0.5278	532	0.31996			0.232	3.982e-06	-0.6	-1.13495e-05	-0.136	-5.036e-06	-0.6	-9.8305e-06	-0.0895	4.74333e-06			0.65965	1389800000	0.744	995920000	0.65965	49706100000000	0.744	4336020000000
	533	0.60995	533	0.39043	533	0.52272	533	0.32298			0.233	4.01e-06	-0.601	-1.13552e-05	-0.135	-5.03333e-06	-0.601	-9.84175e-06	-0.0885	4.75283e-06			0.66374	1303900000	0.74868	1002640000	0.66374	26946300000000	0.74868	4252500000000
	534	0.60448	534	0.39393	534	0.51752	534	0.32599			0.234	4.022e-06	-0.602	-1.13576e-05	-0.134	-5.02867e-06	-0.602	-9.84175e-06	-0.0875	4.76208e-06			0.66786	1214200000	0.7534	1028520000	0.66786	16552300000000	0.7534	4301170000000
	535	0.59885	535	0.39736	535	0.51229	535	0.32903			0.235	4.028e-06	-0.603	-1.137e-05	-0.133	-5.02533e-06	-0.603	-9.86875e-06	-0.0865	4.77058e-06			0.672	1153720000	0.75814	1072540000	0.672	11281000000000	0.75814	4353320000000
	536	0.5929	536	0.40082	536	0.50682	536	0.33206			0.236	4.042e-06	-0.604	-1.13727e-05	-0.132	-5.02133e-06	-0.604	-9.85525e-06	-0.0855	4.78033e-06			0.67617	1161730000	0.76292	1114420000	0.67617	8145770000000	0.76292	4284130000000
	537	0.58683	537	0.40426	537	0.50146	537	0.33519			0.237	4.068e-06	-0.605	-1.13808e-05	-0.131	-5.01733e-06	-0.605	-9.871e-06	-0.0845	4.79283e-06			0.68036	1133660000	0.76772	1122880000	0.68036	6872130000000	0.76772	4348500000000
	538	0.58047	538	0.40755	538	0.49581	538	0.33801			0.238	4.082e-06	-0.606	-1.13878e-05	-0.13	-5.01267e-06	-0.606	-9.91375e-06	-0.0835	4.79958e-06			0.68458	1122310000	0.77256	1167650000	0.68458	6071650000000	0.77256	4228010000000
	539	0.5741	539	0.41079	539	0.49013	539	0.34101			0.239	4.094e-06	-0.607	-1.13885e-05	-0.129	-5.00867e-06	-0.607	-9.9205e-06	-0.0825	4.80683e-06			0.68883	1075910000	0.77743	1212370000	0.68883	5628340000000	0.77743	4237270000000
	540	0.56745	540	0.41395	540	0.48397	540	0.34392			0.24	4.1e-06	-0.608	-1.13999e-05	-0.128	-5.00467e-06	-0.608	-9.952e-06	-0.0815	4.81533e-06			0.6931	1093050000	0.78232	1215310000	0.6931	5304110000000	0.78232	4283340000000
	541	0.56073	541	0.41711	541	0.47758	541	0.3469			0.241	4.124e-06	-0.609	-1.14031e-05	-0.127	-5.00067e-06	-0.609	-9.99025e-06	-0.0805	4.82708e-06			0.6974	1081750000	0.78725	1215440000	0.6974	5009330000000	0.78725	4197360000000
	542	0.55377	542	0.42011	542	0.4714	542	0.34953			0.242	4.142e-06	-0.61	-1.14101e-05	-0.126	-4.998e-06	-0.61	-1.00308e-05	-0.0795	4.83208e-06			0.70173	1071170000	0.79221	1229380000	0.70173	4811210000000	0.79221	4333520000000
	543	0.54687	543	0.42312	543	0.46493	543	0.35237			0.243	4.15e-06	-0.611	-1.14173e-05	-0.125	-4.992e-06	-0.611	-1.01073e-05	-0.0785	4.84108e-06			0.70608	1080630000	0.7972	1211810000	0.70608	4753220000000	0.7972	4241930000000
	544	0.53977	544	0.42602	544	0.45825	544	0.35506			0.244	4.176e-06	-0.612	-1.14222e-05	-0.124	-4.98733e-06	-0.612	-1.0123e-05	-0.0775	4.85158e-06			0.71046	1076980000	0.80222	1177990000	0.71046	4621540000000	0.80222	4286340000000
	545	0.53245	545	0.42884	545	0.45165	545	0.35775			0.245	4.192e-06	-0.613	-1.14285e-05	-0.123	-4.984e-06	-0.613	-1.0033e-05	-0.0765	4.86158e-06			0.71487	1109350000	0.80727	1210440000	0.71487	4630340000000	0.80727	4257580000000
	546	0.52515	546	0.4316	546	0.44454	546	0.36037			0.246	4.212e-06	-0.614	-1.14337e-05	-0.122	-4.97867e-06	-0.614	-1.00308e-05	-0.0755	4.86883e-06			0.7193	1112520000	0.81236	1224550000	0.7193	4567160000000	0.81236	4250290000000
	547	0.51762	547	0.43462	547	0.43789	547	0.36323			0.247	4.226e-06	-0.615	-1.14411e-05	-0.121	-4.97467e-06	-0.615	-1.00195e-05	-0.0745	4.88008e-06			0.72377	1134080000	0.81747	1220940000	0.72377	4495990000000	0.81747	4298350000000
	548	0.5101	548	0.4373	548	0.4312	548	0.36578			0.248	4.236e-06	-0.616	-1.14436e-05	-0.12	-4.97133e-06	-0.616	-1.00285e-05	-0.0735	4.88983e-06			0.72826	1160570000	0.82262	1245910000	0.72826	4474500000000	0.82262	4292840000000
	549	0.50233	549	0.4402	549	0.42434	549	0.36839			0.249	4.272e-06	-0.617	-1.14546e-05	-0.119	-4.96733e-06	-0.617	-1.0033e-05	-0.0725	4.89833e-06			0.73277	1184230000	0.8278	1295410000	0.73277	4468220000000	0.8278	4301790000000
	550	0.49452	550	0.44314	550	0.41705	550	0.37109			0.25	4.29e-06	-0.618	-1.14591e-05	-0.118	-4.962e-06	-0.618	-1.00353e-05	-0.0715	4.90758e-06			0.73732	1218160000	0.83302	1335610000	0.73732	4426330000000	0.83302	4430200000000
	551	0.48654	551	0.4459	551	0.41024	551	0.37358			0.251	4.298e-06	-0.619	-1.14625e-05	-0.117	-4.958e-06	-0.619	-1.0042e-05	-0.0705	4.91533e-06			0.74189	1255320000	0.83826	1424770000	0.74189	4416950000000	0.83826	4420190000000
	552	0.47871	552	0.44872	552	0.40281	552	0.37625			0.252	4.318e-06	-0.62	-1.1472e-05	-0.116	-4.954e-06	-0.62	-1.00465e-05	-0.0695	4.92858e-06			0.7465	1278160000	0.84354	1506310000	0.7465	4419030000000	0.84354	4540820000000
	553	0.47063	553	0.45181	553	0.39574	553	0.37896			0.253	4.336e-06	-0.621	-1.14746e-05	-0.115	-4.94933e-06	-0.621	-1.00555e-05	-0.0685	4.93733e-06			0.75113	1341460000	0.84886	1625950000	0.75113	4382400000000	0.84886	4658840000000
	554	0.46263	554	0.45491	554	0.38848	554	0.38158			0.254	4.356e-06	-0.622	-1.14814e-05	-0.114	-4.94667e-06	-0.622	-1.00645e-05	-0.0675	4.94458e-06			0.75579	1418790000	0.8542	1716080000	0.75579	4424700000000	0.8542	4725590000000
	555	0.45449	555	0.45808	555	0.38084	555	0.3844			0.255	4.374e-06	-0.623	-1.14899e-05	-0.113	-4.942e-06	-0.623	-1.00825e-05	-0.0665	4.95483e-06			0.76048	1459000000	0.85958	1894280000	0.76048	4407360000000	0.85958	4894890000000
	556	0.44616	556	0.46122	556	0.37342	556	0.38725			0.256	4.398e-06	-0.624	-1.14942e-05	-0.112	-4.93867e-06	-0.624	-1.00803e-05	-0.0655	4.96383e-06			0.76519	1566860000	0.865	2133110000	0.76519	4405010000000	0.865	4956650000000
	557	0.43771	557	0.46466	557	0.36597	557	0.39004			0.257	4.416e-06	-0.625	-1.1501e-05	-0.111	-4.93533e-06	-0.625	-1.00892e-05	-0.0645	4.97683e-06			0.76994	1620890000	0.87044	2432550000	0.76994	4448880000000	0.87044	5126490000000
	558	0.42928	558	0.46792	558	0.35845	558	0.3929			0.258	4.434e-06	-0.626	-1.15068e-05	-0.11	-4.93067e-06	-0.626	-1.01005e-05	-0.0635	4.98433e-06			0.77472	1673410000	0.87593	2744210000	0.77472	4482880000000	0.87593	5399620000000
	559	0.42101	559	0.47087	559	0.35108	559	0.39586			0.259	4.466e-06	-0.627	-1.15106e-05	-0.109	-4.92667e-06	-0.627	-1.00982e-05	-0.0625	4.99483e-06			0.77952	1697610000	0.88144	2847200000	0.77952	4465150000000	0.88144	5557200000000
	560	0.41252	560	0.47453	560	0.34334	560	0.39881			0.26	4.488e-06	-0.628	-1.15142e-05	-0.108	-4.92267e-06	-0.628	-1.01095e-05	-0.0615	5.00458e-06			0.78436	1771470000	0.88699	2738690000	0.78436	4475210000000	0.88699	5782010000000
	561	0.40397	561	0.47806	561	0.33542	561	0.40195			0.261	4.496e-06	-0.629	-1.15219e-05	-0.107	-4.91867e-06	-0.629	-1.0114e-05	-0.0605	5.01533e-06			0.78922	1792830000	0.89258	2398950000	0.78922	4485590000000	0.89258	5893100000000
	562	0.39552	562	0.48151	562	0.32773	562	0.40475			0.262	4.534e-06	-0.63	-1.15268e-05	-0.106	-4.91333e-06	-0.63	-1.0132e-05	-0.0595	5.02683e-06			0.79412	1783570000	0.8982	2125940000	0.79412	4529810000000	0.8982	6045920000000
	563	0.38708	563	0.48525	563	0.32033	563	0.40808			0.263	4.558e-06	-0.631	-1.1532e-05	-0.105	-4.90933e-06	-0.631	-1.01343e-05	-0.0585	5.03583e-06			0.79905	1796930000	0.90386	2013700000	0.79905	4582330000000	0.90386	6146420000000
	564	0.37846	564	0.48894	564	0.31246	564	0.41125			0.264	4.572e-06	-0.632	-1.15385e-05	-0.104	-4.90533e-06	-0.632	-1.01388e-05	-0.0575	5.04708e-06			0.804	1797040000	0.90955	1962760000	0.804	4584230000000	0.90955	6247360000000
	565	0.3698	565	0.49267	565	0.30483	565	0.41468			0.265	4.596e-06	-0.633	-1.15437e-05	-0.103	-4.9e-06	-0.633	-1.015e-05	-0.0565	5.05458e-06			0.80899	1773990000	0.91528	1960110000	0.80899	4646570000000	0.91528	6187040000000
	566	0.36107	566	0.49625	566	0.2973	566	0.41782			0.266	4.616e-06	-0.634	-1.15509e-05	-0.102	-4.898e-06	-0.634	-1.0159e-05	-0.0555	5.06383e-06			0.81401	1747140000	0.92105	1957610000	0.81401	4654750000000	0.92105	6063700000000
	567	0.3525	567	0.49989	567	0.28988	567	0.4212			0.267	4.64e-06	-0.635	-1.15574e-05	-0.101	-4.89333e-06	-0.635	-1.0168e-05	-0.0545	5.07408e-06			0.81906	1701470000	0.92685	1847030000	0.81906	4687580000000	0.92685	6078210000000
	568	0.34399	568	0.50344	568	0.28183	568	0.42457			0.268	4.674e-06	-0.636	-1.15581e-05	-0.1	-4.88867e-06	-0.636	-1.01747e-05	-0.0535	5.08708e-06			0.82414	1686830000	0.93269	1771320000	0.82414	4679940000000	0.93269	5953590000000
	569	0.33516	569	0.50689	569	0.27422	569	0.42809			0.269	4.696e-06	-0.637	-1.15669e-05	-0.099	-4.88533e-06	-0.637	-1.01815e-05	-0.0525	5.09483e-06			0.82925	1640660000	0.93856	1725730000	0.82925	4723550000000	0.93856	5890790000000
	570	0.32664	570	0.51016	570	0.26673	570	0.43142			0.27	4.726e-06	-0.638	-1.15723e-05	-0.098	-4.88e-06	-0.638	-1.01928e-05	-0.0515	5.10658e-06			0.8344	1591870000	0.94447	1656990000	0.8344	4836590000000	0.94447	5951570000000
	571	0.31799	571	0.51338	571	0.25866	571	0.43491			0.271	4.74e-06	-0.639	-1.15784e-05	-0.097	-4.876e-06	-0.639	-1.01928e-05	-0.0505	5.11783e-06			0.83957	1593660000	0.95042	1608900000	0.83957	4840990000000	0.95042	5840640000000
	572	0.30959	572	0.5165	572	0.25127	572	0.43837			0.272	4.766e-06	-0.64	-1.15822e-05	-0.096	-4.87267e-06	-0.64	-1.02062e-05	-0.0495	5.12958e-06			0.84478	1591790000	0.95641	1597960000	0.84478	4850470000000	0.95641	5913730000000
	573	0.30071	573	0.51926	573	0.24346	573	0.44174			0.273	4.81e-06	-0.641	-1.15894e-05	-0.095	-4.86667e-06	-0.641	-1.02108e-05	-0.0485	5.13783e-06			0.85002	1608640000	0.96243	1584750000	0.85002	4979210000000	0.96243	5947910000000
	574	0.2923	574	0.52184	574	0.2355	574	0.44511			0.274	4.82e-06	-0.642	-1.15937e-05	-0.094	-4.864e-06	-0.642	-1.0222e-05	-0.0475	5.14758e-06			0.85529	1611060000	0.96849	1542690000	0.85529	5019830000000	0.96849	6046940000000
	575	0.28363	575	0.52424	575	0.22788	575	0.4484			0.275	4.872e-06	-0.643	-1.15986e-05	-0.093	-4.85933e-06	-0.643	-1.02265e-05	-0.0465	5.15983e-06			0.8606	1680500000	0.97459	1447630000	0.8606	5057910000000	0.97459	6049510000000
	576	0.27513	576	0.52631	576	0.22022	576	0.45175			0.276	4.896e-06	-0.644	-1.1606e-05	-0.092	-4.85467e-06	-0.644	-1.02378e-05	-0.0455	5.17308e-06			0.86594	1743780000	0.98073	1475700000	0.86594	5161750000000	0.98073	5951380000000
	577	0.26656	577	0.52824	577	0.2129	577	0.45485			0.277	4.918e-06	-0.645	-1.16074e-05	-0.091	-4.85133e-06	-0.645	-1.0249e-05	-0.0445	5.17833e-06			0.87131	1786750000	0.98691	1492460000	0.87131	5254510000000	0.98691	5985690000000
	578	0.25802	578	0.52978	578	0.20513	578	0.45788			0.278	4.962e-06	-0.646	-1.16166e-05	-0.09	-4.84667e-06	-0.646	-1.02557e-05	-0.0435	5.18883e-06			0.87671	1841010000	0.99312	1584520000	0.87671	5319260000000	0.99312	5889060000000
	579	0.2495	579	0.53104	579	0.19784	579	0.46089			0.279	4.982e-06	-0.647	-1.16216e-05	-0.089	-4.84267e-06	-0.647	-1.02603e-05	-0.0425	5.20058e-06			0.88215	1891490000	0.99938	1744190000	0.88215	5404800000000	0.99938	5801590000000
	580	0.24111	580	0.53189	580	0.19042	580	0.46377			0.28	5.004e-06	-0.648	-1.16243e-05	-0.088	-4.83867e-06	-0.648	-1.02693e-05	-0.0415	5.20883e-06			0.88763	1952410000	1.00567	1805370000	0.88763	5546110000000	1.00567	5738220000000
	581	0.23271	581	0.53259	581	0.18305	581	0.46649			0.281	5.04e-06	-0.649	-1.16313e-05	-0.087	-4.834e-06	-0.649	-1.02805e-05	-0.0405	5.21983e-06			0.89313	2064440000	1.01201	1731220000	0.89313	5676750000000	1.01201	5792690000000
	582	0.22436	582	0.53269	582	0.17597	582	0.46895			0.282	5.068e-06	-0.65	-1.16357e-05	-0.086	-4.82933e-06	-0.65	-1.0285e-05	-0.0395	5.22983e-06			0.89867	2234070000	1.01838	1604730000	0.89867	5735150000000	1.01838	5864030000000
	583	0.21619	583	0.53254	583	0.16855	583	0.47132			0.283	5.116e-06	-0.651	-1.16427e-05	-0.085	-4.826e-06	-0.651	-1.02963e-05	-0.0385	5.24283e-06			0.90425	2516660000	1.0248	1540930000	0.90425	5900800000000	1.0248	6029130000000
	584	0.20814	584	0.53193	584	0.1614	584	0.47347			0.284	5.156e-06	-0.652	-1.16486e-05	-0.084	-4.82067e-06	-0.652	-1.03075e-05	-0.0375	5.25433e-06			0.90986	2894370000	1.03125	1549140000	0.90986	6073440000000	1.03125	6318680000000
	585	0.20014	585	0.53072	585	0.15431	585	0.47526			0.285	5.178e-06	-0.653	-1.16558e-05	-0.083	-4.816e-06	-0.653	-1.03143e-05	-0.0365	5.26433e-06			0.9155	3287940000	1.03775	1503070000	0.9155	6303010000000	1.03775	6416350000000
	586	0.19223	586	0.52933	586	0.14787	586	0.47698			0.286	5.214e-06	-0.654	-1.1658e-05	-0.082	-4.81267e-06	-0.654	-1.03233e-05	-0.0355	5.27608e-06			0.92118	3811040000	1.04428	1437680000	0.92118	6635050000000	1.04428	6442970000000
	587	0.1844	587	0.52765	587	0.14098	587	0.47834			0.287	5.258e-06	-0.655	-1.16628e-05	-0.081	-4.80733e-06	-0.655	-1.03345e-05	-0.0345	5.29133e-06			0.92689	4275530000	1.05086	1452360000	0.92689	6997270000000	1.05086	6312670000000
	588	0.17668	588	0.52556	588	0.1344	588	0.47961			0.288	5.298e-06	-0.656	-1.16713e-05	-0.08	-4.80467e-06	-0.656	-1.03435e-05	-0.0335	5.29833e-06			0.93264	4275860000	1.05748	1389680000	0.93264	7508110000000	1.05748	6176900000000
	589	0.16915	589	0.52302	589	0.12762	589	0.48037			0.289	5.338e-06	-0.657	-1.16733e-05	-0.079	-4.80067e-06	-0.657	-1.03547e-05	-0.0325	5.31008e-06			0.93843	3750450000	1.06414	1336530000	0.93843	8488380000000	1.06414	5942410000000
	590	0.16186	590	0.52043	590	0.12178	590	0.48132			0.29	5.382e-06	-0.658	-1.16787e-05	-0.078	-4.79467e-06	-0.658	-1.03592e-05	-0.0315	5.31908e-06			0.94425	3167170000	1.07084	1329230000	0.94425	10591500000000	1.07084	5794730000000
	591	0.15462	591	0.51738	591	0.11573	591	0.48163			0.291	5.416e-06	-0.659	-1.1687e-05	-0.077	-4.792e-06	-0.659	-1.03615e-05	-0.0305	5.33158e-06			0.95011	2682500000	1.07759	1325080000	0.95011	15217400000000	1.07759	5635490000000
	592	0.1476	592	0.5139	592	0.11003	592	0.48175			0.292	5.458e-06	-0.66	-1.16864e-05	-0.076	-4.78733e-06	-0.66	-1.0375e-05	-0.0295	5.34083e-06			0.956	2443230000	1.08437	1284310000	0.956	23136400000000	1.08437	5449710000000
	593	0.14068	593	0.51037	593	0.10453	593	0.48167			0.293	5.498e-06	-0.661	-1.16931e-05	-0.075	-4.78333e-06	-0.661	-1.03817e-05	-0.0285	5.35008e-06			0.96193	2333940000	1.0912	1318070000	0.96193	32942300000000	1.0912	5372160000000
	594	0.13401	594	0.50648	594	0.09891	594	0.48123			0.294	5.55e-06	-0.662	-1.16976e-05	-0.074	-4.77933e-06	-0.662	-1.03885e-05	-0.0275	5.36533e-06			0.9679	2096150000	1.09808	1310560000	0.9679	40072600000000	1.09808	5281800000000
	595	0.12758	595	0.50255	595	0.0937	595	0.48081			0.295	5.596e-06	-0.663	-1.17035e-05	-0.073	-4.774e-06	-0.663	-1.03998e-05	-0.0265	5.37883e-06			0.97391	1908890000	1.10499	1334090000	0.97391	41187300000000	1.10499	5307600000000
	596	0.12124	596	0.49836	596	0.08819	596	0.47995			0.296	5.646e-06	-0.664	-1.17073e-05	-0.072	-4.77e-06	-0.664	-1.04132e-05	-0.0255	5.38683e-06			0.97995	1792310000	1.11195	1387530000	0.97995	34849000000000	1.11195	5244100000000
	597	0.11507	597	0.49403	597	0.08336	597	0.4789			0.297	5.7e-06	-0.665	-1.17156e-05	-0.071	-4.766e-06	-0.665	-1.04177e-05	-0.0245	5.39883e-06			0.98603	1768380000	1.11895	1451690000	0.98603	24723800000000	1.11895	5237470000000
	598	0.10921	598	0.48949	598	0.07844	598	0.47753			0.298	5.744e-06	-0.666	-1.17183e-05	-0.07	-4.76133e-06	-0.666	-1.0429e-05	-0.0235	5.40958e-06			0.99214	1700150000	1.126	1503120000	0.99214	16078400000000	1.126	5236420000000
	599	0.10345	599	0.48489	599	0.07388	599	0.47608			0.299	5.804e-06	-0.667	-1.17197e-05	-0.069	-4.756e-06	-0.667	-1.04425e-05	-0.0225	5.42183e-06			0.9983	1648420000	1.13309	1509940000	0.9983	11024100000000	1.13309	5261220000000
	600	0.09792	600	0.48028	600	0.06941	600	0.47445			0.3	5.858e-06	-0.668	-1.17307e-05	-0.068	-4.75133e-06	-0.668	-1.0447e-05	-0.0215	5.43008e-06			1.00449	1648700000	1.14023	1535130000	1.00449	8627570000000	1.14023	5329390000000
	601	0.09263	601	0.47574	601	0.06531	601	0.4726			0.301	5.908e-06	-0.669	-1.17311e-05	-0.067	-4.74667e-06	-0.669	-1.04605e-05	-0.0205	5.44358e-06			1.01072	1674320000	1.14741	1495890000	1.01072	7500010000000	1.14741	5338010000000
	602	0.0875	602	0.4711	602	0.06116	602	0.47054			0.302	5.968e-06	-0.67	-1.17388e-05	-0.066	-4.74267e-06	-0.67	-1.04672e-05	-0.0195	5.45383e-06			1.01699	1682910000	1.15464	1484860000	1.01699	6919920000000	1.15464	5405460000000
	603	0.08271	603	0.46683	603	0.05742	603	0.46866			0.303	6.018e-06	-0.671	-1.17401e-05	-0.065	-4.73933e-06	-0.671	-1.04763e-05	-0.0185	5.46683e-06			1.0233	1666200000	1.16191	1500710000	1.0233	6475140000000	1.16191	5528800000000
	604	0.07796	604	0.46239	604	0.05375	604	0.46649			0.304	6.066e-06	-0.672	-1.17491e-05	-0.064	-4.73467e-06	-0.672	-1.04897e-05	-0.0175	5.47683e-06			1.02965	1669940000	1.16923	1518780000	1.02965	6245940000000	1.16923	5588380000000
	605	0.07346	605	0.45834	605	0.05018	605	0.46443			0.305	6.13e-06	-0.673	-1.17509e-05	-0.063	-4.73067e-06	-0.673	-1.04988e-05	-0.0165	5.48608e-06			1.03604	1674080000	1.17659	1610800000	1.03604	5969200000000	1.17659	5616120000000
	606	0.06913	606	0.45417	606	0.04709	606	0.46217			0.306	6.186e-06	-0.674	-1.17577e-05	-0.062	-4.72667e-06	-0.674	-1.05078e-05	-0.0155	5.49858e-06			1.04246	1710530000	1.18401	1786290000	1.04246	5863600000000	1.18401	5765030000000
	607	0.06491	607	0.45036	607	0.04384	607	0.45986			0.307	6.244e-06	-0.675	-1.1764e-05	-0.061	-4.72133e-06	-0.675	-1.05122e-05	-0.0145	5.50908e-06			1.04893	1687820000	1.19146	2081110000	1.04893	5743210000000	1.19146	5853020000000
	608	0.06095	608	0.44672	608	0.04096	608	0.45769			0.308	6.3e-06	-0.676	-1.17671e-05	-0.06	-4.71867e-06	-0.676	-1.05212e-05	-0.0135	5.51933e-06			1.05544	1711940000	1.19897	2282440000	1.05544	5625110000000	1.19897	5935640000000
	609	0.05727	609	0.44343	609	0.03797	609	0.4555			0.309	6.408e-06	-0.677	-1.17795e-05	-0.059	-4.71467e-06	-0.677	-1.0528e-05	-0.0125	5.53308e-06			1.06198	1704780000	1.20652	2390950000	1.06198	5543020000000	1.20652	6055730000000
	610	0.05369	610	0.44021	610	0.03555	610	0.45329			0.31	6.46e-06	-0.678	-1.17795e-05	-0.058	-4.71e-06	-0.678	-1.05348e-05	-0.0115	5.54383e-06			1.06857	1720320000	1.21412	2349090000	1.06857	5470540000000	1.21412	6225260000000
	611	0.05025	611	0.43726	611	0.03256	611	0.45133			0.311	6.552e-06	-0.679	-1.17845e-05	-0.057	-4.706e-06	-0.679	-1.05528e-05	-0.0105	5.55483e-06			1.0752	1720400000	1.22176	2183280000	1.0752	5406030000000	1.22176	6508780000000
	612	0.04699	612	0.43473	612	0.03013	612	0.44951			0.312	6.626e-06	-0.68	-1.17915e-05	-0.056	-4.70133e-06	-0.68	-1.0555e-05	-0.0095	5.56783e-06			1.08187	1718450000	1.22946	2005370000	1.08187	5322830000000	1.22946	6834790000000
	613	0.04386	613	0.43248	613	0.02826	613	0.44768			0.313	6.678e-06	-0.681	-1.1795e-05	-0.055	-4.69667e-06	-0.681	-1.0555e-05	-0.0085	5.57633e-06			1.08858	1697570000	1.2372	1883840000	1.08858	5268310000000	1.2372	7183760000000
	614	0.04091	614	0.43067	614	0.02617	614	0.44619			0.314	6.756e-06	-0.682	-1.17984e-05	-0.054	-4.69133e-06	-0.682	-1.05752e-05	-0.0075	5.59133e-06			1.09533	1684060000	1.245	1902670000	1.09533	5255830000000	1.245	7341590000000
	615	0.03821	615	0.42923	615	0.02414	615	0.44499			0.315	6.828e-06	-0.683	-1.18025e-05	-0.053	-4.68733e-06	-0.683	-1.05798e-05	-0.0065	5.60083e-06			1.10213	1673770000	1.25284	1963170000	1.10213	5162790000000	1.25284	7379800000000
	616	0.03554	616	0.42803	616	0.02229	616	0.44393			0.316	6.918e-06	-0.684	-1.18092e-05	-0.052	-4.682e-06	-0.684	-1.05865e-05	-0.0055	5.61308e-06			1.10897	1693220000	1.26073	2077640000	1.10897	5172340000000	1.26073	7279540000000
	617	0.03317	617	0.42705	617	0.02052	617	0.44288			0.317	6.988e-06	-0.685	-1.18121e-05	-0.051	-4.68067e-06	-0.685	-1.06022e-05	-0.0045	5.62508e-06			1.11585	1722450000	1.26867	2117040000	1.11585	5091770000000	1.26867	7136280000000
	618	0.03085	618	0.42631	618	0.0188	618	0.44229			0.318	7.08e-06	-0.686	-1.18153e-05	-0.05	-4.67533e-06	-0.686	-1.06068e-05	-0.0035	5.63908e-06			1.12277	1736200000	1.27666	2162830000	1.12277	5053160000000	1.27666	6990440000000
	619	0.02865	619	0.42616	619	0.01756	619	0.442			0.319	7.164e-06	-0.687	-1.18225e-05	-0.049	-4.67067e-06	-0.687	-1.06157e-05	-0.0025	5.64733e-06			1.12973	1761030000	1.2847	2212330000	1.12973	5017830000000	1.2847	6891390000000
	620	0.02661	620	0.42605	620	0.01574	620	0.44194			0.32	7.266e-06	-0.688	-1.18254e-05	-0.048	-4.66667e-06	-0.688	-1.06247e-05	-0.0015	5.66133e-06			1.13674	1760350000	1.29279	2243110000	1.13674	4977450000000	1.29279	6804970000000
	621	0.02466	621	0.42626	621	0.01439	621	0.44208			0.321	7.37e-06	-0.689	-1.18326e-05	-0.047	-4.662e-06	-0.689	-1.0627e-05	-0.0005	5.67258e-06			1.14379	1810240000	1.30093	2288970000	1.14379	5020150000000	1.30093	6799050000000
	622	0.02287	622	0.42649	622	0.01334	622	0.44238			0.322	7.452e-06	-0.69	-1.18351e-05	-0.046	-4.65867e-06	-0.69	-1.06405e-05	0.0005	5.68433e-06			1.15089	1828770000	1.30913	2339830000	1.15089	4989630000000	1.30913	6876740000000
	623	0.0211	623	0.42701	623	0.01244	623	0.44305			0.323	7.558e-06	-0.691	-1.18385e-05	-0.045	-4.654e-06	-0.691	-1.06472e-05	0.0015	5.69358e-06			1.15803	1891850000	1.31737	2405580000	1.15803	4973700000000	1.31737	6988760000000
	624	0.01962	624	0.42755	624	0.01106	624	0.44381			0.324	7.654e-06	-0.692	-1.18439e-05	-0.044	-4.64867e-06	-0.692	-1.0654e-05	0.0025	5.70883e-06			1.16521	1949770000	1.32567	2489320000	1.16521	4939000000000	1.32567	7020330000000
	625	0.01817	625	0.42835	625	0.01017	625	0.44506			0.325	7.752e-06	-0.693	-1.18466e-05	-0.043	-4.64467e-06	-0.693	-1.06697e-05	0.0035	5.71883e-06			1.17244	2057730000	1.33402	2638410000	1.17244	4974930000000	1.33402	7121700000000
	626	0.01675	626	0.42887	626	0.00893	626	0.44616			0.326	7.858e-06	-0.694	-1.18488e-05	-0.042	-4.64133e-06	-0.694	-1.06833e-05	0.0045	5.73258e-06			1.17971	2196090000	1.34242	2677010000	1.17971	4960840000000	1.34242	7220850000000
	627	0.0155	627	0.42971	627	0.00864	627	0.4478			0.327	7.99e-06	-0.695	-1.18535e-05	-0.041	-4.63667e-06	-0.695	-1.0681e-05	0.0055	5.74608e-06			1.18703	2260690000	1.35088	2685040000	1.18703	4917580000000	1.35088	7369210000000
	628	0.0143	628	0.43032	628	0.00771	628	0.44933			0.328	8.108e-06	-0.696	-1.18632e-05	-0.04	-4.632e-06	-0.696	-1.07057e-05	0.0065	5.75633e-06			1.1944	2351240000	1.35939	2545610000	1.1944	4935060000000	1.35939	7466950000000
	629	0.01322	629	0.43083	629	0.00697	629	0.451			0.329	8.238e-06	-0.697	-1.18655e-05	-0.039	-4.62867e-06	-0.697	-1.0699e-05	0.0075	5.77183e-06			1.2018	2442970000	1.36795	2397360000	1.2018	4988490000000	1.36795	7668280000000
	630	0.01223	630	0.43129	630	0.00639	630	0.45301			0.33	8.348e-06	-0.698	-1.18682e-05	-0.038	-4.62333e-06	-0.698	-1.07103e-05	0.0085	5.77958e-06			1.20926	2556690000	1.37656	2222460000	1.20926	5029410000000	1.37656	7808640000000
	631	0.01126	631	0.43133	631	0.00584	631	0.45473			0.331	8.47e-06	-0.699	-1.18727e-05	-0.037	-4.61933e-06	-0.699	-1.0735e-05	0.0095	5.79083e-06			1.21676	2661720000	1.38523	2148010000	1.21676	5068740000000	1.38523	8006320000000
	632	0.01031	632	0.43118	632	0.00528	632	0.45667			0.332	8.612e-06	-0.7	-1.18763e-05	-0.036	-4.61533e-06	-0.7	-1.0735e-05	0.0105	5.80158e-06			1.22431	2780350000	1.39396	2136570000	1.22431	5102230000000	1.39396	8186080000000
	633	0.00957	633	0.43099	633	0.00481	633	0.45863			0.333	8.774e-06	-0.701	-1.18828e-05	-0.035	-4.61e-06	-0.701	-1.07485e-05	0.0115	5.81558e-06			1.2319	2906770000	1.40274	2154370000	1.2319	5179710000000	1.40274	8250620000000
	634	0.00883	634	0.43023	634	0.00423	634	0.46062			0.334	8.948e-06	-0.702	-1.18857e-05	-0.034	-4.60533e-06	-0.702	-1.07463e-05	0.0125	5.82533e-06			1.23955	3075460000	1.41157	2163520000	1.23955	5328280000000	1.41157	8366700000000
	635	0.00812	635	0.42909	635	0.00385	635	0.46254			0.335	9.104e-06	-0.703	-1.18895e-05	-0.033	-4.60267e-06	-0.703	-1.07597e-05	0.0135	5.83833e-06			1.24724	2963170000	1.42046	2188370000	1.24724	5456820000000	1.42046	8295460000000
	636	0.00747	636	0.4278	636	0.00343	636	0.46445			0.336	9.258e-06	-0.704	-1.18938e-05	-0.032	-4.598e-06	-0.704	-1.07688e-05	0.0145	5.85333e-06			1.25497	2753930000	1.42941	2242010000	1.25497	5731600000000	1.42941	8164850000000
	637	0.00686	637	0.42598	637	0.0033	637	0.46613			0.337	9.41e-06	-0.705	-1.18997e-05	-0.031	-4.59333e-06	-0.705	-1.078e-05	0.0155	5.86583e-06			1.26276	2546520000	1.43841	2255240000	1.26276	6302560000000	1.43841	8050020000000
	638	0.00634	638	0.42375	638	0.00304	638	0.46781			0.338	9.656e-06	-0.706	-1.19026e-05	-0.03	-4.58933e-06	-0.706	-1.0789e-05	0.0165	5.87583e-06			1.27059	2435130000	1.44747	2319840000	1.27059	7427820000000	1.44747	7891840000000
	639	0.00585	639	0.4209	639	0.00257	639	0.46919			0.339	9.7e-06	-0.707	-1.19062e-05	-0.029	-4.58467e-06	-0.707	-1.08002e-05	0.0175	5.88833e-06			1.27847	2447510000	1.45659	2317660000	1.27847	9189460000000	1.45659	7774320000000
	640	0.00538	640	0.41768	640	0.0027	640	0.47044			0.34	9.86e-06	-0.708	-1.19132e-05	-0.028	-4.57933e-06	-0.708	-1.08115e-05	0.0185	5.90083e-06			1.2864	2443340000	1.46576	2304130000	1.2864	10902000000000	1.46576	7701320000000
	641	0.00492	641	0.41397	641	0.00236	641	0.47143			0.341	1.0056e-05	-0.709	-1.19168e-05	-0.027	-4.57733e-06	-0.709	-1.0816e-05	0.0195	5.91583e-06			1.29438	2383870000	1.475	2224700000	1.29438	11606000000000	1.475	7673970000000
	642	0.00462	642	0.40961	642	0.00219	642	0.47208			0.342	1.0278e-05	-0.71	-1.19181e-05	-0.026	-4.57267e-06	-0.71	-1.0816e-05	0.0205	5.92583e-06			1.30241	2335910000	1.48429	2127350000	1.30241	11329700000000	1.48429	7617730000000
	643	0.00415	643	0.40497	643	0.00164	643	0.47251			0.343	1.0468e-05	-0.711	-1.19251e-05	-0.025	-4.568e-06	-0.711	-1.08362e-05	0.0215	5.93583e-06			1.31049	2349140000	1.49364	2133430000	1.31049	9658600000000	1.49364	7537810000000
	644	0.00396	644	0.39965	644	0.00166	644	0.47269			0.344	1.0638e-05	-0.712	-1.19264e-05	-0.024	-4.56533e-06	-0.712	-1.08475e-05	0.0225	5.94833e-06			1.31862	2376830000	1.50304	2156740000	1.31862	7772960000000	1.50304	7612720000000
	645	0.00357	645	0.39368	645	0.00124	645	0.47221			0.345	1.0804e-05	-0.713	-1.19303e-05	-0.023	-4.56e-06	-0.713	-1.08587e-05	0.0235	5.96333e-06			1.3268	2415090000	1.51251	2217790000	1.3268	6529270000000	1.51251	7558220000000
	646	0.00334	646	0.38746	646	0.00116	646	0.47157			0.346	1.0998e-05	-0.714	-1.19363e-05	-0.022	-4.55467e-06	-0.714	-1.08655e-05	0.0245	5.97583e-06			1.33503	2466370000	1.52204	2180660000	1.33503	5941020000000	1.52204	7490050000000
	647	0.00303	647	0.38092	647	0.000950784	647	0.47065			0.347	1.119e-05	-0.715	-1.19386e-05	-0.021	-4.55067e-06	-0.715	-1.08745e-05	0.0255	5.98583e-06			1.34332	2470700000	1.53162	2092890000	1.34332	5583860000000	1.53162	7286190000000
	648	0.00284	648	0.37367	648	0.00103	648	0.46912			0.348	1.1432e-05	-0.716	-1.19429e-05	-0.02	-4.54333e-06	-0.716	-1.08632e-05	0.0265	6.00083e-06			1.35165	2448900000	1.54127	2004720000	1.35165	5365350000000	1.54127	7267170000000
	649	0.00252	649	0.36605	649	0.00106	649	0.46711			0.349	1.1648e-05	-0.717	-1.19462e-05	-0.019	-4.538e-06	-0.717	-1.08768e-05	0.0275	6.01333e-06			1.36003	2373790000	1.55098	1930300000	1.36003	5211280000000	1.55098	7228730000000
	650	0.00245	650	0.35816	650	0.00109	650	0.46471			0.35	1.1902e-05	-0.718	-1.19528e-05	-0.018	-4.53333e-06	-0.718	-1.09038e-05	0.0285	6.02333e-06			1.36847	2313230000	1.56075	1966070000	1.36847	5135110000000	1.56075	7220490000000
	651	0.00217	651	0.34988	651	0.00081873	651	0.46191			0.351	1.2122e-05	-0.719	-1.19521e-05	-0.017	-4.52867e-06	-0.719	-1.09127e-05	0.0295	6.03583e-06			1.37696	2252560000	1.57058	2085870000	1.37696	5024100000000	1.57058	7171580000000
	652	0.00202	652	0.34137	652	0.00081873	652	0.45872			0.352	1.2364e-05	-0.72	-1.19613e-05	-0.016	-4.52267e-06	-0.72	-1.09218e-05	0.0305	6.05333e-06			1.3855	2227210000	1.58047	2360980000	1.3855	4925010000000	1.58047	7166630000000
	653	0.00186	653	0.33249	653	0.000713088	653	0.45496			0.353	1.2674e-05	-0.721	-1.1967e-05	-0.015	-4.51933e-06	-0.721	-1.0933e-05	0.0315	6.06333e-06			1.3941	2217020000	1.59042	2972850000	1.3941	4839070000000	1.59042	7152800000000
	654	0.00185	654	0.32318	654	0.000739499	654	0.4507			0.354	1.2778e-05	-0.722	-1.19656e-05	-0.014	-4.51533e-06	-0.722	-1.0942e-05	0.0325	6.07583e-06			1.40275	2197320000	1.60044	3727640000	1.40275	4747210000000	1.60044	7217190000000
	655	0.00168	655	0.31376	655	0.000528214	655	0.44596			0.355	1.3158e-05	-0.723	-1.19719e-05	-0.013	-4.51067e-06	-0.723	-1.09465e-05	0.0335	6.08583e-06			1.41145	2210710000	1.61052	4369410000	1.41145	4640650000000	1.61052	7186800000000
	656	0.00152	656	0.30419	656	0.000343339	656	0.44074			0.356	1.3602e-05	-0.724	-1.19771e-05	-0.012	-4.506e-06	-0.724	-1.09622e-05	0.0345	6.10083e-06			1.4202	2188850000	1.62066	4427280000	1.4202	4535050000000	1.62066	7345390000000
	657	0.00135	657	0.29452	657	0.000686677	657	0.43507			0.357	1.3734e-05	-0.725	-1.198e-05	-0.011	-4.50133e-06	-0.725	-1.09667e-05	0.0355	6.10833e-06			1.42901	2170940000	1.63087	4150500000	1.42901	4444320000000	1.63087	7489050000000
	658	0.00134	658	0.28471	658	0.000158464	658	0.42891			0.358	1.4056e-05	-0.726	-1.19845e-05	-0.01	-4.496e-06	-0.726	-1.0978e-05	0.0365	6.12333e-06			1.43788	2125980000	1.64114	3639300000	1.43788	4383510000000	1.64114	7827200000000
	659	0.00123	659	0.27487	659	0.000132053	659	0.4226			0.359	1.4416e-05	-0.727	-1.19906e-05	-0.009	-4.49133e-06	-0.727	-1.09892e-05	0.0375	6.13583e-06			1.4468	2108050000	1.65148	3039160000	1.4468	4278350000000	1.65148	8506950000000
	660	0.00117	660	0.26493	660	0.000343339	660	0.41565			0.36	1.4714e-05	-0.728	-1.19933e-05	-0.008	-4.488e-06	-0.728	-1.10073e-05	0.0385	6.15333e-06			1.45577	2080580000	1.66188	2633130000	1.45577	4192340000000	1.66188	9362540000000
	661	0.00109	661	0.25506	661	0.000713088	661	0.40831			0.361	1.5032e-05	-0.729	-1.19962e-05	-0.007	-4.482e-06	-0.729	-1.10095e-05	0.0395	6.16333e-06			1.4648	2080310000	1.67235	2443980000	1.4648	4114910000000	1.67235	11128800000000
	662	0.000931345	662	0.24525	662	0.000475392	662	0.40067			0.362	1.5368e-05	-0.73	-1.20032e-05	-0.006	-4.47733e-06	-0.73	-1.10185e-05	0.0405	6.17583e-06			1.47389	2123530000	1.68288	2383340000	1.47389	4033500000000	1.68288	14086100000000
	663	0.000919735	663	0.23547	663	0.000264107	663	0.39263			0.363	1.5722e-05	-0.731	-1.20034e-05	-0.005	-4.472e-06	-0.731	-1.10275e-05	0.0415	6.18833e-06			1.48303	2165640000	1.69348	2333250000	1.48303	3997200000000	1.69348	18153300000000
	664	0.000746882	664	0.22582	664	0.00039616	664	0.38437			0.364	1.5998e-05	-0.732	-1.20097e-05	-0.004	-4.466e-06	-0.732	-1.10365e-05	0.0425	6.20083e-06			1.49223	2224970000	1.70415	2314660000	1.49223	3921080000000	1.70415	22806200000000
	665	0.000887487	665	0.2162	665	0.000448981	665	0.37564			0.365	1.6362e-05	-0.733	-1.20162e-05	-0.003	-4.46267e-06	-0.733	-1.10523e-05	0.0435	6.21333e-06			1.50149	2290090000	1.71488	2270880000	1.50149	3878310000000	1.71488	26380600000000
	666	0.000811379	666	0.20679	666	0.000343339	666	0.36673			0.366	1.6766e-05	-0.734	-1.20158e-05	-0.002	-4.458e-06	-0.734	-1.10613e-05	0.0445	6.23083e-06			1.5108	2320690000	1.72568	2176670000	1.5108	3819480000000	1.72568	27998600000000
	667	0.000799771	667	0.19761	667	0.00039616	667	0.35763			0.367	1.7112e-05	-0.735	-1.20223e-05	-0.001	-4.45267e-06	-0.735	-1.10657e-05	0.0455	6.23833e-06			1.52018	2321150000	1.73655	2073890000	1.52018	3780480000000	1.73655	26949900000000
	668	0.000681095	668	0.18841	668	0.000290518	668	0.34818			0.368	1.7498e-05	-0.736	-1.20252e-05	0	-4.44867e-06	-0.736	-1.10793e-05	0.0465	6.25583e-06			1.52961	2288270000	1.74749	1974020000	1.52961	3751400000000	1.74749	23795300000000
	669	0.000718503	669	0.17965	669	0.000290518	669	0.33867			0.369	1.788e-05	-0.737	-1.20284e-05	0.001	-4.444e-06	-0.737	-1.10905e-05	0.0475	6.26583e-06			1.5391	2231350000	1.7585	1854680000	1.5391	3716340000000	1.7585	19887300000000
	670	0.000588218	670	0.17102	670	0.000528214	670	0.32899			0.37	1.8286e-05	-0.738	-1.20306e-05	0.002	-4.43933e-06	-0.738	-1.11063e-05	0.0485	6.27833e-06			1.54864	2182540000	1.76957	1761760000	1.54864	3710750000000	1.76957	16213900000000
	671	0.000599828	671	0.16273	671	0.000264107	671	0.31927			0.371	1.8722e-05	-0.739	-1.20392e-05	0.003	-4.43467e-06	-0.739	-1.11108e-05	0.0495	6.29083e-06			1.55825	2155560000	1.78072	1669690000	1.55825	3671600000000	1.78072	13230000000000
	672	0.00052372	672	0.15459	672	0.000290518	672	0.3093			0.372	1.9166e-05	-0.74	-1.20401e-05	0.004	-4.43e-06	-0.74	-1.11197e-05	0.0505	6.30583e-06			1.56792	2170900000	1.79193	1629370000	1.56792	3641570000000	1.79193	11004000000000
	673	0.000630786	673	0.14662	673	0.000211285	673	0.29912			0.373	1.9554e-05	-0.741	-1.20432e-05	0.005	-4.42467e-06	-0.741	-1.11355e-05	0.0515	6.31583e-06			1.57764	2284650000	1.80322	1576680000	1.57764	3612190000000	1.80322	9432550000000
	674	0.00054952	674	0.139	674	0.000158464	674	0.28903			0.374	2.008e-05	-0.742	-1.20491e-05	0.006	-4.42e-06	-0.742	-1.11535e-05	0.0525	6.32833e-06			1.58743	2483950000	1.81458	1513360000	1.58743	3634630000000	1.81458	8234200000000
	675	0.000588218	675	0.13188	675	0.000369749	675	0.27933			0.375	2.054e-05	-0.743	-1.20509e-05	0.007	-4.41533e-06	-0.743	-1.11512e-05	0.0535	6.34333e-06			1.59728	2668520000	1.826	1468710000	1.59728	3627210000000	1.826	7386150000000
	676	0.000490181	676	0.1248	676	0.000448981	676	0.2693			0.376	2.1e-05	-0.744	-1.2056e-05	0.008	-4.41e-06	-0.744	-1.11715e-05	0.0545	6.35833e-06			1.60719	2796190000	1.83751	1456370000	1.60719	3601910000000	1.83751	6735700000000
	677	0.000490181	677	0.11796	677	0.000237696	677	0.25929			0.377	2.152e-05	-0.745	-1.20608e-05	0.009	-4.40667e-06	-0.745	-1.11805e-05	0.0555	6.37083e-06			1.61716	2906500000	1.84908	1460890000	1.61716	3599350000000	1.84908	6249080000000
	678	0.000436004	678	0.11172	678	0.000369749	678	0.2498			0.378	2.206e-05	-0.746	-1.20621e-05	0.01	-4.402e-06	-0.746	-1.1194e-05	0.0565	6.38083e-06			1.62719	2860340000	1.86073	1493540000	1.62719	3584450000000	1.86073	5865810000000
	679	0.000408915	679	0.10556	679	0.000316928	679	0.24027			0.379	2.258e-05	-0.747	-1.20695e-05	0.011	-4.39667e-06	-0.747	-1.12007e-05	0.0575	6.39833e-06			1.63728	2682060000	1.87245	1544170000	1.63728	3571320000000	1.87245	5603670000000
	680	0.000441164	680	0.09997	680	0.000105643	680	0.23111			0.38	2.314e-05	-0.748	-1.20691e-05	0.012	-4.39333e-06	-0.748	-1.12075e-05	0.0585	6.41083e-06			1.64744	2534660000	1.88424	1574150000	1.64744	3591990000000	1.88424	5388490000000
	681	0.000483732	681	0.09452	681	0	681	0.22225			0.381	2.364e-05	-0.749	-1.20754e-05	0.013	-4.38867e-06	-0.749	-1.12188e-05	0.0595	6.41833e-06			1.65766	2375950000	1.89611	1545340000	1.65766	3589680000000	1.89611	5261410000000
	682	0.000436004	682	0.08923	682	0.000211285	682	0.21332			0.382	2.414e-05	-0.75	-1.2079e-05	0.014	-4.38333e-06	-0.75	-1.123e-05	0.0605	6.43333e-06			1.66794	2279510000	1.90805	1448730000	1.66794	3600900000000	1.90805	5126570000000
	683	0.000332807	683	0.08403	683	0.000237696	683	0.20433			0.383	2.468e-05	-0.751	-1.20826e-05	0.015	-4.38e-06	-0.751	-1.12345e-05	0.0615	6.44833e-06			1.67829	2264860000	1.92007	1349290000	1.67829	3619820000000	1.92007	4936600000000
	684	0.000446323	684	0.07908	684	0.000264107	684	0.19548			0.384	2.52e-05	-0.752	-1.20869e-05	0.016	-4.374e-06	-0.752	-1.12413e-05	0.0625	6.46083e-06			1.6887	2266050000	1.93216	1296340000	1.6887	3615130000000	1.93216	4772810000000
	685	0.00029024	685	0.07469	685	0.00076591	685	0.18746			0.385	2.576e-05	-0.753	-1.20889e-05	0.017	-4.36933e-06	-0.753	-1.1266e-05	0.0635	6.47083e-06			1.69918	2242640000	1.94433	1222040000	1.69918	3644530000000	1.94433	4660890000000
	686	0.000300559	686	0.07054	686	0.000633856	686	0.1796			0.386	2.638e-05	-0.754	-1.20972e-05	0.018	-4.36533e-06	-0.754	-1.1275e-05	0.0645	6.48583e-06			1.70972	2209410000	1.95658	1261000000	1.70972	3680860000000	1.95658	4551760000000
	687	0.000402465	687	0.06661	687	0.000237696	687	0.17202			0.387	2.694e-05	-0.755	-1.2095e-05	0.019	-4.36067e-06	-0.755	-1.1293e-05	0.0655	6.50333e-06			1.72032	2075140000	1.9689	1159990000	1.72032	3707710000000	1.9689	4432170000000
	688	0.000316038	688	0.06301	688	0.000554624	688	0.16486			0.388	2.754e-05	-0.756	-1.21017e-05	0.02	-4.35533e-06	-0.756	-1.13042e-05	0.0665	6.51333e-06			1.731	1938400000	1.9813	1118370000	1.731	3730320000000	1.9813	4312950000000
	689	0.00029024	689	0.0595	689	0.000475392	689	0.15779			0.389	2.816e-05	-0.757	-1.21071e-05	0.021	-4.352e-06	-0.757	-1.13087e-05	0.0675	6.52333e-06			1.74173	1814110000	1.99378	1106260000	1.74173	3736760000000	1.99378	4175140000000
	690	0.000321198	690	0.05623	690	0.00079232	690	0.15119			0.39	2.88e-05	-0.758	-1.21069e-05	0.022	-4.34667e-06	-0.758	-1.1311e-05	0.0685	6.53833e-06			1.75254	1708680000	2.00634	1093090000	1.75254	3669850000000	2.00634	4171690000000
	691	0.000310878	691	0.05324	691	0.000581035	691	0.14492			0.391	2.944e-05	-0.759	-1.21134e-05	0.023	-4.342e-06	-0.759	-1.13312e-05	0.0695	6.55333e-06			1.76341	1632340000	2.01897	1127570000	1.76341	3611950000000	2.01897	4105630000000
	692	0.000358607	692	0.05033	692	0.00079232	692	0.13875			0.392	3.008e-05	-0.76	-1.21163e-05	0.024	-4.338e-06	-0.76	-1.13425e-05	0.0705	6.56833e-06			1.77435	1598350000	2.03169	1036030000	1.77435	3592760000000	2.03169	4042640000000
	693	0.000321198	693	0.04762	693	0.000739499	693	0.13295			0.393	3.078e-05	-0.761	-1.21193e-05	0.025	-4.33267e-06	-0.761	-1.13448e-05	0.0715	6.57833e-06			1.78536	1564380000	2.04449	983845000	1.78536	3526240000000	2.04449	3968230000000
	694	0.000305719	694	0.04513	694	0.000950784	694	0.12748			0.394	3.148e-05	-0.762	-1.21258e-05	0.026	-4.32867e-06	-0.762	-1.13605e-05	0.0725	6.59083e-06			1.79643	1540130000	2.05736	953305000	1.79643	3449720000000	2.05736	3921960000000
	695	0.000202522	695	0.04275	695	0.00119	695	0.12224			0.395	3.21e-05	-0.763	-1.21271e-05	0.027	-4.32467e-06	-0.763	-1.13763e-05	0.0735	6.60833e-06			1.80758	1517200000	2.07032	937280000	1.80758	3338780000000	2.07032	3883960000000
	696	0.000310878	696	0.0405	696	0.000871552	696	0.1172			0.396	3.276e-05	-0.764	-1.21305e-05	0.028	-4.31733e-06	-0.764	-1.1374e-05	0.0745	6.61833e-06			1.81879	1490790000	2.08336	906810000	1.81879	3276490000000	2.08336	3857050000000
	697	0.000299269	697	0.0384	697	0.000897963	697	0.11238			0.397	3.344e-05	-0.765	-1.21355e-05	0.029	-4.314e-06	-0.765	-1.13897e-05	0.0755	6.63333e-06			1.83007	1470380000	2.09648	903925000	1.83007	3214240000000	2.09648	3808790000000
	698	0.00027734	698	0.03635	698	0.001	698	0.10787			0.398	3.414e-05	-0.766	-1.21409e-05	0.03	-4.308e-06	-0.766	-1.14033e-05	0.0765	6.64583e-06			1.84142	1431070000	2.10969	895510000	1.84142	3169850000000	2.10969	3754150000000
	699	0.000245091	699	0.03454	699	0.00103	699	0.10362			0.399	3.484e-05	-0.767	-1.21402e-05	0.031	-4.304e-06	-0.767	-1.14145e-05	0.0775	6.66333e-06			1.85285	1433260000	2.12298	879650000	1.85285	3153250000000	2.12298	3676900000000
	700	0.000282499	700	0.03294	700	0.001	700	0.09966			0.4	3.554e-05	-0.768	-1.21483e-05	0.032	-4.29933e-06	-0.768	-1.14235e-05	0.0785	6.67333e-06			1.86434	1434040000	2.13635	862215000	1.86434	3091940000000	2.13635	3579600000000
	701	0.000256701	701	0.0313	701	0.00124	701	0.09579			0.401	3.624e-05	-0.769	-1.21505e-05	0.033	-4.29333e-06	-0.769	-1.14303e-05	0.0795	6.68583e-06			1.87591	1417140000	2.1498	851475000	1.87591	3076630000000	2.1498	3530530000000
	702	0.000245091	702	0.02989	702	0.00106	702	0.09222			0.402	3.694e-05	-0.77	-1.21517e-05	0.034	-4.28867e-06	-0.77	-1.14483e-05	0.0805	6.69833e-06			1.88754	1403620000	2.16334	847170000	1.88754	3040740000000	2.16334	3449510000000
	703	0.000331517	703	0.02842	703	0.00124	703	0.08879			0.403	3.768e-05	-0.771	-1.21602e-05	0.035	-4.28333e-06	-0.771	-1.1464e-05	0.0815	6.71333e-06			1.89925	1369220000	2.17697	843135000	1.89925	3025270000000	2.17697	3420070000000
	704	0.000223162	704	0.02726	704	0.00106	704	0.08572			0.404	3.844e-05	-0.772	-1.21611e-05	0.036	-4.27867e-06	-0.772	-1.14798e-05	0.0825	6.72583e-06			1.91104	1326830000	2.19068	840605000	1.91104	3023550000000	2.19068	3360270000000
	705	0.000250251	705	0.02601	705	0.0014	705	0.08254			0.405	3.91e-05	-0.773	-1.21654e-05	0.037	-4.27333e-06	-0.773	-1.14775e-05	0.0835	6.73833e-06			1.92289	1289220000	2.20448	839530000	1.92289	3023600000000	2.20448	3383350000000
	706	0.000190913	706	0.02489	706	0.00122	706	0.07967			0.406	3.978e-05	-0.774	-1.21699e-05	0.038	-4.26933e-06	-0.774	-1.14932e-05	0.0845	6.75083e-06			1.93482	1277100000	2.21836	837780000	1.93482	3018950000000	2.21836	3413450000000
	707	0.000190913	707	0.02385	707	0.001	707	0.07699			0.407	4.05e-05	-0.775	-1.2173e-05	0.039	-4.264e-06	-0.775	-1.15113e-05	0.0855	6.76583e-06			1.94682	1278870000	2.23233	826550000	1.94682	3013500000000	2.23233	3391830000000
	708	0.000190913	708	0.02288	708	0.000977195	708	0.07449			0.408	4.122e-05	-0.776	-1.21739e-05	0.04	-4.25867e-06	-0.776	-1.15157e-05	0.0865	6.77583e-06			1.9589	1255250000	2.24639	829780000	1.9589	3001530000000	2.24639	3416590000000
	709	0.000185753	709	0.022	709	0.0013	709	0.07219			0.409	4.198e-05	-0.777	-1.21793e-05	0.041	-4.254e-06	-0.777	-1.15405e-05	0.0875	6.79333e-06			1.97105	1224660000	2.26054	828800000	1.97105	2986490000000	2.26054	3418820000000
	710	0.000297979	710	0.02113	710	0.0014	710	0.06985			0.41	4.26e-05	-0.778	-1.21847e-05	0.042	-4.24733e-06	-0.778	-1.15495e-05	0.0885	6.80583e-06			1.98328	1153190000	2.27478	840785000	1.98328	2953420000000	2.27478	3392630000000
	711	0.000201232	711	0.02037	711	0.00119	711	0.06769			0.411	4.328e-05	-0.779	-1.21865e-05	0.043	-4.24533e-06	-0.779	-1.15563e-05	0.0895	6.82083e-06			1.99558	1174280000	2.28911	836670000	1.99558	2964190000000	2.28911	3374780000000
	712	0.000303138	712	0.0196	712	0.0014	712	0.06572			0.412	4.404e-05	-0.78	-1.21958e-05	0.044	-4.23933e-06	-0.78	-1.15742e-05	0.0905	6.83083e-06			2.00796	1252340000	2.30353	847260000	2.00796	2978430000000	2.30353	3334750000000
	713	0.000248961	713	0.01899	713	0.00143	713	0.06393			0.413	4.48e-05	-0.781	-1.2196e-05	0.045	-4.234e-06	-0.781	-1.15742e-05	0.0915	6.84583e-06			2.02042	1150360000	2.31803	850365000	2.02042	2993190000000	2.31803	3335530000000
	714	0.000223162	714	0.01839	714	0.00137	714	0.06216			0.414	4.552e-05	-0.782	-1.21967e-05	0.046	-4.22933e-06	-0.782	-1.15675e-05	0.0925	6.86083e-06			2.03295	1171530000	2.33263	844655000	2.03295	3004460000000	2.33263	3313170000000
	715	0.00027089	715	0.01782	715	0.00132	715	0.06046			0.415	4.618e-05	-0.783	-1.22052e-05	0.047	-4.224e-06	-0.783	-1.16012e-05	0.0935	6.87333e-06			2.04556	1083400000	2.34733	842855000	2.04556	3028930000000	2.34733	3303150000000
	716	0.000238641	716	0.0173	716	0.00158	716	0.05885			0.416	4.69e-05	-0.784	-1.22079e-05	0.048	-4.21867e-06	-0.784	-1.16282e-05	0.0945	6.88583e-06			2.05825	1045090000	2.36211	842040000	2.05825	3044270000000	2.36211	3301530000000
	717	0.000308298	717	0.0168	717	0.00164	717	0.05738			0.417	4.76e-05	-0.785	-1.22131e-05	0.049	-4.214e-06	-0.785	-1.16395e-05	0.0955	6.90333e-06			2.07102	1036930000	2.37699	844460000	2.07102	3086160000000	2.37699	3275720000000
	718	0.000339257	718	0.01637	718	0.00156	718	0.056			0.418	4.826e-05	-0.786	-1.22171e-05	0.05	-4.20733e-06	-0.786	-1.1635e-05	0.0965	6.91083e-06			2.08387	1032080000	2.39196	836890000	2.08387	3196870000000	2.39196	3287670000000
	719	0.000313459	719	0.01593	719	0.00153	719	0.05459			0.419	4.892e-05	-0.787	-1.22187e-05	0.051	-4.202e-06	-0.787	-1.16598e-05	0.0975	6.92583e-06			2.09679	1013610000	2.40703	834000000	2.09679	3254970000000	2.40703	3256760000000
	720	0.000291529	720	0.01544	720	0.00143	720	0.05323			0.42	4.956e-05	-0.788	-1.2223e-05	0.052	-4.19667e-06	-0.788	-1.16688e-05	0.0985	6.94083e-06			2.1098	1010330000	2.42219	832810000	2.1098	3168400000000	2.42219	3227780000000
	721	0.000344417	721	0.01504	721	0.00153	721	0.05203			0.421	5.018e-05	-0.789	-1.22284e-05	0.053	-4.19133e-06	-0.789	-1.16732e-05	0.0995	6.95333e-06			2.12289	984060000	2.43744	816255000	2.12289	3167510000000	2.43744	3193270000000
	722	0.00026444	722	0.01466	722	0.000977195	722	0.05083			0.422	5.084e-05	-0.79	-1.22309e-05	0.054	-4.18667e-06	-0.79	-1.1698e-05	0.1005	6.96583e-06			2.13606	976145000	2.45279	815920000	2.13606	3169250000000	2.45279	3142000000000
	723	0.000296689	723	0.01432	723	0.00109	723	0.04976			0.423	5.142e-05	-0.791	-1.22327e-05	0.055	-4.18133e-06	-0.791	-1.16958e-05	0.1015	6.97833e-06			2.14931	965015000	2.46824	792450000	2.14931	3214300000000	2.46824	3115670000000
	724	0.00025928	724	0.01392	724	0.00127	724	0.04868			0.424	5.204e-05	-0.792	-1.22412e-05	0.056	-4.176e-06	-0.792	-1.1716e-05	0.1025	6.99083e-06			2.16264	952880000	2.48379	782300000	2.16264	3225330000000	2.48379	3083560000000
	725	0.00025412	725	0.01367	725	0.00156	725	0.04768			0.425	5.264e-05	-0.793	-1.22412e-05	0.057	-4.17133e-06	-0.793	-1.17295e-05	0.1035	7.00583e-06			2.17606	933280000	2.49943	778230000	2.17606	3247960000000	2.49943	3036460000000
	726	0.000307009	726	0.01339	726	0.00127	726	0.04673			0.426	5.316e-05	-0.794	-1.22426e-05	0.058	-4.16533e-06	-0.794	-1.1734e-05	0.1045	7.01583e-06			2.18956	919080000	2.51517	784490000	2.18956	3287470000000	2.51517	2970720000000
	727	0.0002696	727	0.0131	727	0.00127	727	0.04578			0.427	5.372e-05	-0.795	-1.22495e-05	0.059	-4.15867e-06	-0.795	-1.17453e-05	0.1055	7.03333e-06			2.20314	904075000	2.53102	778265000	2.20314	3291140000000	2.53102	2943930000000
	728	0.00028508	728	0.01282	728	0.00193	728	0.04486			0.428	5.426e-05	-0.796	-1.22491e-05	0.06	-4.15467e-06	-0.796	-1.17633e-05	0.1065	7.04333e-06			2.21681	884130000	2.54696	776015000	2.21681	3307280000000	2.54696	2895260000000
	729	0.000227032	729	0.01251	729	0.00166	729	0.04401			0.429	5.478e-05	-0.797	-1.22567e-05	0.061	-4.148e-06	-0.797	-1.17812e-05	0.1075	7.05583e-06			2.23056	870485000	2.563	765300000	2.23056	3309650000000	2.563	2871410000000
	730	0.00028508	730	0.01232	730	0.00153	730	0.04319			0.43	5.534e-05	-0.798	-1.22612e-05	0.062	-4.142e-06	-0.798	-1.17903e-05	0.1085	7.07083e-06			2.2444	870725000	2.57914	760175000	2.2444	3310550000000	2.57914	2853580000000
	731	0.000310878	731	0.01212	731	0.00172	731	0.04241			0.431	5.58e-05	-0.799	-1.22612e-05	0.063	-4.13733e-06	-0.799	-1.1797e-05	0.1095	7.08333e-06			2.25832	869365000	2.59539	751625000	2.25832	3317250000000	2.59539	2826540000000
	732	0.00029024	732	0.01196	732	0.00177	732	0.0417			0.432	5.628e-05	-0.8	-1.22703e-05	0.064	-4.13133e-06	-0.8	-1.18105e-05	0.1105	7.09583e-06			2.27233	863025000	2.61173	750955000	2.27233	3335970000000	2.61173	2791040000000
	733	0.000321198	733	0.01168	733	0.00164	733	0.04088			0.433	5.672e-05	-0.801	-1.22703e-05	0.065	-4.12667e-06	-0.801	-1.18263e-05	0.1115	7.11083e-06			2.28642	867230000	2.62818	748195000	2.28642	3307810000000	2.62818	2709760000000
	734	0.000343127	734	0.01147	734	0.00143	734	0.04023			0.434	5.71e-05	-0.802	-1.22725e-05	0.066	-4.12133e-06	-0.802	-1.1833e-05	0.1125	7.12083e-06			2.30061	866870000	2.64474	724740000	2.30061	3308410000000	2.64474	2638010000000
	735	0.000288949	735	0.01124	735	0.00169	735	0.03947			0.435	5.748e-05	-0.803	-1.2277e-05	0.067	-4.114e-06	-0.803	-1.18488e-05	0.1135	7.13583e-06			2.31488	872775000	2.66139	716830000	2.31488	3292760000000	2.66139	2560680000000
	736	0.000374086	736	0.01113	736	0.00193	736	0.03884			0.436	5.786e-05	-0.804	-1.22837e-05	0.068	-4.11067e-06	-0.804	-1.18577e-05	0.1145	7.14833e-06			2.32924	881885000	2.67816	726585000	2.32924	3281210000000	2.67816	2485620000000
	737	0.000288949	737	0.01089	737	0.00164	737	0.03817			0.437	5.836e-05	-0.805	-1.2286e-05	0.069	-4.10267e-06	-0.805	-1.18735e-05	0.1155	7.16083e-06			2.34369	894770000	2.69503	703580000	2.34369	3281220000000	2.69503	2417440000000
	738	0.000299269	738	0.01079	738	0.00187	738	0.0376			0.438	5.874e-05	-0.806	-1.22882e-05	0.07	-4.09733e-06	-0.806	-1.18803e-05	0.1165	7.17333e-06			2.35823	896790000	2.712	688050000	2.35823	3259010000000	2.712	2381750000000
	739	0.000336677	739	0.01061	739	0.00187	739	0.037			0.439	5.902e-05	-0.807	-1.2295e-05	0.071	-4.092e-06	-0.807	-1.19073e-05	0.1175	7.18833e-06			2.37286	898530000	2.72908	682965000	2.37286	3237330000000	2.72908	2346510000000
	740	0.000357317	740	0.01044	740	0.00177	740	0.03643			0.44	5.934e-05	-0.808	-1.2295e-05	0.072	-4.08733e-06	-0.808	-1.19117e-05	0.1185	7.20083e-06			2.38758	891420000	2.74627	666145000	2.38758	3225000000000	2.74627	2304220000000
	741	0.000384406	741	0.01037	741	0.00195	741	0.03596			0.441	5.968e-05	-0.809	-1.22972e-05	0.073	-4.08067e-06	-0.809	-1.19208e-05	0.1195	7.21333e-06			2.40239	889675000	2.76357	653260000	2.40239	3209690000000	2.76357	2288380000000
	742	0.000309588	742	0.01024	742	0.00193	742	0.03539			0.442	5.998e-05	-0.81	-1.2304e-05	0.074	-4.07467e-06	-0.81	-1.1941e-05	0.1205	7.22833e-06			2.41729	876265000	2.78097	634535000	2.41729	3192740000000	2.78097	2264950000000
	743	0.000314748	743	0.01003	743	0.00198	743	0.03481			0.443	6.022e-05	-0.811	-1.2304e-05	0.075	-4.06933e-06	-0.811	-1.195e-05	0.1215	7.24083e-06			2.43229	866570000	2.79849	623285000	2.43229	3163130000000	2.79849	2227330000000
	744	0.000372796	744	0.00991	744	0.00182	744	0.03435			0.444	6.048e-05	-0.812	-1.23107e-05	0.076	-4.062e-06	-0.812	-1.1968e-05	0.1225	7.25583e-06			2.44738	865555000	2.81611	601195000	2.44738	3134220000000	2.81611	2180340000000
	745	0.000308298	745	0.00982	745	0.00206	745	0.03379			0.445	6.062e-05	-0.813	-1.2313e-05	0.077	-4.05867e-06	-0.813	-1.19793e-05	0.1235	7.26333e-06			2.46256	868460000	2.83385	590640000	2.46256	3124720000000	2.83385	2125210000000
	746	0.000345707	746	0.00975	746	0.00172	746	0.03333			0.446	6.084e-05	-0.814	-1.23197e-05	0.078	-4.052e-06	-0.814	-1.1995e-05	0.1245	7.27583e-06			2.47783	858295000	2.8517	584140000	2.47783	3107050000000	2.8517	2081910000000
	747	0.000297979	747	0.00959	747	0.00158	747	0.03289			0.447	6.098e-05	-0.815	-1.23175e-05	0.079	-4.046e-06	-0.815	-1.2004e-05	0.1255	7.29083e-06			2.49321	857585000	2.86966	572160000	2.49321	3093500000000	2.86966	2026910000000
	748	0.000323778	748	0.0095	748	0.00198	748	0.03241			0.448	6.108e-05	-0.816	-1.23265e-05	0.08	-4.04067e-06	-0.816	-1.20175e-05	0.1265	7.30333e-06			2.50867	855915000	2.88774	568465000	2.50867	3068550000000	2.88774	1990950000000
	749	0.000297979	749	0.00944	749	0.00177	749	0.03198			0.449	6.124e-05	-0.817	-1.23242e-05	0.081	-4.03267e-06	-0.817	-1.20378e-05	0.1275	7.31583e-06			2.52423	855605000	2.90592	559055000	2.52423	3056690000000	2.90592	1955540000000
	750	0.000472122	750	0.00936	750	0.00156	750	0.03153			0.45	6.136e-05	-0.818	-1.23265e-05	0.082	-4.02933e-06	-0.818	-1.2049e-05	0.1285	7.32833e-06			2.53989	847105000	2.92423	553550000	2.53989	3052920000000	2.92423	1926110000000
	751	0.000359896	751	0.00921	751	0.0019	751	0.03106			0.451	6.15e-05	-0.819	-1.23355e-05	0.083	-4.02333e-06	-0.819	-1.20648e-05	0.1295	7.34083e-06			2.55565	845030000	2.94265	545510000	2.55565	3038100000000	2.94265	1873400000000
	752	0.000386986	752	0.00918	752	0.00185	752	0.03068			0.452	6.152e-05	-0.82	-1.23355e-05	0.084	-4.01533e-06	-0.82	-1.20782e-05	0.1305	7.35333e-06			2.5715	847755000	2.96118	536645000	2.5715	3028140000000	2.96118	1836820000000
	753	0.000443744	753	0.00905	753	0.00187	753	0.03024			0.453	6.156e-05	-0.821	-1.234e-05	0.085	-4.01133e-06	-0.821	-1.20873e-05	0.1315	7.36333e-06			2.58746	850345000	2.97983	529515000	2.58746	3028400000000	2.97983	1785140000000
	754	0.000312169	754	0.0089	754	0.00187	754	0.02983			0.454	6.162e-05	-0.822	-1.23467e-05	0.086	-4.00467e-06	-0.822	-1.2103e-05	0.1325	7.37833e-06			2.60351	856485000	2.9986	532755000	2.60351	3013660000000	2.9986	1754350000000
	755	0.000396015	755	0.00879	755	0.00198	755	0.02942			0.455	6.164e-05	-0.823	-1.23512e-05	0.087	-3.998e-06	-0.823	-1.21165e-05	0.1335	7.39333e-06			2.61966	863780000	3.01748	573990000	2.61966	3002670000000	3.01748	1714590000000
	756	0.000385696	756	0.0087	756	0.00179	756	0.02899			0.456	6.16e-05	-0.824	-1.23535e-05	0.088	-3.99267e-06	-0.824	-1.2121e-05	0.1345	7.40583e-06			2.63591	860845000	3.03649	550005000	2.63591	2977800000000	3.03649	1683370000000
	757	0.000343127	757	0.0087	757	0.00198	757	0.0287			0.457	6.158e-05	-0.825	-1.2358e-05	0.089	-3.98667e-06	-0.825	-1.21368e-05	0.1355	7.41333e-06			2.65226	861190000	3.05561	498015000	2.65226	2963960000000	3.05561	1635110000000
	758	0.000322488	758	0.00867	758	0.00187	758	0.02834			0.458	6.152e-05	-0.826	-1.23625e-05	0.09	-3.98133e-06	-0.826	-1.2139e-05	0.1365	7.43083e-06			2.66871	871285000	3.07486	478574000	2.66871	2969300000000	3.07486	1589980000000
	759	0.000396015	759	0.00845	759	0.00166	759	0.02793			0.459	6.152e-05	-0.827	-1.23602e-05	0.091	-3.97533e-06	-0.827	-1.21705e-05	0.1375	7.44333e-06			2.68527	871560000	3.09423	458466000	2.68527	2968520000000	3.09423	1558550000000
	760	0.000384406	760	0.00846	760	0.0013	760	0.02757			0.46	6.148e-05	-0.828	-1.23692e-05	0.092	-3.96933e-06	-0.828	-1.21795e-05	0.1385	7.45833e-06			2.70193	864330000	3.11372	446935000	2.70193	2957480000000	3.11372	1514110000000
	761	0.000321198	761	0.00836	761	0.00132	761	0.0272			0.461	6.142e-05	-0.829	-1.23737e-05	0.093	-3.96133e-06	-0.829	-1.21885e-05	0.1395	7.47333e-06			2.71869	859990000	3.13333	448343000	2.71869	2953220000000	3.13333	1485500000000
	762	0.000430844	762	0.00819	762	0.00166	762	0.02677			0.462	6.134e-05	-0.83	-1.2376e-05	0.094	-3.95733e-06	-0.83	-1.2211e-05	0.1405	7.48583e-06			2.73555	858435000	3.15306	442273000	2.73555	2959500000000	3.15306	1479810000000
	763	0.000346997	763	0.00817	763	0.00179	763	0.02642			0.463	6.12e-05	-0.831	-1.23827e-05	0.095	-3.95067e-06	-0.831	-1.22133e-05	0.1415	7.50083e-06			2.75252	851760000		--	2.75252	2944680000000		--
	764	0.000425684	764	0.00813	764	0.00198	764	0.0261			0.464	6.106e-05	-0.832	-1.23827e-05	0.096	-3.94333e-06	-0.832	-1.22403e-05	0.1425	7.51333e-06			2.7696	846930000		--	2.7696	2950720000000		--
	765	0.000436004	765	0.00798	765	0.00206	765	0.02565			0.465	6.092e-05	-0.833	-1.23872e-05	0.097	-3.93867e-06	-0.833	-1.22448e-05	0.1435	7.52333e-06			2.78678	849435000		--	2.78678	2940510000000		--
	766	0.000403755	766	0.00796	766	0.00185	766	0.02543			0.466	6.078e-05	-0.834	-1.2394e-05	0.098	-3.932e-06	-0.834	-1.22605e-05	0.1445	7.53833e-06			2.80407	849140000		--	2.80407	2915060000000		--
	767	0.000393435	767	0.00786	767	0.00185	767	0.02503			0.467	6.062e-05	-0.835	-1.2394e-05	0.099	-3.926e-06	-0.835	-1.22785e-05	0.1455	7.55333e-06			2.82146	854320000		--	2.82146	2902780000000		--
	768	0.000383115	768	0.00782	768	0.00153	768	0.02472			0.468	6.046e-05	-0.836	-1.24007e-05	0.1	-3.92067e-06	-0.836	-1.23032e-05	0.1465	7.57083e-06			2.83896	857785000		--	2.83896	2894270000000		--
	769	0.000508241	769	0.00775	769	0.00182	769	0.02445			0.469	6.03e-05	-0.837	-1.2403e-05	0.101	-3.91267e-06	-0.837	-1.23032e-05	0.1475	7.57833e-06			2.85658	838025000		--	2.85658	2861140000000		--
	770	0.000412785	770	0.00774	770	0.00166	770	0.02419			0.47	6.014e-05	-0.838	-1.24075e-05	0.102	-3.90733e-06	-0.838	-1.23235e-05	0.1485	7.59333e-06			2.8743	827625000		--	2.8743	2836530000000		--
	771	0.000491472	771	0.00762	771	0.00164	771	0.02386			0.471	5.994e-05	-0.839	-1.24075e-05	0.103	-3.90067e-06	-0.839	-1.2328e-05	0.1495	7.60583e-06			2.89213	814895000		--	2.89213	2798390000000		--
	772	0.000469543	772	0.00747	772	0.00161	772	0.02348			0.472	5.972e-05	-0.84	-1.24165e-05	0.104	-3.894e-06	-0.84	-1.23483e-05	0.1505	7.62083e-06			2.91007	818775000		--	2.91007	2759210000000		--
	773	0.000490181	773	0.00747	773	0.00169	773	0.02321			0.473	5.95e-05	-0.841	-1.2421e-05	0.105	-3.88867e-06	-0.841	-1.23842e-05	0.1515	7.63333e-06			2.92812	821510000		--	2.92812	2733790000000		--
	774	0.000479862	774	0.00752	774	0.00135	774	0.02297			0.474	5.928e-05	-0.842	-1.2421e-05	0.106	-3.882e-06	-0.842	-1.23572e-05	0.1525	7.64833e-06			2.94628	828045000		--	2.94628	2690530000000		--
	775	0.000505662	775	0.00753	775	0.00182	775	0.02275			0.475	5.908e-05	-0.843	-1.24277e-05	0.107	-3.87533e-06	-0.843	-1.2373e-05	0.1535	7.66083e-06			2.96456	831055000		--	2.96456	2647100000000		--
	776	0.000421814	776	0.00743	776	0.00158	776	0.02248			0.476	5.884e-05	-0.844	-1.24277e-05	0.108	-3.86933e-06	-0.844	-1.23753e-05	0.1545	7.67583e-06			2.98295	840530000		--	2.98295	2605800000000		--
	777	0.000552099	777	0.00739	777	0.00161	777	0.0222			0.477	5.858e-05	-0.845	-1.24367e-05	0.109	-3.86333e-06	-0.845	-1.23865e-05	0.1555	7.68583e-06			3.00146	867410000		--	3.00146	2567320000000		--
	778	0.000504371	778	0.00737	778	0.00151	778	0.02194			0.478	5.834e-05	-0.846	-1.24435e-05	0.11	-3.85667e-06	-0.846	-1.24045e-05	0.1565	7.70333e-06			3.02008	881700000		--	3.02008	2536800000000		--
	779	0.00052501	779	0.00719	779	0.00187	779	0.02165			0.479	5.812e-05	-0.847	-1.24412e-05	0.111	-3.85133e-06	-0.847	-1.24248e-05	0.1575	7.71583e-06			3.03881	843375000		--	3.03881	2499740000000		--
	780	0.000540489	780	0.00706	780	0.00148	780	0.02142			0.48	5.792e-05	-0.848	-1.2448e-05	0.112	-3.84333e-06	-0.848	-1.24315e-05	0.1585	7.73333e-06			3.05766	798255000		--	3.05766	2442550000000		--
	781	0.000576609	781	0.00694	781	0.00143	781	0.02111			0.481	5.766e-05	-0.849	-1.24525e-05	0.113	-3.83733e-06	-0.849	-1.24495e-05	0.1595	7.74583e-06			3.07663	780510000		--	3.07663	2390810000000		--
	782	0.000508241	782	0.00687	782	0.00158	782	0.02082			0.482	5.738e-05	-0.85	-1.2457e-05	0.114	-3.83133e-06	-0.85	-1.2463e-05	0.1605	7.76083e-06			3.09572	763000000		--	3.09572	2366440000000		--
	783	0.000575318	783	0.00683	783	0.00182	783	0.02053			0.483	5.714e-05	-0.851	-1.2457e-05	0.115	-3.824e-06	-0.851	-1.24877e-05	0.1615	7.77333e-06			3.11492	751965000		--	3.11492	2342430000000		--
	784	0.000501791	784	0.00681	784	0.00148	784	0.02035			0.484	5.69e-05	-0.852	-1.2466e-05	0.116	-3.81867e-06	-0.852	-1.24765e-05	0.1625	7.79083e-06			3.13424	741245000		--	3.13424	2293180000000		--
	785	0.000637236	785	0.00678	785	0.00169	785	0.02009			0.485	5.66e-05	-0.853	-1.24682e-05	0.117	-3.812e-06	-0.853	-1.25103e-05	0.1635	7.80083e-06			3.15369	727300000		--	3.15369	2228420000000		--
	786	0.00053275	786	0.00671	786	0.00169	786	0.01983			0.486	5.632e-05	-0.854	-1.24705e-05	0.118	-3.80533e-06	-0.854	-1.2526e-05	0.1645	7.81833e-06			3.17325	727915000		--	3.17325	2187340000000		--
	787	0.000651426	787	0.00653	787	0.00185	787	0.01943			0.487	5.606e-05	-0.855	-1.24772e-05	0.119	-3.8e-06	-0.855	-1.25305e-05	0.1655	7.83083e-06			3.19293	763290000		--	3.19293	2153060000000		--
	788	0.000614017	788	0.0065	788	0.00137	788	0.01926			0.488	5.586e-05	-0.856	-1.24795e-05	0.12	-3.792e-06	-0.856	-1.25462e-05	0.1665	7.85333e-06			3.21274	754680000		--	3.21274	2124450000000		--
	789	0.000619176	789	0.00643	789	0.00151	789	0.01908			0.489	5.558e-05	-0.857	-1.2484e-05	0.121	-3.78667e-06	-0.857	-1.25755e-05	0.1675	7.86833e-06			3.23267	714965000		--	3.23267	2088790000000		--
	790	0.000567579	790	0.00641	790	0.00182	790	0.0188			0.49	5.53e-05	-0.858	-1.24885e-05	0.122	-3.78133e-06	-0.858	-1.25823e-05	0.1685	7.88583e-06			3.25273	700355000		--	3.25273	2082020000000		--
	791	0.000603697	791	0.00625	791	0.00185	791	0.01855			0.491	5.504e-05	-0.859	-1.2493e-05	0.123	-3.77467e-06	-0.859	-1.25935e-05	0.1695	7.90083e-06			3.2729	700180000		--	3.2729	2077070000000		--
	792	0.000623047	792	0.00618	792	0.00177	792	0.01828			0.492	5.48e-05	-0.86	-1.24975e-05	0.124	-3.76867e-06	-0.86	-1.26115e-05	0.1705	7.91583e-06			3.29321	686790000		--	3.29321	2073490000000		--
	793	0.00055081	793	0.00621	793	0.00174	793	0.01808			0.493	5.452e-05	-0.861	-1.24975e-05	0.125	-3.76133e-06	-0.861	-1.26385e-05	0.1715	7.92833e-06			3.31364	668945000		--	3.31364	2075240000000		--
	794	0.000545649	794	0.0061	794	0.00145	794	0.01777			0.494	5.424e-05	-0.862	-1.25065e-05	0.126	-3.75533e-06	-0.862	-1.2652e-05	0.1725	7.94583e-06			3.33419	664210000		--	3.33419	2080940000000		--
	795	0.000585638	795	0.00607	795	0.00151	795	0.01765			0.495	5.396e-05	-0.863	-1.25042e-05	0.127	-3.75e-06	-0.863	-1.26633e-05	0.1735	7.95833e-06			3.35488	655285000		--	3.35488	2088110000000		--
	796	0.000709474	796	0.006	796	0.00169	796	0.01737			0.496	5.372e-05	-0.864	-1.25132e-05	0.128	-3.74267e-06	-0.864	-1.26745e-05	0.1745	7.97333e-06			3.37569	649680000		--	3.37569	2116820000000		--
	797	0.000585638	797	0.00576	797	0.00203	797	0.01695			0.497	5.346e-05	-0.865	-1.252e-05	0.129	-3.738e-06	-0.865	-1.27105e-05	0.1755	7.98583e-06			3.39663	643465000		--	3.39663	2121330000000		--
	798	0.000630786	798	0.00573	798	0.00174	798	0.01679			0.498	5.32e-05	-0.866	-1.252e-05	0.13	-3.73e-06	-0.866	-1.27173e-05	0.1765	8.00083e-06			3.4177	634090000		--	3.4177	2123090000000		--
	799	0.000656586	799	0.0056	799	0.00211	799	0.01652			0.499	5.294e-05	-0.867	-1.25267e-05	0.131	-3.72267e-06	-0.867	-1.27398e-05	0.1775	8.01583e-06			3.4389	625745000		--	3.4389	2144370000000		--
	800	0.00054307	800	0.00557	800	0.00153	800	0.01632			0.5	5.27e-05	-0.868	-1.25312e-05	0.132	-3.71667e-06	-0.868	-1.27532e-05	0.1785	8.03333e-06			--	--	--	--	--	--	--	--
	801	0.000722373	801	0.00556	801	0.00172	801	0.01609			0.501	5.242e-05	-0.869	-1.25335e-05	0.133	-3.71e-06	-0.869	-1.27555e-05	0.1795	8.04833e-06			--	--	--	--	--	--	--	--
	802	0.000577899	802	0.00545	802	0.00187	802	0.0158			0.502	5.22e-05	-0.87	-1.25357e-05	0.134	-3.704e-06	-0.87	-1.2778e-05	0.1805	8.06833e-06			--	--	--	--	--	--	--	--
	803	0.000670775	803	0.00544	803	0.00177	803	0.01569			0.503	5.194e-05	-0.871	-1.25447e-05	0.135	-3.698e-06	-0.871	-1.27938e-05	0.1815	8.08333e-06			--	--	--	--	--	--	--	--
	804	0.000608857	804	0.0054	804	0.0019	804	0.01548			0.504	5.164e-05	-0.872	-1.2547e-05	0.136	-3.69133e-06	-0.872	-1.2805e-05	0.1825	8.09583e-06			--	--	--	--	--	--	--	--
	805	0.000654005	805	0.00534	805	0.00193	805	0.0153			0.505	5.138e-05	-0.873	-1.25515e-05	0.137	-3.68467e-06	-0.873	-1.28253e-05	0.1835	8.11333e-06			--	--	--	--	--	--	--	--
	806	0.000837179	806	0.00532	806	0.00169	806	0.01513			0.506	5.116e-05	-0.874	-1.25582e-05	0.138	-3.67867e-06	-0.874	-1.28455e-05	0.1845	8.13083e-06			--	--	--	--	--	--	--	--
	807	0.000683674	807	0.00532	807	0.00224	807	0.01495			0.507	5.094e-05	-0.875	-1.25582e-05	0.139	-3.67067e-06	-0.875	-1.28567e-05	0.1855	8.14833e-06			--	--	--	--	--	--	--	--
	808	0.000657876	808	0.0052	808	0.00179	808	0.0147			0.508	5.068e-05	-0.876	-1.25627e-05	0.14	-3.66333e-06	-0.876	-1.28748e-05	0.1865	8.16333e-06			--	--	--	--	--	--	--	--
	809	0.000718503	809	0.00517	809	0.00203	809	0.01451			0.509	5.042e-05	-0.877	-1.25695e-05	0.141	-3.658e-06	-0.877	-1.28793e-05	0.1875	8.17583e-06			--	--	--	--	--	--	--	--
	810	0.000672065	810	0.00513	810	0.00206	810	0.01432			0.51	5.02e-05	-0.878	-1.25695e-05	0.142	-3.65067e-06	-0.878	-1.2895e-05	0.1885	8.19583e-06			--	--	--	--	--	--	--	--
	811	0.000733982	811	0.00511	811	0.00214	811	0.01414			0.511	4.998e-05	-0.879	-1.25762e-05	0.143	-3.64533e-06	-0.879	-1.2913e-05	0.1895	8.21083e-06			--	--	--	--	--	--	--	--
	812	0.000732692	812	0.00505	812	0.00172	812	0.01395			0.512	4.974e-05	-0.88	-1.25807e-05	0.144	-3.64e-06	-0.88	-1.29445e-05	0.1905	8.22833e-06			--	--	--	--	--	--	--	--
	813	0.000793321	813	0.00501	813	0.00185	813	0.01372			0.513	4.95e-05	-0.881	-1.2583e-05	0.145	-3.632e-06	-0.881	-1.29828e-05	0.1915	8.24333e-06
	814	0.000900387	814	0.00498	814	0.00224	814	0.01354			0.514	4.928e-05	-0.882	-1.25875e-05	0.146	-3.62533e-06	-0.882	-1.2976e-05	0.1925	8.25833e-06
	815	0.000762361	815	0.00491	815	0.00221	815	0.01339			0.515	4.906e-05	-0.883	-1.2592e-05	0.147	-3.61933e-06	-0.883	-1.29873e-05	0.1935	8.27583e-06
	816	0.000660455	816	0.00483	816	0.00195	816	0.01314			0.516	4.886e-05	-0.884	-1.25965e-05	0.148	-3.61267e-06	-0.884	-1.29985e-05	0.1945	8.29833e-06
	817	0.00079719	817	0.00478	817	0.00208	817	0.01295			0.517	4.864e-05	-0.885	-1.25987e-05	0.149	-3.60533e-06	-0.885	-1.30075e-05	0.1955	8.31083e-06
	818	0.00079719	818	0.00468	818	0.00216	818	0.01274			0.518	4.842e-05	-0.886	-1.26077e-05	0.15	-3.598e-06	-0.886	-1.30255e-05	0.1965	8.32833e-06
	819	0.000868137	819	0.00464	819	0.00214	819	0.01256			0.519	4.824e-05	-0.887	-1.26077e-05	0.151	-3.58867e-06	-0.887	-1.30525e-05	0.1975	8.35083e-06
	820	0.000735273	820	0.00454	820	0.00208	820	0.0123			0.52	4.802e-05	-0.888	-1.26122e-05	0.152	-3.58067e-06	-0.888	-1.30615e-05	0.1985	8.36833e-06
	821	0.00081654	821	0.00459	821	0.00208	821	0.01221			0.521	4.782e-05	-0.889	-1.2619e-05	0.153	-3.57533e-06	-0.889	-1.30682e-05	0.1995	8.38333e-06
	822	0.000745592	822	0.00445	822	0.002	822	0.01198			0.522	4.76e-05	-0.89	-1.2619e-05	0.154	-3.56667e-06	-0.89	-1.3093e-05	0.2005	8.39833e-06
	823	0.000603697	823	0.00449	823	0.00216	823	0.01183			0.523	4.738e-05	-0.891	-1.26235e-05	0.155	-3.56133e-06	-0.891	-1.31267e-05	0.2015	8.41833e-06
	824	0.000674645	824	0.00434	824	0.00187	824	0.01162			0.524	4.722e-05	-0.892	-1.26302e-05	0.156	-3.554e-06	-0.892	-1.31515e-05	0.2025	8.43333e-06
	825	0.000882327	825	0.00442	825	0.00177	825	0.01156			0.525	4.7e-05	-0.893	-1.26347e-05	0.157	-3.54667e-06	-0.893	-1.31605e-05	0.2035	8.45083e-06
	826	0.0007959	826	0.0044	826	0.00187	826	0.01141			0.526	4.684e-05	-0.894	-1.2637e-05	0.158	-3.54133e-06	-0.894	-1.31988e-05	0.2045	8.46833e-06
	827	0.000770102	827	0.00427	827	0.00198	827	0.01108			0.527	4.662e-05	-0.895	-1.26415e-05	0.159	-3.534e-06	-0.895	-1.31875e-05	0.2055	8.48833e-06
	828	0.000688834	828	0.0042	828	0.00241	828	0.01092			0.528	4.644e-05	-0.896	-1.26482e-05	0.16	-3.52667e-06	-0.896	-1.31943e-05	0.2065	8.50333e-06
	829	0.000739142	829	0.00419	829	0.00211	829	0.01078			0.529	4.626e-05	-0.897	-1.26505e-05	0.161	-3.52067e-06	-0.897	-1.32235e-05	0.2075	8.52083e-06
	830	0.000652716	830	0.00407	830	0.00216	830	0.01055			0.53	4.608e-05	-0.898	-1.2655e-05	0.162	-3.514e-06	-0.898	-1.3228e-05	0.2085	8.53583e-06
	831	0.000699154	831	0.00396	831	0.00214	831	0.01027			0.531	4.592e-05	-0.899	-1.26595e-05	0.163	-3.50533e-06	-0.899	-1.32483e-05	0.2095	8.55833e-06
	832	0.000770102	832	0.00399	832	0.00198	832	0.01016			0.532	4.572e-05	-0.9	-1.26617e-05	0.164	-3.49733e-06	-0.9	-1.32663e-05	0.2105	8.57583e-06
	833	0.000657876	833	0.00391	833	0.002	833	0.00998			0.533	4.554e-05	-0.901	-1.26685e-05	0.165	-3.492e-06	-0.901	-1.32775e-05	0.2115	8.59333e-06
	834	0.000633366	834	0.0038	834	0.00243	834	0.00974			0.534	4.54e-05	-0.902	-1.26752e-05	0.166	-3.486e-06	-0.902	-1.32842e-05	0.2125	8.61083e-06
	835	0.000659165	835	0.0038	835	0.00229	835	0.00964			0.535	4.522e-05	-0.903	-1.26752e-05	0.167	-3.47867e-06	-0.903	-1.33112e-05	0.2135	8.63083e-06
	836	0.000780421	836	0.00374	836	0.00185	836	0.00947			0.536	4.504e-05	-0.904	-1.26797e-05	0.168	-3.472e-06	-0.904	-1.33563e-05	0.2145	8.64583e-06
	837	0.000664326	837	0.00368	837	0.002	837	0.00931			0.537	4.486e-05	-0.905	-1.26865e-05	0.169	-3.464e-06	-0.905	-1.33382e-05	0.2155	8.66333e-06
	838	0.00081654	838	0.00362	838	0.00219	838	0.00909			0.538	4.468e-05	-0.906	-1.26865e-05	0.17	-3.45733e-06	-0.906	-1.3372e-05	0.2165	8.67833e-06
	839	0.000593378	839	0.00354	839	0.00206	839	0.00893			0.539	4.458e-05	-0.907	-1.26955e-05	0.171	-3.45267e-06	-0.907	-1.33833e-05	0.2175	8.70583e-06
	840	0.000517271	840	0.00345	840	0.00216	840	0.00873			0.54	4.44e-05	-0.908	-1.27e-05	0.172	-3.44267e-06	-0.908	-1.33945e-05	0.2185	8.72083e-06
	841	0.000664326	841	0.00345	841	0.00246	841	0.0086			0.541	4.424e-05	-0.909	-1.27e-05	0.173	-3.434e-06	-0.909	-1.34147e-05	0.2195	8.73833e-06
	842	0.000695284	842	0.00343	842	0.00221	842	0.00845			0.542	4.414e-05	-0.91	-1.27067e-05	0.174	-3.42933e-06	-0.91	-1.34192e-05	0.2205	8.75583e-06
	843	0.000624337	843	0.00337	843	0.00236	843	0.0083			0.543	4.396e-05	-0.911	-1.27135e-05	0.175	-3.42267e-06	-0.911	-1.3453e-05	0.2215	8.77833e-06
	844	0.000670775	844	0.00325	844	0.00208	844	0.00811			0.544	4.388e-05	-0.912	-1.27158e-05	0.176	-3.41467e-06	-0.912	-1.34598e-05	0.2225	8.79833e-06
	845	0.000558549	845	0.00319	845	0.00195	845	0.00787			0.545	4.372e-05	-0.913	-1.2718e-05	0.177	-3.408e-06	-0.913	-1.34755e-05	0.2235	8.81833e-06
	846	0.000456643	846	0.00311	846	0.00214	846	0.00772			0.546	4.356e-05	-0.914	-1.27292e-05	0.178	-3.4e-06	-0.914	-1.34912e-05	0.2245	8.83333e-06
	847	0.000675934	847	0.00306	847	0.00221	847	0.00752			0.547	4.342e-05	-0.915	-1.27292e-05	0.179	-3.39267e-06	-0.915	-1.35182e-05	0.2255	8.85083e-06
	848	0.000610147	848	0.00306	848	0.00221	848	0.00741			0.548	4.328e-05	-0.916	-1.27292e-05	0.18	-3.38467e-06	-0.916	-1.35318e-05	0.2265	8.87583e-06
	849	0.000447613	849	0.00296	849	0.00185	849	0.00729			0.549	4.314e-05	-0.917	-1.27382e-05	0.181	-3.37933e-06	-0.917	-1.35475e-05	0.2275	8.88833e-06
	850	0.00054436	850	0.0029	850	0.00193	850	0.0071			0.55	4.3e-05	-0.918	-1.27405e-05	0.182	-3.37e-06	-0.918	-1.35655e-05	0.2285	8.91083e-06
	851	0.00055081	851	0.00286	851	0.00203	851	0.0069			0.551	4.29e-05	-0.919	-1.27473e-05	0.183	-3.364e-06	-0.919	-1.35722e-05	0.2295	8.93083e-06
	852	0.000597247	852	0.0028	852	0.00221	852	0.00675			0.552	4.278e-05	-0.92	-1.27517e-05	0.184	-3.35867e-06	-0.92	-1.36015e-05	0.2305	8.94833e-06
	853	0.000505662	853	0.00278	853	0.00214	853	0.00663			0.553	4.268e-05	-0.921	-1.27562e-05	0.185	-3.35e-06	-0.921	-1.36128e-05	0.2315	8.97333e-06
	854	0.000479862	854	0.00271	854	0.00257	854	0.00641			0.554	4.254e-05	-0.922	-1.27607e-05	0.186	-3.34333e-06	-0.922	-1.36307e-05	0.2325	8.98833e-06
	855	0.000383115	855	0.00262	855	0.00216	855	0.0063			0.555	4.24e-05	-0.923	-1.27607e-05	0.187	-3.33667e-06	-0.923	-1.3633e-05	0.2335	9.01333e-06
	856	0.000372796	856	0.00249	856	0.00187	856	0.00608			0.556	4.228e-05	-0.924	-1.27697e-05	0.188	-3.32733e-06	-0.924	-1.36623e-05	0.2345	9.03333e-06
	857	0.000408915	857	0.0024	857	0.00182	857	0.00589			0.557	4.214e-05	-0.925	-1.2772e-05	0.189	-3.32067e-06	-0.925	-1.36915e-05	0.2355	9.05333e-06
	858	0.000681095	858	0.00234	858	0.002	858	0.00571			0.558	4.202e-05	-0.926	-1.27765e-05	0.19	-3.314e-06	-0.926	-1.37027e-05	0.2365	9.07333e-06
	859	0.000405045	859	0.00231	859	0.00187	859	0.00558			0.559	4.19e-05	-0.927	-1.27832e-05	0.191	-3.30733e-06	-0.927	-1.3714e-05	0.2375	9.09333e-06
	860	0.000348287	860	0.00231	860	0.00187	860	0.00549			0.56	4.18e-05	-0.928	-1.27832e-05	0.192	-3.298e-06	-0.928	-1.3741e-05	0.2385	9.11333e-06
	861	0.000292819	861	0.00219	861	0.00164	861	0.00526			0.561	4.168e-05	-0.929	-1.27922e-05	0.193	-3.29133e-06	-0.929	-1.37523e-05	0.2395	9.13333e-06
	862	0.000323778	862	0.0022	862	0.00158	862	0.00522			0.562	4.156e-05	-0.93	-1.27967e-05	0.194	-3.28467e-06	-0.93	-1.37567e-05	0.2405	9.14833e-06
	863	2.06392e-05	863	0.00212	863	0.00172	863	0.00509			0.563	4.152e-05	-0.931	-1.28012e-05	0.195	-3.276e-06	-0.931	-1.37815e-05	0.2415	9.17833e-06
	864	0	864	0.00213	864	0.00161	864	0.00494			0.564	4.142e-05	-0.932	-1.28057e-05	0.196	-3.26867e-06	-0.932	-1.38085e-05	0.2425	9.20333e-06
	865	0.000113516	865	0.00209	865	0.00174	865	0.00482			0.565	4.128e-05	-0.933	-1.2817e-05	0.197	-3.262e-06	-0.933	-1.38198e-05	0.2435	9.22083e-06
	866	5.15981e-05	866	0.00203	866	0.00193	866	0.00466			0.566	4.118e-05	-0.934	-1.2817e-05	0.198	-3.254e-06	-0.934	-1.38288e-05	0.2445	9.24333e-06
	867	5.15981e-05	867	0.00195	867	0.00166	867	0.00451			0.567	4.108e-05	-0.935	-1.28192e-05	0.199	-3.24333e-06	-0.935	-1.38535e-05	0.2455	9.26333e-06
	868	0.000123835	868	0.00188	868	0.00182	868	0.00438			0.568	4.098e-05	-0.936	-1.28283e-05	0.2	-3.23667e-06	-0.936	-1.38715e-05	0.2465	9.28083e-06
	869	0.000113516	869	0.00185	869	0.00182	869	0.00421			0.569	4.09e-05	-0.937	-1.28305e-05	0.201	-3.22867e-06	-0.937	-1.38895e-05	0.2475	9.30333e-06
	870	2.5799e-05	870	0.00178	870	0.00161	870	0.00405			0.57	4.08e-05	-0.938	-1.28327e-05	0.202	-3.22267e-06	-0.938	-1.39098e-05	0.2485	9.33083e-06
	871	0.000119966	871	0.00168	871	0.00203	871	0.0039			0.571	4.072e-05	-0.939	-1.28372e-05	0.203	-3.21333e-06	-0.939	-1.39278e-05	0.2495	9.35333e-06
	872	0.000181883	872	0.00166	872	0.002	872	0.00377			0.572	4.066e-05	-0.94	-1.28417e-05	0.204	-3.206e-06	-0.94	-1.39435e-05	0.2505	9.37333e-06
	873	0.000203812	873	0.00157	873	0.00185	873	0.0036			0.573	4.058e-05	-0.941	-1.28485e-05	0.205	-3.198e-06	-0.941	-1.3966e-05	0.2515	9.39083e-06
	874	0.000183174	874	0.00151	874	0.00211	874	0.00345			0.574	4.052e-05	-0.942	-1.2853e-05	0.206	-3.19e-06	-0.942	-1.39885e-05	0.2525	9.41583e-06
	875	0.000188333	875	0.00155	875	0.00211	875	0.00339			0.575	4.042e-05	-0.943	-1.28552e-05	0.207	-3.18467e-06	-0.943	-1.39952e-05	0.2535	9.43833e-06
	876	0.000334098	876	0.00149	876	0.00238	876	0.00322			0.576	4.032e-05	-0.944	-1.28598e-05	0.208	-3.17467e-06	-0.944	-1.4011e-05	0.2545	9.45833e-06
	877	0.000193493	877	0.0014	877	0.00236	877	0.00311			0.577	4.024e-05	-0.945	-1.28665e-05	0.209	-3.16733e-06	-0.945	-1.40403e-05	0.2555	9.47833e-06
	878	0.000366346	878	0.00138	878	0.00238	878	0.003			0.578	4.016e-05	-0.946	-1.28732e-05	0.21	-3.15933e-06	-0.946	-1.40537e-05	0.2565	9.50083e-06
	879	0.000414075	879	0.0013	879	0.00238	879	0.00284			0.579	4.004e-05	-0.947	-1.28755e-05	0.211	-3.14933e-06	-0.947	-1.40717e-05	0.2575	9.52833e-06
	880	0.000414075	880	0.00127	880	0.00221	880	0.00273			0.58	3.998e-05	-0.948	-1.28822e-05	0.212	-3.14267e-06	-0.948	-1.4083e-05	0.2585	9.54833e-06
	881	0.000232191	881	0.00114	881	0.00219	881	0.00251			0.581	3.99e-05	-0.949	-1.28867e-05	0.213	-3.13467e-06	-0.949	-1.4083e-05	0.2595	9.56583e-06
	882	0.000363767	882	0.00111	882	0.00241	882	0.00236			0.582	3.982e-05	-0.95	-1.2889e-05	0.214	-3.12467e-06	-0.95	-1.41168e-05	0.2605	9.59583e-06
	883	0.000196072	883	0.00112	883	0.00221	883	0.00228			0.583	3.974e-05	-0.951	-1.28935e-05	0.215	-3.118e-06	-0.951	-1.41415e-05	0.2615	9.62083e-06
	884	0.000327648	884	0.000918599	884	0.002	884	0.00205			0.584	3.966e-05	-0.952	-1.29002e-05	0.216	-3.10933e-06	-0.952	-1.41483e-05	0.2625	9.64083e-06
	885	0.000221872	885	0.000865458	885	0.00216	885	0.0019			0.585	3.964e-05	-0.953	-1.29047e-05	0.217	-3.102e-06	-0.953	-1.41842e-05	0.2635	9.66583e-06
	886	0.000201232	886	0.000812316	886	0.00219	886	0.00179			0.586	3.958e-05	-0.954	-1.2907e-05	0.218	-3.092e-06	-0.954	-1.42e-05	0.2645	9.68833e-06
	887	0.000233482	887	0.000721215	887	0.00214	887	0.00163			0.587	3.954e-05	-0.955	-1.29137e-05	0.219	-3.08533e-06	-0.955	-1.42248e-05	0.2655	9.71083e-06
	888	0.000344417	888	0.000637705	888	0.00216	888	0.00147			0.588	3.946e-05	-0.956	-1.2916e-05	0.22	-3.07667e-06	-0.956	-1.42405e-05	0.2665	9.73833e-06
	889	0.000175433	889	0.000645297	889	0.00257	889	0.00141			0.589	3.938e-05	-0.957	-1.29227e-05	0.221	-3.068e-06	-0.957	-1.42652e-05	0.2675	9.75583e-06
	890	0.000238641	890	0.000463096	890	0.00224	890	0.00118			0.59	3.936e-05	-0.958	-1.29295e-05	0.222	-3.05933e-06	-0.958	-1.42788e-05	0.2685	9.78333e-06
	891	0.000238641	891	0.000501054	891	0.00229	891	0.0011			0.591	3.932e-05	-0.959	-1.29295e-05	0.223	-3.04933e-06	-0.959	-1.43013e-05	0.2695	9.80833e-06
	892	0.000433424	892	0.000455503	892	0.00249	892	0.000994447			0.592	3.922e-05	-0.96	-1.29385e-05	0.224	-3.04467e-06	-0.96	-1.43238e-05	0.2705	9.83333e-06
	893	0.000291529	893	0.000478279	893	0.00229	893	0.000939199			0.593	3.918e-05	-0.961	-1.29452e-05	0.225	-3.03267e-06	-0.961	-1.43192e-05	0.2715	9.85833e-06
	894	0.00027605	894	0.000364403	894	0.00246	894	0.000759647			0.594	3.91e-05	-0.962	-1.29475e-05	0.226	-3.02333e-06	-0.962	-1.43755e-05	0.2725	9.88333e-06
	895	0.000334098	895	0.000296078	895	0.00229	895	0.000676776			0.595	3.906e-05	-0.963	-1.2952e-05	0.227	-3.016e-06	-0.963	-1.438e-05	0.2735	9.91333e-06
	896	0.00052372	896	0.000311261	896	0.00227	896	0.000545564			0.596	3.9e-05	-0.964	-1.29542e-05	0.228	-3.004e-06	-0.964	-1.43935e-05	0.2745	9.94083e-06
	897	0.000666905	897	0.00022016	897	0.00241	897	0.000400541			0.597	3.896e-05	-0.965	-1.29587e-05	0.229	-2.998e-06	-0.965	-1.44182e-05	0.2755	9.96333e-06
	898	0.000745592	898	0.000106285	898	0.00232	898	0.000248611			0.598	3.89e-05	-0.966	-1.2961e-05	0.23	-2.98733e-06	-0.966	-1.44452e-05	0.2765	9.99333e-06
	899	0.000841048	899	3.79586e-05	899	0.00236	899	0.000117399			0.599	3.888e-05	-0.967	-1.29677e-05	0.231	-2.97667e-06	-0.967	-1.44588e-05	0.2775	1.00158e-05
	900	0.000825569	900	0	900	0.00227	900	0			0.6	3.884e-05	-0.968	-1.297e-05	0.232	-2.968e-06	-0.968	-1.44745e-05	0.2785	1.00408e-05
											0.601	3.88e-05	-0.969	-1.2979e-05	0.233	-2.95933e-06	-0.969	-1.44947e-05	0.2795	1.00733e-05
											0.602	3.876e-05	-0.97	-1.29812e-05	0.234	-2.94933e-06	-0.97	-1.4506e-05	0.2805	1.00983e-05
											0.603	3.872e-05	-0.971	-1.29857e-05	0.235	-2.94e-06	-0.971	-1.4542e-05	0.2815	1.01283e-05
											0.604	3.87e-05	-0.972	-1.29925e-05	0.236	-2.93067e-06	-0.972	-1.4569e-05	0.2825	1.01608e-05
											0.605	3.862e-05	-0.973	-1.29925e-05	0.237	-2.91933e-06	-0.973	-1.45668e-05	0.2835	1.01808e-05
											0.606	3.86e-05	-0.974	-1.30015e-05	0.238	-2.91133e-06	-0.974	-1.46027e-05	0.2845	1.02133e-05
											0.607	3.858e-05	-0.975	-1.3006e-05	0.239	-2.89933e-06	-0.975	-1.46208e-05	0.2855	1.02383e-05
											0.608	3.858e-05	-0.976	-1.30082e-05	0.24	-2.88933e-06	-0.976	-1.46455e-05	0.2865	1.02708e-05
											0.609	3.856e-05	-0.977	-1.30172e-05	0.241	-2.87933e-06	-0.977	-1.46658e-05	0.2875	1.03008e-05
											0.61	3.846e-05	-0.978	-1.30195e-05	0.242	-2.86867e-06	-0.978	-1.46748e-05	0.2885	1.03283e-05
											0.611	3.85e-05	-0.979	-1.30262e-05	0.243	-2.86067e-06	-0.979	-1.46995e-05	0.2895	1.03583e-05
											0.612	3.846e-05	-0.98	-1.30285e-05	0.244	-2.84733e-06	-0.98	-1.4731e-05	0.2905	1.03908e-05
											0.613	3.842e-05	-0.981	-1.3033e-05	0.245	-2.838e-06	-0.981	-1.47445e-05	0.2915	1.04208e-05
											0.614	3.842e-05	-0.982	-1.30375e-05	0.246	-2.82667e-06	-0.982	-1.4767e-05	0.2925	1.04533e-05
											0.615	3.842e-05	-0.983	-1.30397e-05	0.247	-2.81533e-06	-0.983	-1.47872e-05	0.2935	1.04883e-05
											0.616	3.842e-05	-0.984	-1.30487e-05	0.248	-2.804e-06	-0.984	-1.4794e-05	0.2945	1.05208e-05
											0.617	3.844e-05	-0.985	-1.30487e-05	0.249	-2.79267e-06	-0.985	-1.48233e-05	0.2955	1.05583e-05
											0.618	3.844e-05	-0.986	-1.306e-05	0.25	-2.78267e-06	-0.986	-1.48435e-05	0.2965	1.05858e-05
											0.619	3.842e-05	-0.987	-1.30645e-05	0.251	-2.77e-06	-0.987	-1.48637e-05	0.2975	1.06183e-05
											0.62	3.84e-05	-0.988	-1.30645e-05	0.252	-2.75667e-06	-0.988	-1.48863e-05	0.2985	1.06633e-05
											0.621	3.838e-05	-0.989	-1.30757e-05	0.253	-2.74867e-06	-0.989	-1.49043e-05	0.2995	1.06908e-05
											0.622	3.846e-05	-0.99	-1.3078e-05	0.254	-2.73533e-06	-0.99	-1.49335e-05	0.3005	1.07233e-05
											0.623	3.852e-05	-0.991	-1.30825e-05	0.255	-2.72533e-06	-0.991	-1.4947e-05	0.3015	1.07583e-05
											0.624	3.852e-05	-0.992	-1.30892e-05	0.256	-2.714e-06	-0.992	-1.49875e-05	0.3025	1.07983e-05
											0.625	3.85e-05	-0.993	-1.30937e-05	0.257	-2.7e-06	-0.993	-1.4983e-05	0.3035	1.08308e-05
											0.626	3.856e-05	-0.994	-1.30982e-05	0.258	-2.688e-06	-0.994	-1.50145e-05	0.3045	1.08633e-05
											0.627	3.862e-05	-0.995	-1.31072e-05	0.259	-2.67667e-06	-0.995	-1.5037e-05	0.3055	1.09058e-05
											0.628	3.864e-05	-0.996	-1.3114e-05	0.26	-2.65867e-06	-0.996	-1.50482e-05	0.3065	1.09483e-05
											0.629	3.866e-05	-0.997	-1.31185e-05	0.261	-2.65267e-06	-0.997	-1.50752e-05	0.3075	1.09783e-05
											0.63	3.87e-05	-0.998	-1.31275e-05	0.262	-2.63533e-06	-0.998	-1.51113e-05	0.3085	1.10208e-05
											0.631	3.876e-05	-0.999	-1.31275e-05	0.263	-2.62067e-06	-0.999	-1.51225e-05	0.3095	1.10633e-05
											0.632	3.88e-05	-1	-1.31342e-05	0.264	-2.60933e-06	-1	-1.51405e-05	0.3105	1.10983e-05
											0.633	3.886e-05	-1.001	-1.3141e-05	0.265	-2.592e-06	-1.001	-1.51765e-05	0.3115	1.11383e-05
											0.634	3.894e-05	-1.002	-1.31432e-05	0.266	-2.57933e-06	-1.002	-1.52147e-05	0.3125	1.11933e-05
											0.635	3.902e-05	-1.003	-1.31522e-05	0.267	-2.564e-06	-1.003	-1.5235e-05	0.3135	1.12308e-05
											0.636	3.91e-05	-1.004	-1.31545e-05	0.268	-2.55e-06	-1.004	-1.52733e-05	0.3145	1.12733e-05
											0.637	3.918e-05	-1.005	-1.3159e-05	0.269	-2.536e-06	-1.005	-1.53182e-05	0.3155	1.13083e-05
											0.638	3.926e-05	-1.006	-1.31635e-05	0.27	-2.51733e-06	-1.006	-1.53902e-05	0.3165	1.13533e-05
											0.639	3.936e-05	-1.007	-1.31725e-05	0.271	-2.50333e-06	-1.007	-1.53745e-05	0.3175	1.13958e-05
											0.64	3.944e-05	-1.008	-1.31747e-05	0.272	-2.48867e-06	-1.008	-1.537e-05	0.3185	1.14383e-05
											0.641	3.956e-05	-1.009	-1.31793e-05	0.273	-2.47133e-06	-1.009	-1.537e-05	0.3195	1.14858e-05
											0.642	3.968e-05	-1.01	-1.31882e-05	0.274	-2.45533e-06	-1.01	-1.53835e-05	0.3205	1.15333e-05
											0.643	3.98e-05	-1.011	-1.31905e-05	0.275	-2.43933e-06	-1.011	-1.5415e-05	0.3215	1.15833e-05
											0.644	3.998e-05	-1.012	-1.3195e-05	0.276	-2.42267e-06	-1.012	-1.54128e-05	0.3225	1.16383e-05
											0.645	4.012e-05	-1.013	-1.32017e-05	0.277	-2.406e-06	-1.013	-1.54308e-05	0.3235	1.16858e-05
											0.646	4.028e-05	-1.014	-1.32062e-05	0.278	-2.38867e-06	-1.014	-1.5451e-05	0.3245	1.17433e-05
											0.647	4.042e-05	-1.015	-1.32152e-05	0.279	-2.36933e-06	-1.015	-1.5478e-05	0.3255	1.17983e-05
											0.648	4.058e-05	-1.016	-1.32197e-05	0.28	-2.35267e-06	-1.016	-1.54803e-05	0.3265	1.18458e-05
											0.649	4.076e-05	-1.017	-1.3222e-05	0.281	-2.33133e-06	-1.017	-1.5514e-05	0.3275	1.19033e-05
											0.65	4.094e-05	-1.018	-1.32287e-05	0.282	-2.31267e-06	-1.018	-1.55207e-05	0.3285	1.19508e-05
											0.651	4.11e-05	-1.019	-1.32332e-05	0.283	-2.296e-06	-1.019	-1.5541e-05	0.3295	1.20108e-05
											0.652	4.132e-05	-1.02	-1.32377e-05	0.284	-2.27467e-06	-1.02	-1.5559e-05	0.3305	1.20708e-05
											0.653	4.156e-05	-1.021	-1.32467e-05	0.285	-2.25733e-06	-1.021	-1.5568e-05	0.3315	1.21283e-05
											0.654	4.182e-05	-1.022	-1.32512e-05	0.286	-2.23667e-06	-1.022	-1.55973e-05	0.3325	1.21883e-05
											0.655	4.202e-05	-1.023	-1.32557e-05	0.287	-2.214e-06	-1.023	-1.56175e-05	0.3335	1.22533e-05
											0.656	4.228e-05	-1.024	-1.32602e-05	0.288	-2.19467e-06	-1.024	-1.56377e-05	0.3345	1.23133e-05
											0.657	4.254e-05	-1.025	-1.32647e-05	0.289	-2.17133e-06	-1.025	-1.56625e-05	0.3355	1.23833e-05
											0.658	4.278e-05	-1.026	-1.32715e-05	0.29	-2.15e-06	-1.026	-1.5676e-05	0.3365	1.24408e-05
											0.659	4.306e-05	-1.027	-1.32805e-05	0.291	-2.12667e-06	-1.027	-1.56985e-05	0.3375	1.25108e-05
											0.66	4.336e-05	-1.028	-1.32872e-05	0.292	-2.106e-06	-1.028	-1.5712e-05	0.3385	1.25858e-05
											0.661	4.362e-05	-1.029	-1.32895e-05	0.293	-2.07933e-06	-1.029	-1.57278e-05	0.3395	1.26508e-05
											0.662	4.396e-05	-1.03	-1.32985e-05	0.294	-2.05667e-06	-1.03	-1.57548e-05	0.3405	1.27258e-05
											0.663	4.428e-05	-1.031	-1.32985e-05	0.295	-2.036e-06	-1.031	-1.57975e-05	0.3415	1.28008e-05
											0.664	4.458e-05	-1.032	-1.33075e-05	0.296	-2.01e-06	-1.032	-1.58043e-05	0.3425	1.28658e-05
											0.665	4.494e-05	-1.033	-1.33142e-05	0.297	-1.98267e-06	-1.033	-1.58155e-05	0.3435	1.29408e-05
											0.666	4.528e-05	-1.034	-1.33165e-05	0.298	-1.95533e-06	-1.034	-1.5838e-05	0.3445	1.30333e-05
											0.667	4.562e-05	-1.035	-1.33255e-05	0.299	-1.92867e-06	-1.035	-1.58605e-05	0.3455	1.31133e-05
											0.668	4.6e-05	-1.036	-1.333e-05	0.3	-1.89933e-06	-1.036	-1.58785e-05	0.3465	1.32008e-05
											0.669	4.634e-05	-1.037	-1.33345e-05	0.301	-1.874e-06	-1.037	-1.59033e-05	0.3475	1.32783e-05
											0.67	4.672e-05	-1.038	-1.33435e-05	0.302	-1.846e-06	-1.038	-1.59078e-05	0.3485	1.33808e-05
											0.671	4.714e-05	-1.039	-1.3348e-05	0.303	-1.81733e-06	-1.039	-1.59348e-05	0.3495	1.34558e-05
											0.672	4.756e-05	-1.04	-1.33547e-05	0.304	-1.78733e-06	-1.04	-1.59707e-05	0.3505	1.35533e-05
											0.673	4.798e-05	-1.041	-1.33592e-05	0.305	-1.75333e-06	-1.041	-1.59775e-05	0.3515	1.36533e-05
											0.674	4.836e-05	-1.042	-1.3366e-05	0.306	-1.72333e-06	-1.042	-1.59865e-05	0.3525	1.37483e-05
											0.675	4.876e-05	-1.043	-1.33682e-05	0.307	-1.69533e-06	-1.043	-1.60067e-05	0.3535	1.38408e-05
											0.676	4.918e-05	-1.044	-1.33795e-05	0.308	-1.66067e-06	-1.044	-1.60247e-05	0.3545	1.39458e-05
											0.677	4.96e-05	-1.045	-1.3384e-05	0.309	-1.62733e-06	-1.045	-1.60315e-05	0.3555	1.40508e-05
											0.678	5.004e-05	-1.046	-1.33885e-05	0.31	-1.594e-06	-1.046	-1.60562e-05	0.3565	1.41658e-05
											0.679	5.046e-05	-1.047	-1.33975e-05	0.311	-1.558e-06	-1.047	-1.60832e-05	0.3575	1.42733e-05
											0.68	5.092e-05	-1.048	-1.33975e-05	0.312	-1.52333e-06	-1.048	-1.61035e-05	0.3585	1.43858e-05
											0.681	5.138e-05	-1.049	-1.34087e-05	0.313	-1.48267e-06	-1.049	-1.6117e-05	0.3595	1.45083e-05
											0.682	5.18e-05	-1.05	-1.34132e-05	0.314	-1.44533e-06	-1.05	-1.61282e-05	0.3605	1.46283e-05
											0.683	5.224e-05	-1.051	-1.34178e-05	0.315	-1.40933e-06	-1.051	-1.61485e-05	0.3615	1.47608e-05
											0.684	5.27e-05	-1.052	-1.34222e-05	0.316	-1.37133e-06	-1.052	-1.61665e-05	0.3625	1.48808e-05
											0.685	5.314e-05	-1.053	-1.34335e-05	0.317	-1.33e-06	-1.053	-1.61912e-05	0.3635	1.50183e-05
											0.686	5.358e-05	-1.054	-1.34357e-05	0.318	-1.29067e-06	-1.054	-1.62025e-05	0.3645	1.51583e-05
											0.687	5.4e-05	-1.055	-1.34425e-05	0.319	-1.24667e-06	-1.055	-1.62295e-05	0.3655	1.52958e-05
											0.688	5.444e-05	-1.056	-1.34492e-05	0.32	-1.20267e-06	-1.056	-1.627e-05	0.3665	1.54283e-05
											0.689	5.49e-05	-1.057	-1.34537e-05	0.321	-1.15867e-06	-1.057	-1.62925e-05	0.3675	1.55783e-05
											0.69	5.536e-05	-1.058	-1.34605e-05	0.322	-1.112e-06	-1.058	-1.63038e-05	0.3685	1.57183e-05
											0.691	5.576e-05	-1.059	-1.34695e-05	0.323	-1.06533e-06	-1.059	-1.63083e-05	0.3695	1.58683e-05
											0.692	5.618e-05	-1.06	-1.34717e-05	0.324	-1.022e-06	-1.06	-1.63285e-05	0.3705	1.60358e-05
											0.693	5.66e-05	-1.061	-1.34807e-05	0.325	-9.71333e-07	-1.061	-1.63533e-05	0.3715	1.62158e-05
											0.694	5.702e-05	-1.062	-1.34852e-05	0.326	-9.19333e-07	-1.062	-1.63757e-05	0.3725	1.63883e-05
											0.695	5.744e-05	-1.063	-1.34875e-05	0.327	-8.67333e-07	-1.063	-1.63982e-05	0.3735	1.65658e-05
											0.696	5.782e-05	-1.064	-1.34987e-05	0.328	-8.16667e-07	-1.064	-1.63915e-05	0.3745	1.67483e-05
											0.697	5.822e-05	-1.065	-1.3501e-05	0.329	-7.61333e-07	-1.065	-1.6441e-05	0.3755	1.69433e-05
											0.698	5.862e-05	-1.066	-1.351e-05	0.33	-6.98667e-07	-1.066	-1.64613e-05	0.3765	1.71433e-05
											0.699	5.902e-05	-1.067	-1.3519e-05	0.331	-6.46e-07	-1.067	-1.64792e-05	0.3775	1.73408e-05
											0.7	5.786e-05	-1.068	-1.35212e-05	0.332	-5.88667e-07	-1.068	-1.64995e-05	0.3785	1.75508e-05
											0.699	5.238e-05	-1.069	-1.35302e-05	0.333	-5.27333e-07	-1.069	-1.6531e-05	0.3795	1.77508e-05
											0.698	4.926e-05	-1.07	-1.3537e-05	0.334	-4.62667e-07	-1.07	-1.65535e-05	0.3805	1.79733e-05
											0.697	4.706e-05	-1.071	-1.35415e-05	0.335	-4.02667e-07	-1.071	-1.65805e-05	0.3815	1.81983e-05
											0.696	4.524e-05	-1.072	-1.35482e-05	0.336	-3.34667e-07	-1.072	-1.66188e-05	0.3825	1.84283e-05
											0.695	4.36e-05	-1.073	-1.35572e-05	0.337	-2.64e-07	-1.073	-1.66367e-05	0.3835	1.86733e-05
											0.694	4.212e-05	-1.074	-1.35617e-05	0.338	-2.09333e-07	-1.074	-1.66435e-05	0.3845	1.89258e-05
											0.693	4.078e-05	-1.075	-1.35685e-05	0.339	-1.23333e-07	-1.075	-1.67065e-05	0.3855	1.91758e-05
											0.692	3.954e-05	-1.076	-1.35752e-05	0.34	-5.26667e-08	-1.076	-1.6711e-05	0.3865	1.94558e-05
											0.691	3.838e-05	-1.077	-1.35797e-05	0.341	2e-08	-1.077	-1.67313e-05	0.3875	1.97358e-05
											0.69	3.73e-05	-1.078	-1.35887e-05	0.342	1e-07	-1.078	-1.6756e-05	0.3885	2.00358e-05
											0.689	3.626e-05	-1.079	-1.35955e-05	0.343	1.8e-07	-1.079	-1.67763e-05	0.3895	2.03408e-05
											0.688	3.526e-05	-1.08	-1.36e-05	0.344	2.53333e-07	-1.08	-1.68145e-05	0.3905	2.06458e-05
											0.687	3.432e-05	-1.081	-1.3609e-05	0.345	3.4e-07	-1.081	-1.68078e-05	0.3915	2.09608e-05
											0.686	3.342e-05	-1.082	-1.36112e-05	0.346	4.33333e-07	-1.082	-1.6837e-05	0.3925	2.12808e-05
											0.685	3.256e-05	-1.083	-1.36202e-05	0.347	5.13333e-07	-1.083	-1.68595e-05	0.3935	2.16183e-05
											0.684	3.174e-05	-1.084	-1.36292e-05	0.348	6e-07	-1.084	-1.68775e-05	0.3945	2.19733e-05
											0.683	3.1e-05	-1.085	-1.36337e-05	0.349	6.93333e-07	-1.085	-1.6909e-05	0.3955	2.23308e-05
											0.682	3.026e-05	-1.086	-1.36405e-05	0.35	7.93333e-07	-1.086	-1.69428e-05	0.3965	2.27383e-05
											0.681	2.954e-05	-1.087	-1.3645e-05	0.351	8.86667e-07	-1.087	-1.6945e-05	0.3975	2.31333e-05
											0.68	2.884e-05	-1.088	-1.3654e-05	0.352	9.86667e-07	-1.088	-1.69878e-05	0.3985	2.35083e-05
											0.679	2.816e-05	-1.089	-1.36607e-05	0.353	1.08667e-06	-1.089	-1.6999e-05	0.3995	2.39383e-05
											0.678	2.754e-05	-1.09	-1.3672e-05	0.354	1.19333e-06	-1.09	-1.70282e-05	0.4005	2.43683e-05
											0.677	2.69e-05	-1.091	-1.36765e-05	0.355	1.3e-06	-1.091	-1.70373e-05	0.4015	2.48233e-05
											0.676	2.63e-05	-1.092	-1.3681e-05	0.356	1.40667e-06	-1.092	-1.70755e-05	0.4025	2.52883e-05
											0.675	2.576e-05	-1.093	-1.36922e-05	0.357	1.51333e-06	-1.093	-1.7089e-05	0.4035	2.57633e-05
											0.674	2.52e-05	-1.094	-1.36945e-05	0.358	1.62667e-06	-1.094	-1.71205e-05	0.4045	2.62708e-05
											0.673	2.468e-05	-1.095	-1.37057e-05	0.359	1.74e-06	-1.095	-1.71228e-05	0.4055	2.67833e-05
											0.672	2.414e-05	-1.096	-1.37125e-05	0.36	1.86e-06	-1.096	-1.71453e-05	0.4065	2.73108e-05
											0.671	2.364e-05	-1.097	-1.37125e-05	0.361	1.98e-06	-1.097	-1.71723e-05	0.4075	2.78733e-05
											0.67	2.318e-05	-1.098	-1.37237e-05	0.362	2.1e-06	-1.098	-1.71768e-05	0.4085	2.84333e-05
											0.669	2.272e-05	-1.099	-1.37282e-05	0.363	2.22e-06	-1.099	-1.72555e-05	0.4095	2.90583e-05
											0.668	2.226e-05	-1.1	-1.3735e-05	0.364	2.36e-06	-1.1	-1.72915e-05	0.4105	2.96833e-05
											0.667	2.184e-05	-1.101	-1.37417e-05	0.365	2.48e-06	-1.101	-1.7296e-05	0.4115	3.03083e-05
											0.666	2.14e-05	-1.102	-1.37485e-05	0.366	2.61333e-06	-1.102	-1.73118e-05	0.4125	3.09833e-05
											0.665	2.106e-05	-1.103	-1.37575e-05	0.367	2.74e-06	-1.103	-1.73298e-05	0.4135	3.16333e-05
											0.664	2.068e-05	-1.104	-1.37642e-05	0.368	2.88667e-06	-1.104	-1.73568e-05	0.4145	3.23583e-05
											0.663	2.03e-05	-1.105	-1.37755e-05	0.369	3.03333e-06	-1.105	-1.73793e-05	0.4155	3.31333e-05
											0.662	1.9976e-05	-1.106	-1.37777e-05	0.37	3.16667e-06	-1.106	-1.74108e-05	0.4165	3.38583e-05
											0.661	1.9598e-05	-1.107	-1.37912e-05	0.371	3.33333e-06	-1.107	-1.74153e-05	0.4175	3.46583e-05
											0.66	1.9274e-05	-1.108	-1.37957e-05	0.372	3.48e-06	-1.108	-1.74512e-05	0.4185	3.54833e-05
											0.659	1.895e-05	-1.109	-1.38025e-05	0.373	3.62667e-06	-1.109	-1.74557e-05	0.4195	3.63083e-05
											0.658	1.864e-05	-1.11	-1.3816e-05	0.374	3.79333e-06	-1.11	-1.7512e-05	0.4205	3.71583e-05
											0.657	1.8366e-05	-1.111	-1.38182e-05	0.375	3.95333e-06	-1.111	-1.753e-05	0.4215	3.80333e-05
											0.656	1.809e-05	-1.112	-1.38272e-05	0.376	4.11333e-06	-1.112	-1.75368e-05	0.4225	3.90083e-05
											0.655	1.7848e-05	-1.113	-1.3834e-05	0.377	4.29333e-06	-1.113	-1.75728e-05	0.4235	3.99833e-05
											0.654	1.7582e-05	-1.114	-1.38407e-05	0.378	4.45333e-06	-1.114	-1.75908e-05	0.4245	4.09333e-05
											0.653	1.7334e-05	-1.115	-1.3852e-05	0.379	4.63333e-06	-1.115	-1.76132e-05	0.4255	4.19583e-05
											0.652	1.7104e-05	-1.116	-1.38565e-05	0.38	4.79333e-06	-1.116	-1.76402e-05	0.4265	4.30083e-05
											0.651	1.689e-05	-1.117	-1.38655e-05	0.381	4.97333e-06	-1.117	-1.7665e-05	0.4275	4.41083e-05
											0.65	1.6668e-05	-1.118	-1.38745e-05	0.382	5.15333e-06	-1.118	-1.771e-05	0.4285	4.51833e-05
											0.649	1.6466e-05	-1.119	-1.38812e-05	0.383	5.35333e-06	-1.119	-1.77235e-05	0.4295	4.62833e-05
											0.648	1.6244e-05	-1.12	-1.3888e-05	0.384	5.53333e-06	-1.12	-1.77595e-05	0.4305	4.73583e-05
											0.647	1.607e-05	-1.121	-1.38925e-05	0.385	5.72667e-06	-1.121	-1.7773e-05	0.4315	4.84583e-05
											0.646	1.5908e-05	-1.122	-1.39015e-05	0.386	5.92e-06	-1.122	-1.77887e-05	0.4325	4.95333e-05
											0.645	1.5756e-05	-1.123	-1.39082e-05	0.387	6.13333e-06	-1.123	-1.78135e-05	0.4335	5.06583e-05
											0.644	1.561e-05	-1.124	-1.39217e-05	0.388	6.29333e-06	-1.124	-1.78427e-05	0.4345	5.17583e-05
											0.643	1.5442e-05	-1.125	-1.39285e-05	0.389	6.5e-06	-1.125	-1.78765e-05	0.4355	5.28333e-05
											0.642	1.5284e-05	-1.126	-1.39352e-05	0.39	6.71333e-06	-1.126	-1.79057e-05	0.4365	5.39083e-05
											0.641	1.5174e-05	-1.127	-1.39487e-05	0.391	6.9e-06	-1.127	-1.7926e-05	0.4375	5.49083e-05
											0.64	1.5036e-05	-1.128	-1.39465e-05	0.392	7.14667e-06	-1.128	-1.7926e-05	0.4385	5.58833e-05
											0.639	1.4916e-05	-1.129	-1.39577e-05	0.393	7.34e-06	-1.129	-1.79688e-05	0.4395	5.68333e-05
											0.638	1.4816e-05	-1.13	-1.39712e-05	0.394	7.57333e-06	-1.13	-1.79913e-05	0.4405	5.77583e-05
											0.637	1.472e-05	-1.131	-1.39735e-05	0.395	7.80667e-06	-1.131	-1.80228e-05	0.4415	5.86583e-05
											0.636	1.4606e-05	-1.132	-1.39847e-05	0.396	8.00667e-06	-1.132	-1.80498e-05	0.4425	5.94583e-05
											0.635	1.4494e-05	-1.133	-1.39915e-05	0.397	8.22e-06	-1.133	-1.80723e-05	0.4435	6.02083e-05
											0.634	1.4408e-05	-1.134	-1.39982e-05	0.398	8.43333e-06	-1.134	-1.81015e-05	0.4445	6.09333e-05
											0.633	1.432e-05	-1.135	-1.4005e-05	0.399	8.66e-06	-1.135	-1.8124e-05	0.4455	6.16083e-05
											0.632	1.4244e-05	-1.136	-1.40185e-05	0.4	8.89333e-06	-1.136	-1.816e-05	0.4465	6.22833e-05
											0.631	1.4162e-05	-1.137	-1.40275e-05	0.401	9.12667e-06	-1.137	-1.82028e-05	0.4475	6.29833e-05
											0.63	1.4084e-05	-1.138	-1.4032e-05	0.402	9.36667e-06	-1.138	-1.82253e-05	0.4485	6.36083e-05
											0.629	1.4006e-05	-1.139	-1.40455e-05	0.403	9.60667e-06	-1.139	-1.82568e-05	0.4495	6.42083e-05
											0.628	1.397e-05	-1.14	-1.40455e-05	0.404	9.86667e-06	-1.14	-1.8268e-05	0.4505	6.48083e-05
											0.627	1.393e-05	-1.141	-1.40612e-05	0.405	1.00867e-05	-1.141	-1.8304e-05	0.4515	6.53583e-05
											0.626	1.3872e-05	-1.142	-1.40635e-05	0.406	1.03533e-05	-1.142	-1.83535e-05	0.4525	6.59833e-05
											0.625	1.3818e-05	-1.143	-1.40747e-05	0.407	1.064e-05	-1.143	-1.8385e-05	0.4535	6.65583e-05
											0.624	1.378e-05	-1.144	-1.40837e-05	0.408	1.08267e-05	-1.144	-1.84075e-05	0.4545	6.70833e-05
											0.623	1.3712e-05	-1.145	-1.40905e-05	0.409	1.11533e-05	-1.145	-1.84165e-05	0.4555	6.76583e-05
											0.622	1.3688e-05	-1.146	-1.40995e-05	0.41	1.13267e-05	-1.146	-1.84435e-05	0.4565	6.81583e-05
											0.621	1.361e-05	-1.147	-1.41107e-05	0.411	1.164e-05	-1.147	-1.8484e-05	0.4575	6.87333e-05
											0.62	1.3576e-05	-1.148	-1.41175e-05	0.412	1.19533e-05	-1.148	-1.8511e-05	0.4585	6.92833e-05
											0.619	1.358e-05	-1.149	-1.41265e-05	0.413	1.21733e-05	-1.149	-1.85178e-05	0.4595	6.97833e-05
											0.618	1.3552e-05	-1.15	-1.41355e-05	0.414	1.244e-05	-1.15	-1.85605e-05	0.4605	7.03583e-05
											0.617	1.3554e-05	-1.151	-1.41445e-05	0.415	1.27267e-05	-1.151	-1.85785e-05	0.4615	7.09333e-05
											0.616	1.3488e-05	-1.152	-1.41512e-05	0.416	1.30067e-05	-1.152	-1.861e-05	0.4625	7.14333e-05
											0.615	1.3466e-05	-1.153	-1.41647e-05	0.417	1.32933e-05	-1.153	-1.86415e-05	0.4635	7.19833e-05
											0.614	1.3448e-05	-1.154	-1.41692e-05	0.418	1.35867e-05	-1.154	-1.86753e-05	0.4645	7.25083e-05
											0.613	1.3424e-05	-1.155	-1.41782e-05	0.419	1.38933e-05	-1.155	-1.8718e-05	0.4655	7.31333e-05
											0.612	1.3408e-05	-1.156	-1.41917e-05	0.42	1.418e-05	-1.156	-1.87338e-05	0.4665	7.37083e-05
											0.611	1.3392e-05	-1.157	-1.41962e-05	0.421	1.446e-05	-1.157	-1.87697e-05	0.4675	7.41833e-05
											0.61	1.3372e-05	-1.158	-1.42052e-05	0.422	1.47667e-05	-1.158	-1.88012e-05	0.4685	7.47833e-05
											0.609	1.3402e-05	-1.159	-1.42165e-05	0.423	1.50333e-05	-1.159	-1.8826e-05	0.4695	7.52083e-05
											0.608	1.336e-05	-1.16	-1.4221e-05	0.424	1.534e-05	-1.16	-1.88507e-05	0.4705	7.57583e-05
											0.607	1.3352e-05	-1.161	-1.42322e-05	0.425	1.56533e-05	-1.161	-1.888e-05	0.4715	7.63083e-05
											0.606	1.3356e-05	-1.162	-1.42412e-05	0.426	1.59667e-05	-1.162	-1.89183e-05	0.4725	7.68083e-05
											0.605	1.3316e-05	-1.163	-1.4248e-05	0.427	1.626e-05	-1.163	-1.89363e-05	0.4735	7.74333e-05
											0.604	1.331e-05	-1.164	-1.4257e-05	0.428	1.65733e-05	-1.164	-1.89812e-05	0.4745	7.80333e-05
											0.603	1.3318e-05	-1.165	-1.42705e-05	0.429	1.69e-05	-1.165	-1.90263e-05	0.4755	7.85083e-05
											0.602	1.3282e-05	-1.166	-1.42772e-05	0.43	1.72067e-05	-1.166	-1.90443e-05	0.4765	7.90833e-05
											0.601	1.3286e-05	-1.167	-1.42817e-05	0.431	1.75467e-05	-1.167	-1.90668e-05	0.4775	7.96083e-05
											0.6	1.3284e-05	-1.168	-1.42975e-05	0.432	1.78467e-05	-1.168	-1.91005e-05	0.4785	8.02083e-05
											0.599	1.33e-05	-1.169	-1.4302e-05	0.433	1.82e-05	-1.169	-1.9132e-05	0.4795	8.07583e-05
											0.598	1.3278e-05	-1.17	-1.43155e-05	0.434	1.84933e-05	-1.17	-1.9141e-05	0.4805	8.13083e-05
											0.597	1.3282e-05	-1.171	-1.43245e-05	0.435	1.886e-05	-1.171	-1.9195e-05	0.4815	8.18083e-05
											0.596	1.3264e-05	-1.172	-1.43312e-05	0.436	1.918e-05	-1.172	-1.92288e-05	0.4825	8.22833e-05
											0.595	1.3232e-05	-1.173	-1.43402e-05	0.437	1.95867e-05	-1.173	-1.92467e-05	0.4835	8.27333e-05
											0.594	1.3234e-05	-1.174	-1.43515e-05	0.438	1.99533e-05	-1.174	-1.9303e-05	0.4845	8.33083e-05
											0.593	1.3244e-05	-1.175	-1.43627e-05	0.439	2.02867e-05	-1.175	-1.93277e-05	0.4855	8.38333e-05
											0.592	1.3222e-05	-1.176	-1.43695e-05	0.44	2.05933e-05	-1.176	-1.93525e-05	0.4865	8.43583e-05
											0.591	1.3224e-05	-1.177	-1.43852e-05	0.441	2.09667e-05	-1.177	-1.9384e-05	0.4875	8.49333e-05
											0.59	1.3248e-05	-1.178	-1.43898e-05	0.442	2.13333e-05	-1.178	-1.94155e-05	0.4885	8.54333e-05
											0.589	1.323e-05	-1.179	-1.43987e-05	0.443	2.168e-05	-1.179	-1.9447e-05	0.4895	8.59833e-05
											0.588	1.321e-05	-1.18	-1.44122e-05	0.444	2.20267e-05	-1.18	-1.94852e-05	0.4905	8.64333e-05
											0.587	1.3224e-05	-1.181	-1.44213e-05	0.445	2.242e-05	-1.181	-1.9519e-05	0.4915	8.70583e-05
											0.586	1.32e-05	-1.182	-1.44302e-05	0.446	2.282e-05	-1.182	-1.9546e-05	0.4925	8.76083e-05
											0.585	1.32e-05	-1.183	-1.44415e-05	0.447	2.31533e-05	-1.183	-1.9573e-05	0.4935	8.80333e-05
											0.584	1.3176e-05	-1.184	-1.44505e-05	0.448	2.35267e-05	-1.184	-1.95933e-05	0.4945	8.85083e-05
											0.583	1.3162e-05	-1.185	-1.44617e-05	0.449	2.38933e-05	-1.185	-1.96315e-05	0.4955	8.90583e-05
											0.582	1.3152e-05	-1.186	-1.4473e-05	0.45	2.43267e-05	-1.186	-1.9681e-05	0.4965	8.95333e-05
											0.581	1.3172e-05	-1.187	-1.44865e-05	0.451	2.47667e-05	-1.187	-1.9717e-05	0.4975	9.03583e-05
											0.58	1.3158e-05	-1.188	-1.44955e-05	0.452	2.51867e-05	-1.188	-1.97485e-05	0.4985	9.12333e-05
											0.579	1.3138e-05	-1.189	-1.45067e-05	0.453	2.55467e-05	-1.189	-1.97665e-05	0.4995	9.15333e-05
											0.578	1.3122e-05	-1.19	-1.45135e-05	0.454	2.59467e-05	-1.19	-1.97957e-05	0.5005	9.19583e-05
											0.577	1.3106e-05	-1.191	-1.45225e-05	0.455	2.632e-05	-1.191	-1.98408e-05	0.5015	9.23583e-05
											0.576	1.3106e-05	-1.192	-1.45337e-05	0.456	2.66733e-05	-1.192	-1.9879e-05	0.5025	9.28083e-05
											0.575	1.3082e-05	-1.193	-1.45472e-05	0.457	2.71333e-05	-1.193	-1.9906e-05	0.5035	9.33583e-05
											0.574	1.3082e-05	-1.194	-1.45562e-05	0.458	2.75733e-05	-1.194	-1.9942e-05	0.5045	9.39083e-05
											0.573	1.3058e-05	-1.195	-1.45652e-05	0.459	2.79533e-05	-1.195	-1.99577e-05	0.5055	9.43833e-05
											0.572	1.3058e-05	-1.196	-1.45787e-05	0.46	2.83467e-05	-1.196	-1.99915e-05	0.5065	9.48333e-05
											0.571	1.3036e-05	-1.197	-1.45855e-05	0.461	2.87467e-05	-1.197	-2.00387e-05	0.5075	9.52333e-05
											0.57	1.3022e-05	-1.198	-1.45967e-05	0.462	2.922e-05	-1.198	-2.0077e-05	0.5085	9.57583e-05
											0.569	1.2984e-05	-1.199	-1.4608e-05	0.463	2.96067e-05	-1.199	-2.01175e-05	0.5095	9.61833e-05
											0.568	1.2972e-05	-1.2	-1.4617e-05	0.464	3.00133e-05	-1.2	-2.01355e-05	0.5105	9.66833e-05
											0.567	1.2946e-05	-1.201	-1.46282e-05	0.465	3.046e-05	-1.201	-2.0167e-05	0.5115	9.72333e-05
											0.566	1.294e-05	-1.202	-1.46395e-05	0.466	3.08867e-05	-1.202	-2.02053e-05	0.5125	9.77083e-05
											0.565	1.2918e-05	-1.203	-1.46462e-05	0.467	3.13133e-05	-1.203	-2.02412e-05	0.5135	9.81833e-05
											0.564	1.2892e-05	-1.204	-1.46552e-05	0.468	3.17133e-05	-1.204	-2.02615e-05	0.5145	9.86583e-05
											0.563	1.2888e-05	-1.205	-1.46687e-05	0.469	3.22733e-05	-1.205	-2.03042e-05	0.5155	9.90583e-05
											0.562	1.2866e-05	-1.206	-1.468e-05	0.47	3.26733e-05	-1.206	-2.03358e-05	0.5165	9.95583e-05
											0.561	1.2844e-05	-1.207	-1.4689e-05	0.471	3.31533e-05	-1.207	-2.03785e-05	0.5175	0.000100083
											0.56	1.2802e-05	-1.208	-1.47002e-05	0.472	3.364e-05	-1.208	-2.03987e-05	0.5185	0.000100483
											0.559	1.2786e-05	-1.209	-1.47115e-05	0.473	3.408e-05	-1.209	-2.04415e-05	0.5195	0.000100933
											0.558	1.2748e-05	-1.21	-1.47182e-05	0.474	3.45667e-05	-1.21	-2.04797e-05	0.5205	0.000101308
											0.557	1.2708e-05	-1.211	-1.47317e-05	0.475	3.49667e-05	-1.211	-2.05112e-05	0.5215	0.000101708
											0.556	1.2684e-05	-1.212	-1.47475e-05	0.476	3.54467e-05	-1.212	-2.05562e-05	0.5225	0.000102108
											0.555	1.2664e-05	-1.213	-1.47587e-05	0.477	3.59267e-05	-1.213	-2.05832e-05	0.5235	0.000102358
											0.554	1.2642e-05	-1.214	-1.47677e-05	0.478	3.64467e-05	-1.214	-2.06125e-05	0.5245	0.000102858
											0.553	1.2618e-05	-1.215	-1.47812e-05	0.479	3.69467e-05	-1.215	-2.06485e-05	0.5255	0.000103383
											0.552	1.2576e-05	-1.216	-1.47925e-05	0.48	3.73933e-05	-1.216	-2.06912e-05	0.5265	0.000103783
											0.551	1.2524e-05	-1.217	-1.47992e-05	0.481	3.782e-05	-1.217	-2.07227e-05	0.5275	0.000104133
											0.55	1.2504e-05	-1.218	-1.48105e-05	0.482	3.83133e-05	-1.218	-2.07543e-05	0.5285	0.000104383
											0.549	1.2454e-05	-1.219	-1.48218e-05	0.483	3.882e-05	-1.219	-2.0806e-05	0.5295	0.000104833
											0.548	1.2422e-05	-1.22	-1.4833e-05	0.484	3.93067e-05	-1.22	-2.08465e-05	0.5305	0.000105283
											0.547	1.2388e-05	-1.221	-1.48465e-05	0.485	3.984e-05	-1.221	-2.08668e-05	0.5315	0.000105483
											0.546	1.2326e-05	-1.222	-1.486e-05	0.486	4.034e-05	-1.222	-2.09072e-05	0.5325	0.000105883
											0.545	1.2304e-05	-1.223	-1.48667e-05	0.487	4.074e-05	-1.223	-2.09455e-05	0.5335	0.000106083
											0.544	1.2246e-05	-1.224	-1.48735e-05	0.488	4.12133e-05	-1.224	-2.09928e-05	0.5345	0.000106358
											0.543	1.2206e-05	-1.225	-1.48915e-05	0.489	4.17267e-05	-1.225	-2.10355e-05	0.5355	0.000106658
											0.542	1.2154e-05	-1.226	-1.48982e-05	0.49	4.21667e-05	-1.226	-2.10647e-05	0.5365	0.000106858
											0.541	1.2102e-05	-1.227	-1.4914e-05	0.491	4.256e-05	-1.227	-2.10963e-05	0.5375	0.000107133
											0.54	1.2046e-05	-1.228	-1.4923e-05	0.492	4.326e-05	-1.228	-2.11255e-05	0.5385	0.000107458
											0.539	1.1986e-05	-1.229	-1.49387e-05	0.493	4.38067e-05	-1.229	-2.11637e-05	0.5395	0.000107633
											0.538	1.1932e-05	-1.23	-1.495e-05	0.494	4.42867e-05	-1.23	-2.1202e-05	0.5405	0.000107858
											0.537	1.1888e-05	-1.231	-1.4959e-05	0.495	4.47467e-05	-1.231	-2.1238e-05	0.5415	0.000108058
											0.536	1.1848e-05	-1.232	-1.49725e-05	0.496	4.51933e-05	-1.232	-2.1274e-05	0.5425	0.000108283
											0.535	1.1784e-05	-1.233	-1.49837e-05	0.497	4.54733e-05	-1.233	-2.131e-05	0.5435	0.000108608
											0.534	1.1724e-05	-1.234	-1.49927e-05	0.498	4.60133e-05	-1.234	-2.13393e-05	0.5445	0.000108658
											0.533	1.1636e-05	-1.235	-1.50062e-05	0.499	4.66133e-05	-1.235	-2.13955e-05	0.5455	0.000108708
											0.532	1.1574e-05	-1.236	-1.5022e-05	0.5	4.71867e-05	-1.236	-2.1418e-05	0.5465	0.000108808
											0.531	1.1488e-05	-1.237	-1.5031e-05	0.501	4.77733e-05	-1.237	-2.14562e-05	0.5475	0.000108908
											0.53	1.1416e-05	-1.238	-1.504e-05	0.502	4.83467e-05	-1.238	-2.1481e-05	0.5485	0.000109133
											0.529	1.135e-05	-1.239	-1.50557e-05	0.503	4.89333e-05	-1.239	-2.15238e-05	0.5495	0.000109283
											0.528	1.1254e-05	-1.24	-1.5067e-05	0.504	4.94533e-05	-1.24	-2.1562e-05	0.5505	0.000109383
											0.527	1.1178e-05	-1.241	-1.50782e-05	0.505	4.99867e-05	-1.241	-2.15957e-05	0.5515	0.000109508
											0.526	1.111e-05	-1.242	-1.50872e-05	0.506	5.054e-05	-1.242	-2.16407e-05	0.5525	0.000109483
											0.525	1.1024e-05	-1.243	-1.51007e-05	0.507	5.11067e-05	-1.243	-2.16565e-05	0.5535	0.000109533
											0.524	1.0946e-05	-1.244	-1.5112e-05	0.508	5.16933e-05	-1.244	-2.17038e-05	0.5545	0.000109483
											0.523	1.084e-05	-1.245	-1.5121e-05	0.509	5.22533e-05	-1.245	-2.17487e-05	0.5555	0.000109708
											0.522	1.0722e-05	-1.246	-1.51345e-05	0.51	5.28333e-05	-1.246	-2.1778e-05	0.5565	0.000109783
											0.521	1.0634e-05	-1.247	-1.51457e-05	0.511	5.33733e-05	-1.247	-2.18095e-05	0.5575	0.000109683
											0.52	1.0546e-05	-1.248	-1.51547e-05	0.512	5.39e-05	-1.248	-2.18567e-05	0.5585	0.000109608
											0.519	1.0406e-05	-1.249	-1.51682e-05	0.513	5.452e-05	-1.249	-2.18883e-05	0.5595	0.000109633
											0.518	1.0282e-05	-1.25	-1.51817e-05	0.514	5.50533e-05	-1.25	-2.19377e-05	0.5605	0.000109458
											0.517	1.0202e-05	-1.251	-1.5193e-05	0.515	5.56067e-05	-1.251	-2.19332e-05	0.5615	0.000109483
											0.516	1.0098e-05	-1.252	-1.52042e-05	0.516	5.62e-05	-1.252	-2.2003e-05	0.5625	0.000109458
											0.515	9.958e-06	-1.253	-1.52155e-05	0.517	5.67e-05	-1.253	-2.20345e-05	0.5635	0.000109483
											0.514	9.836e-06	-1.254	-1.52267e-05	0.518	5.73067e-05	-1.254	-2.20682e-05	0.5645	0.000109433
											0.513	9.7e-06	-1.255	-1.5238e-05	0.519	5.78933e-05	-1.255	-2.20998e-05	0.5655	0.000109308
											0.512	9.558e-06	-1.256	-1.5247e-05	0.52	5.852e-05	-1.256	-2.21402e-05	0.5665	0.000109333
											0.511	9.418e-06	-1.257	-1.5265e-05	0.521	5.91733e-05	-1.257	-2.2174e-05	0.5675	0.000109208
											0.51	9.29e-06	-1.258	-1.52717e-05	0.522	5.97e-05	-1.258	-2.22167e-05	0.5685	0.000109258
											0.509	9.122e-06	-1.259	-1.5283e-05	0.523	6.02667e-05	-1.259	-2.22527e-05	0.5695	0.000109208
											0.508	8.99e-06	-1.26	-1.52965e-05	0.524	6.08667e-05	-1.26	-2.22843e-05	0.5705	0.000109033
											0.507	8.84e-06	-1.261	-1.53077e-05	0.525	6.14e-05	-1.261	-2.23067e-05	0.5715	0.000108858
											0.506	8.674e-06	-1.262	-1.5319e-05	0.526	6.2e-05	-1.262	-2.23653e-05	0.5725	0.000108733
											0.505	8.504e-06	-1.263	-1.5328e-05	0.527	6.24667e-05	-1.263	-2.239e-05	0.5735	0.000108658
											0.504	8.324e-06	-1.264	-1.5346e-05	0.528	6.29333e-05	-1.264	-2.23135e-05	0.5745	0.000108433
											0.503	8.118e-06	-1.265	-1.5355e-05	0.529	6.34e-05	-1.265	-2.2381e-05	0.5755	0.000108333
											0.502	7.958e-06	-1.266	-1.5364e-05	0.53	6.4e-05	-1.266	-2.24418e-05	0.5765	0.000108308
											0.501	7.764e-06	-1.267	-1.53775e-05	0.531	6.46e-05	-1.267	-2.25273e-05	0.5775	0.000108283
											0.5	7.544e-06	-1.268	-1.53887e-05	0.532	6.50667e-05	-1.268	-2.25632e-05	0.5785	0.000108183
											0.499	7.352e-06	-1.269	-1.54022e-05	0.533	6.56667e-05	-1.269	-2.2588e-05	0.5795	0.000107983
											0.498	7.152e-06	-1.27	-1.54135e-05	0.534	6.62667e-05	-1.27	-2.26465e-05	0.5805	0.000107933
											0.497	6.944e-06	-1.271	-1.54292e-05	0.535	6.7e-05	-1.271	-2.27725e-05	0.5815	0.000107883
											0.496	6.708e-06	-1.272	-1.54382e-05	0.536	6.73333e-05	-1.272	-2.27635e-05	0.5825	0.000107758
											0.495	6.454e-06	-1.273	-1.54495e-05	0.537	6.79333e-05	-1.273	-2.27815e-05	0.5835	0.000107608
											0.494	6.228e-06	-1.274	-1.54652e-05	0.538	6.85333e-05	-1.274	-2.28108e-05	0.5845	0.000107358
											0.493	5.964e-06	-1.275	-1.54743e-05	0.539	6.9e-05	-1.275	-2.28468e-05	0.5855	0.000107208
											0.492	5.704e-06	-1.276	-1.54855e-05	0.54	6.95333e-05	-1.276	-2.2876e-05	0.5865	0.000107083
											0.491	5.446e-06	-1.277	-1.5499e-05	0.541	7.00667e-05	-1.277	-2.29165e-05	0.5875	0.000106983
											0.49	5.156e-06	-1.278	-1.5508e-05	0.542	7.06e-05	-1.278	-2.29525e-05	0.5885	0.000106908
											0.489	4.918e-06	-1.279	-1.55237e-05	0.543	7.12667e-05	-1.279	-2.29795e-05	0.5895	0.000106733
											0.488	4.614e-06	-1.28	-1.55327e-05	0.544	7.16667e-05	-1.28	-2.30223e-05	0.5905	0.000106658
											0.487	4.318e-06	-1.281	-1.55485e-05	0.545	7.22e-05	-1.281	-2.3065e-05	0.5915	0.000106558
											0.486	4.03e-06	-1.282	-1.55553e-05	0.546	7.36e-05	-1.282	-2.30853e-05	0.5925	0.000106308
											0.485	3.682e-06	-1.283	-1.55732e-05	0.547	7.46667e-05	-1.283	-2.3128e-05	0.5935	0.000106258
											0.484	3.372e-06	-1.284	-1.5589e-05	0.548	7.5e-05	-1.284	-2.3155e-05	0.5945	0.000106308
											0.483	3.022e-06	-1.285	-1.55912e-05	0.549	7.52e-05	-1.285	-2.32022e-05	0.5955	0.000106058
											0.482	2.674e-06	-1.286	-1.5607e-05	0.55	7.56e-05	-1.286	-2.32338e-05	0.5965	0.000106008
											0.481	2.338e-06	-1.287	-1.56182e-05	0.551	7.59333e-05	-1.287	-2.32787e-05	0.5975	0.000105808
											0.48	1.9366e-06	-1.288	-1.5634e-05	0.552	7.64e-05	-1.288	-2.33035e-05	0.5985	0.000105508
											0.479	1.6062e-06	-1.289	-1.56407e-05	0.553	7.68e-05	-1.289	-2.33238e-05	0.5995	0.000105508
											0.478	1.2196e-06	-1.29	-1.56565e-05	0.554	7.72e-05	-1.29	-2.33575e-05	0.6005	0.000105358
											0.477	7.96e-07	-1.291	-1.567e-05	0.555	7.77333e-05	-1.291	-2.34115e-05	0.6015	0.000105408
											0.476	3.976e-07	-1.292	-1.5679e-05	0.556	7.82667e-05	-1.292	-2.34362e-05	0.6025	0.000105308
											0.475	-1.0096e-08	-1.293	-1.56925e-05	0.557	7.86667e-05	-1.293	-2.3461e-05	0.6035	0.000105083
											0.474	-4.752e-07	-1.294	-1.57037e-05	0.558	7.90667e-05	-1.294	-2.35083e-05	0.6045	0.000105058
											0.473	-8.822e-07	-1.295	-1.5715e-05	0.559	7.95333e-05	-1.295	-2.35285e-05	0.6055	0.000104858
											0.472	-1.343e-06	-1.296	-1.57262e-05	0.56	7.98667e-05	-1.296	-2.35667e-05	0.6065	0.000104883
											0.471	-1.8062e-06	-1.297	-1.5742e-05	0.561	8.02667e-05	-1.297	-2.3605e-05	0.6075	0.000104858
											0.47	-2.256e-06	-1.298	-1.57487e-05	0.562	8.08667e-05	-1.298	-2.36388e-05	0.6085	0.000104683
											0.469	-2.728e-06	-1.299	-1.576e-05	0.563	8.14e-05	-1.299	-2.3668e-05	0.6095	0.000104558
											0.468	-3.228e-06	-1.3	-1.5778e-05	0.564	8.17333e-05	-1.3	-2.37085e-05	0.6105	0.000104458
											0.467	-3.744e-06	-1.301	-1.57847e-05	0.565	8.21333e-05	-1.301	-2.3767e-05	0.6115	0.000104208
											0.466	-4.26e-06	-1.302	-1.57982e-05	0.566	8.26667e-05	-1.302	-2.37963e-05	0.6125	0.000104133
											0.465	-4.788e-06	-1.303	-1.58117e-05	0.567	8.30667e-05	-1.303	-2.38233e-05	0.6135	0.000104008
											0.464	-5.322e-06	-1.304	-1.58207e-05	0.568	8.33333e-05	-1.304	-2.38728e-05	0.6145	0.000104033
											0.463	-5.906e-06	-1.305	-1.58342e-05	0.569	8.38e-05	-1.305	-2.3902e-05	0.6155	0.000103958
											0.462	-6.464e-06	-1.306	-1.58432e-05	0.57	8.42e-05	-1.306	-2.39402e-05	0.6165	0.000103783
											0.461	-6.996e-06	-1.307	-1.58567e-05	0.571	8.46667e-05	-1.307	-2.39897e-05	0.6175	0.000103733
											0.46	-7.57e-06	-1.308	-1.5868e-05	0.572	8.50667e-05	-1.308	-2.401e-05	0.6185	0.000103633
											0.459	-8.16e-06	-1.309	-1.58837e-05	0.573	8.54667e-05	-1.309	-2.40707e-05	0.6195	0.000103708
											0.458	-8.75e-06	-1.31	-1.5895e-05	0.574	8.58667e-05	-1.31	-2.40977e-05	0.6205	0.000103608
											0.457	-9.342e-06	-1.311	-1.59017e-05	0.575	8.62667e-05	-1.311	-2.41293e-05	0.6215	0.000103458
											0.456	-1.0006e-05	-1.312	-1.59175e-05	0.576	8.65333e-05	-1.312	-2.41833e-05	0.6225	0.000103358
											0.455	-1.0644e-05	-1.313	-1.59265e-05	0.577	8.68667e-05	-1.313	-2.42012e-05	0.6235	0.000103258
											0.454	-1.1268e-05	-1.314	-1.59422e-05	0.578	8.72e-05	-1.314	-2.42485e-05	0.6245	0.000103083
											0.453	-1.1932e-05	-1.315	-1.59535e-05	0.579	8.75333e-05	-1.315	-2.42868e-05	0.6255	0.000103008
											0.452	-1.2556e-05	-1.316	-1.59693e-05	0.58	8.78667e-05	-1.316	-2.43295e-05	0.6265	0.000102833
											0.451	-1.3196e-05	-1.317	-1.59782e-05	0.581	8.81333e-05	-1.317	-2.4352e-05	0.6275	0.000102958
											0.45	-1.386e-05	-1.318	-1.59872e-05	0.582	8.84667e-05	-1.318	-2.44015e-05	0.6285	0.000102983
											0.449	-1.4534e-05	-1.319	-1.6003e-05	0.583	8.88e-05	-1.319	-2.44375e-05	0.6295	0.000102808
											0.448	-1.523e-05	-1.32	-1.6012e-05	0.584	8.90667e-05	-1.32	-2.44735e-05	0.6305	0.000102858
											0.447	-1.5904e-05	-1.321	-1.60255e-05	0.585	8.93333e-05	-1.321	-2.4505e-05	0.6315	0.000102733
											0.446	-1.66e-05	-1.322	-1.60412e-05	0.586	8.97333e-05	-1.322	-2.45523e-05	0.6325	0.000102808
											0.445	-1.7298e-05	-1.323	-1.6048e-05	0.587	8.99333e-05	-1.323	-2.45883e-05	0.6335	0.000102658
											0.444	-1.8018e-05	-1.324	-1.60615e-05	0.588	9.01333e-05	-1.324	-2.4631e-05	0.6345	0.000102558
											0.443	-1.8724e-05	-1.325	-1.60727e-05	0.589	9.04667e-05	-1.325	-2.46782e-05	0.6355	0.000102508
											0.442	-1.9404e-05	-1.326	-1.60862e-05	0.59	9.07333e-05	-1.326	-2.4721e-05	0.6365	0.000102508
											0.441	-2.014e-05	-1.327	-1.60975e-05	0.591	9.09333e-05	-1.327	-2.47592e-05	0.6375	0.000102333
											0.44	-2.082e-05	-1.328	-1.6111e-05	0.592	9.12e-05	-1.328	-2.48042e-05	0.6385	0.000102283
											0.439	-2.15e-05	-1.329	-1.61222e-05	0.593	9.14e-05	-1.329	-2.48537e-05	0.6395	0.000102283
											0.438	-2.224e-05	-1.33	-1.61312e-05	0.594	9.16667e-05	-1.33	-2.48943e-05	0.6405	0.000102308
											0.437	-2.294e-05	-1.331	-1.6147e-05	0.595	9.19333e-05	-1.331	-2.4937e-05	0.6415	0.000102308
											0.436	-2.368e-05	-1.332	-1.6156e-05	0.596	9.22667e-05	-1.332	-2.49753e-05	0.6425	0.000102283
											0.435	-2.434e-05	-1.333	-1.61672e-05	0.597	9.24e-05	-1.333	-2.5018e-05	0.6435	0.000102208
											0.434	-2.508e-05	-1.334	-1.6183e-05	0.598	9.26e-05	-1.334	-2.50742e-05	0.6445	0.000102183
											0.433	-2.572e-05	-1.335	-1.61898e-05	0.599	9.28667e-05	-1.335	-2.51282e-05	0.6455	0.000102308
											0.432	-2.64e-05	-1.336	-1.62032e-05	0.6	9.3e-05	-1.336	-2.51575e-05	0.6465	0.000102208
											0.431	-2.708e-05	-1.337	-1.62145e-05	0.601	9.31333e-05	-1.337	-2.52205e-05	0.6475	0.000102108
											0.43	-2.774e-05	-1.338	-1.6228e-05	0.602	9.32e-05	-1.338	-2.52587e-05	0.6485	0.000101983
											0.429	-2.846e-05	-1.339	-1.6237e-05	0.603	9.34e-05	-1.339	-2.53195e-05	0.6495	0.000101983
											0.428	-2.914e-05	-1.34	-1.62528e-05	0.604	9.36667e-05	-1.34	-2.53667e-05	0.6505	0.000101958
											0.427	-2.978e-05	-1.341	-1.6264e-05	0.605	9.39333e-05	-1.341	-2.54208e-05	0.6515	0.000101958
											0.426	-3.042e-05	-1.342	-1.6273e-05	0.606	9.4e-05	-1.342	-2.54702e-05	0.6525	0.000102058
											0.425	-3.102e-05	-1.343	-1.62887e-05	0.607	9.40667e-05	-1.343	-2.5504e-05	0.6535	0.000102008
											0.424	-3.166e-05	-1.344	-1.62955e-05	0.608	9.42667e-05	-1.344	-2.5549e-05	0.6545	0.000101958
											0.423	-3.224e-05	-1.345	-1.6309e-05	0.609	9.44667e-05	-1.345	-2.56098e-05	0.6555	0.000101958
											0.422	-3.284e-05	-1.346	-1.63225e-05	0.61	9.44667e-05	-1.346	-2.56525e-05	0.6565	0.000101908
											0.421	-3.34e-05	-1.347	-1.63292e-05	0.611	9.46667e-05	-1.347	-2.56997e-05	0.6575	0.000102033
											0.42	-3.396e-05	-1.348	-1.63427e-05	0.612	9.48667e-05	-1.348	-2.5765e-05	0.6585	0.000102058
											0.419	-3.452e-05	-1.349	-1.63562e-05	0.613	9.5e-05	-1.349	-2.58032e-05	0.6595	0.000101983
											0.418	-3.506e-05	-1.35	-1.63697e-05	0.614	9.52e-05	-1.35	-2.58617e-05	0.6605	0.000102033
											0.417	-3.554e-05	-1.351	-1.63742e-05	0.615	9.53333e-05	-1.351	-2.59045e-05	0.6615	0.000101883
											0.416	-3.608e-05	-1.352	-1.63923e-05	0.616	9.53333e-05	-1.352	-2.5954e-05	0.6625	0.000101833
											0.415	-3.662e-05	-1.353	-1.64012e-05	0.617	9.54e-05	-1.353	-2.60013e-05	0.6635	0.000101883
											0.414	-3.702e-05	-1.354	-1.64125e-05	0.618	9.55333e-05	-1.354	-2.60665e-05	0.6645	0.000101833
											0.413	-3.742e-05	-1.355	-1.6426e-05	0.619	9.56667e-05	-1.355	-2.6116e-05	0.6655	0.000101908
											0.412	-3.784e-05	-1.356	-1.6435e-05	0.62	9.58e-05	-1.356	-2.61588e-05	0.6665	0.000101983
											0.411	-3.826e-05	-1.357	-1.64462e-05	0.621	9.58e-05	-1.357	-2.6215e-05	0.6675	0.000101883
											0.41	-3.868e-05	-1.358	-1.64597e-05	0.622	9.59333e-05	-1.358	-2.62847e-05	0.6685	0.000101958
											0.409	-3.902e-05	-1.359	-1.6471e-05	0.623	9.61333e-05	-1.359	-2.63162e-05	0.6695	0.000101958
											0.408	-3.936e-05	-1.36	-1.64822e-05	0.624	9.62667e-05	-1.36	-2.6359e-05	0.6705	0.000102083
											0.407	-3.97e-05	-1.361	-1.64935e-05	0.625	9.64e-05	-1.361	-2.6431e-05	0.6715	0.000102183
											0.406	-4e-05	-1.362	-1.6507e-05	0.626	9.64667e-05	-1.362	-2.64985e-05	0.6725	0.000102008
											0.405	-4.028e-05	-1.363	-1.65137e-05	0.627	9.66e-05	-1.363	-2.65435e-05	0.6735	0.000102108
											0.404	-4.052e-05	-1.364	-1.65295e-05	0.628	9.68e-05	-1.364	-2.65863e-05	0.6745	0.000102058
											0.403	-4.072e-05	-1.365	-1.6543e-05	0.629	9.68e-05	-1.365	-2.66403e-05	0.6755	0.000102008
											0.402	-4.094e-05	-1.366	-1.6552e-05	0.63	9.69333e-05	-1.366	-2.67168e-05	0.6765	0.000102083
											0.401	-4.114e-05	-1.367	-1.65632e-05	0.631	9.70667e-05	-1.367	-2.67527e-05	0.6775	0.000101958
											0.4	-4.134e-05	-1.368	-1.65767e-05	0.632	9.71333e-05	-1.368	-2.67978e-05	0.6785	0.000102183
											0.399	-4.15e-05	-1.369	-1.65857e-05	0.633	9.72e-05	-1.369	-2.68652e-05	0.6795	0.000102308
											0.398	-4.16e-05	-1.37	-1.65947e-05	0.634	9.71333e-05	-1.37	-2.69238e-05	0.6805	0.000102333
											0.397	-4.174e-05	-1.371	-1.66082e-05	0.635	9.74e-05	-1.371	-2.69868e-05	0.6815	0.000102333
											0.396	-4.186e-05	-1.372	-1.6615e-05	0.636	9.74667e-05	-1.372	-2.7034e-05	0.6825	0.000102358
											0.395	-4.19e-05	-1.373	-1.66262e-05	0.637	9.74667e-05	-1.373	-2.7106e-05	0.6835	0.000102533
											0.394	-4.194e-05	-1.374	-1.6642e-05	0.638	9.75333e-05	-1.374	-2.71645e-05	0.6845	0.000102633
											0.393	-4.196e-05	-1.375	-1.66487e-05	0.639	9.76e-05	-1.375	-2.72005e-05	0.6855	0.000102558
											0.392	-4.202e-05	-1.376	-1.66622e-05	0.64	9.77333e-05	-1.376	-2.72612e-05	0.6865	0.000102533
											0.391	-4.202e-05	-1.377	-1.66757e-05	0.641	9.78e-05	-1.377	-2.73265e-05	0.6875	0.000102583
											0.39	-4.202e-05	-1.378	-1.66825e-05	0.642	9.77333e-05	-1.378	-2.7376e-05	0.6885	0.000102608
											0.389	-4.202e-05	-1.379	-1.6696e-05	0.643	9.78e-05	-1.379	-2.74457e-05	0.6895	0.000102658
											0.388	-4.194e-05	-1.38	-1.67072e-05	0.644	9.76667e-05	-1.38	-2.7511e-05	0.6905	0.000102758
											0.387	-4.188e-05	-1.381	-1.67207e-05	0.645	9.76e-05	-1.381	-2.75425e-05	0.6915	0.000102808
											0.386	-4.182e-05	-1.382	-1.67275e-05	0.646	9.77333e-05	-1.382	-2.761e-05	0.6925	0.000102908
											0.385	-4.172e-05	-1.383	-1.6741e-05	0.647	9.78667e-05	-1.383	-2.76752e-05	0.6935	0.000102958
											0.384	-4.158e-05	-1.384	-1.67522e-05	0.648	9.78667e-05	-1.384	-2.77337e-05	0.6945	0.000102933
											0.383	-4.146e-05	-1.385	-1.67612e-05	0.649	9.81333e-05	-1.385	-2.78035e-05	0.6955	0.000103033
											0.382	-4.134e-05	-1.386	-1.6777e-05	0.65	9.82e-05	-1.386	-2.78597e-05	0.6965	0.000103283
											0.381	-4.122e-05	-1.387	-1.6786e-05	0.651	9.82e-05	-1.387	-2.79093e-05	0.6975	0.000103383
											0.38	-4.106e-05	-1.388	-1.6795e-05	0.652	9.82667e-05	-1.388	-2.79655e-05	0.6985	0.000103308
											0.379	-4.09e-05	-1.389	-1.6804e-05	0.653	9.83333e-05	-1.389	-2.80375e-05	0.6995	0.000103283
											0.378	-4.074e-05	-1.39	-1.68197e-05	0.654	9.85333e-05	-1.39	-2.80938e-05	0.7005	0.000103433
											0.377	-4.056e-05	-1.391	-1.68265e-05	0.655	9.86667e-05	-1.391	-2.81567e-05	0.7015	0.000103333
											0.376	-4.032e-05	-1.392	-1.684e-05	0.656	9.88e-05	-1.392	-2.8213e-05	0.7025	0.000103608
											0.375	-4.014e-05	-1.393	-1.68512e-05	0.657	9.88e-05	-1.393	-2.82963e-05	0.7035	0.000103833
											0.374	-3.994e-05	-1.394	-1.68535e-05	0.658	9.88667e-05	-1.394	-2.83323e-05	0.7045	0.000103808
											0.373	-3.972e-05	-1.395	-1.68693e-05	0.659	9.9e-05	-1.395	-2.83885e-05	0.7055	0.000103908
											0.372	-3.95e-05	-1.396	-1.68782e-05	0.66	9.90667e-05	-1.396	-2.84402e-05	0.7065	0.000103983
											0.371	-3.926e-05	-1.397	-1.68873e-05	0.661	9.91333e-05	-1.397	-2.85123e-05	0.7075	0.000103983
											0.37	-3.904e-05	-1.398	-1.68962e-05	0.662	9.92667e-05	-1.398	-2.8591e-05	0.7085	0.000104158
											0.369	-3.882e-05	-1.399	-1.69075e-05	0.663	9.93333e-05	-1.399	-2.86585e-05	0.7095	0.000104408
											0.368	-3.856e-05	-1.4	-1.69188e-05	0.664	9.94e-05	-1.4	-2.86877e-05	0.7105	0.000104433
											0.367	-3.828e-05	-1.401	-1.69277e-05	0.665	9.95333e-05	-1.401	-2.87463e-05	0.7115	0.000104508
											0.366	-3.802e-05	-1.402	-1.69367e-05	0.666	9.96e-05	-1.402	-2.88137e-05	0.7125	0.000104408
											0.365	-3.78e-05	-1.403	-1.69503e-05	0.667	9.96667e-05	-1.403	-2.8879e-05	0.7135	0.000104533
											0.364	-3.754e-05	-1.404	-1.6957e-05	0.668	9.98e-05	-1.404	-2.89353e-05	0.7145	0.000104633
											0.363	-3.726e-05	-1.405	-1.69682e-05	0.669	9.98667e-05	-1.405	-2.90027e-05	0.7155	0.000104658
											0.362	-3.702e-05	-1.406	-1.69772e-05	0.67	9.98e-05	-1.406	-2.90522e-05	0.7165	0.000104858
											0.361	-3.676e-05	-1.407	-1.69885e-05	0.671	9.99333e-05	-1.407	-2.9122e-05	0.7175	0.000104908
											0.36	-3.648e-05	-1.408	-1.69997e-05	0.672	0.0001	-1.408	-2.91535e-05	0.7185	0.000105058
											0.359	-3.622e-05	-1.409	-1.70132e-05	0.673	0.000100133	-1.409	-2.92233e-05	0.7195	0.000105183
											0.358	-3.594e-05	-1.41	-1.70177e-05	0.674	0.0001002	-1.41	-2.9293e-05	0.7205	0.000105208
											0.357	-3.564e-05	-1.411	-1.7029e-05	0.675	0.0001004	-1.411	-2.9338e-05	0.7215	0.000105358
											0.356	-3.536e-05	-1.412	-1.70425e-05	0.676	0.000100733	-1.412	-2.94325e-05	0.7225	0.000105583
											0.355	-3.512e-05	-1.413	-1.70492e-05	0.677	0.000100733	-1.413	-2.94527e-05	0.7235	0.000105633
											0.354	-3.484e-05	-1.414	-1.70605e-05	0.678	0.0001008	-1.414	-2.95225e-05	0.7245	0.000105658
											0.353	-3.456e-05	-1.415	-1.7074e-05	0.679	0.000101	-1.415	-2.959e-05	0.7255	0.000105608
											0.352	-3.43e-05	-1.416	-1.70785e-05	0.68	0.000101267	-1.416	-2.96575e-05	0.7265	0.000105808
											0.351	-3.404e-05	-1.417	-1.7092e-05	0.681	0.0001014	-1.417	-2.9725e-05	0.7275	0.000105933
											0.35	-3.376e-05	-1.418	-1.71032e-05	0.682	0.000101467	-1.418	-2.977e-05	0.7285	0.000105833
											0.349	-3.348e-05	-1.419	-1.711e-05	0.683	0.000101467	-1.419	-2.986e-05	0.7295	0.000105983
											0.348	-3.318e-05	-1.42	-1.7119e-05	0.684	0.000101667	-1.42	-2.9905e-05	0.7305	0.000106283
											0.347	-3.294e-05	-1.421	-1.71347e-05	0.685	0.000101867	-1.421	-2.99725e-05	0.7315	0.000106333
											0.346	-3.268e-05	-1.422	-1.71415e-05	0.686	0.000101933	-1.422	-3.004e-05	0.7325	0.000106458
											0.345	-3.24e-05	-1.423	-1.71505e-05	0.687	0.000102133	-1.423	-3.0085e-05	0.7335	0.000106458
											0.344	-3.216e-05	-1.424	-1.71663e-05	0.688	0.000102467	-1.424	-3.0175e-05	0.7345	0.000106708
											0.343	-3.19e-05	-1.425	-1.7173e-05	0.689	0.000102533	-1.425	-3.02425e-05	0.7355	0.000106933
											0.342	-3.162e-05	-1.426	-1.7182e-05	0.69	0.000102667	-1.426	-3.0265e-05	0.7365	0.000106883
											0.341	-3.138e-05	-1.427	-1.71955e-05	0.691	0.000102933	-1.427	-3.03325e-05	0.7375	0.000107008
											0.34	-3.114e-05	-1.428	-1.72e-05	0.692	0.000103133	-1.428	-3.04e-05	0.7385	0.000107033
											0.339	-3.086e-05	-1.429	-1.72113e-05	0.693	0.000103333	-1.429	-3.04675e-05	0.7395	0.000107083
											0.338	-3.062e-05	-1.43	-1.72225e-05	0.694	0.000103467	-1.43	-3.05125e-05	0.7405	0.000107233
											0.337	-3.038e-05	-1.431	-1.72337e-05	0.695	0.000103733	-1.431	-3.05575e-05	0.7415	0.000107283
											0.336	-3.012e-05	-1.432	-1.72405e-05	0.696	0.0001038	-1.432	-3.0625e-05	0.7425	0.000107408
											0.335	-2.988e-05	-1.433	-1.72562e-05	0.697	0.000103867	-1.433	-3.067e-05	0.7435	0.000107608
											0.334	-2.964e-05	-1.434	-1.72652e-05	0.698	0.000104	-1.434	-3.07375e-05	0.7445	0.000107558
											0.333	-2.94e-05	-1.435	-1.72743e-05	0.699	0.000104267	-1.435	-3.0805e-05	0.7455	0.000107683
											0.332	-2.916e-05	-1.436	-1.72877e-05	0.7	0.0001046	-1.436	-3.085e-05	0.7465	0.000107708
											0.331	-2.894e-05	-1.437	-1.729e-05	0.701	0.0001048	-1.437	-3.09175e-05	0.7475	0.000108008
											0.33	-2.87e-05	-1.438	-1.73058e-05	0.702	0.000105	-1.438	-3.09625e-05	0.7485	0.000108258
											0.329	-2.846e-05	-1.439	-1.7317e-05	0.703	0.000105133	-1.439	-3.10075e-05	0.7495	0.000108158
											0.328	-2.826e-05	-1.44	-1.73215e-05	0.704	0.000105333	-1.44	-3.10975e-05	0.7505	0.000108183
											0.327	-2.802e-05	-1.441	-1.73328e-05	0.705	0.0001056	-1.441	-3.11425e-05	0.7515	0.000108308
											0.326	-2.78e-05	-1.442	-1.73418e-05	0.706	0.0001058	-1.442	-3.121e-05	0.7525	0.000108358
											0.325	-2.76e-05	-1.443	-1.73507e-05	0.707	0.000106067	-1.443	-3.13e-05	0.7535	0.000108508
											0.324	-2.738e-05	-1.444	-1.7362e-05	0.708	0.000106267	-1.444	-3.1345e-05	0.7545	0.000108683
											0.323	-2.716e-05	-1.445	-1.73755e-05	0.709	0.000106533	-1.445	-3.13675e-05	0.7555	0.000108733
											0.322	-2.698e-05	-1.446	-1.738e-05	0.71	0.000106667	-1.446	-3.1435e-05	0.7565	0.000108883
											0.321	-2.674e-05	-1.447	-1.73845e-05	0.711	0.000106867	-1.447	-3.1525e-05	0.7575	0.000108908
											0.32	-2.654e-05	-1.448	-1.7398e-05	0.712	0.000107133	-1.448	-3.157e-05	0.7585	0.000109033
											0.319	-2.634e-05	-1.449	-1.74047e-05	0.713	0.000107267	-1.449	-3.1615e-05	0.7595	0.000109133
											0.318	-2.614e-05	-1.45	-1.74183e-05	0.714	0.000107533	-1.45	-3.16825e-05	0.7605	0.000109308
											0.317	-2.594e-05	-1.451	-1.74272e-05	0.715	0.000107933	-1.451	-3.17275e-05	0.7615	0.000109408
											0.316	-2.576e-05	-1.452	-1.7434e-05	0.716	0.000108267	-1.452	-3.17725e-05	0.7625	0.000109383
											0.315	-2.556e-05	-1.453	-1.74475e-05	0.717	0.000108533	-1.453	-3.184e-05	0.7635	0.000109383
											0.314	-2.538e-05	-1.454	-1.74542e-05	0.718	0.000108667	-1.454	-3.19075e-05	0.7645	0.000109508
											0.313	-2.52e-05	-1.455	-1.7461e-05	0.719	0.000108867	-1.455	-3.1975e-05	0.7655	0.000109533
											0.312	-2.502e-05	-1.456	-1.74745e-05	0.72	0.000109333	-1.456	-3.20425e-05	0.7665	0.000109658
											0.311	-2.482e-05	-1.457	-1.74813e-05	0.721	0.000109733	-1.457	-3.20875e-05	0.7675	0.000109733
											0.31	-2.464e-05	-1.458	-1.74925e-05	0.722	0.00011	-1.458	-3.21325e-05	0.7685	0.000109883
											0.309	-2.448e-05	-1.459	-1.75015e-05	0.723	0.000110267	-1.459	-3.22225e-05	0.7695	0.000110058
											0.308	-2.428e-05	-1.46	-1.75105e-05	0.724	0.0001106	-1.46	-3.229e-05	0.7705	0.000110133
											0.307	-2.414e-05	-1.461	-1.75195e-05	0.725	0.000110867	-1.461	-3.2335e-05	0.7715	0.000110108
											0.306	-2.396e-05	-1.462	-1.7533e-05	0.726	0.000111067	-1.462	-3.2425e-05	0.7725	0.000110258
											0.305	-2.378e-05	-1.463	-1.7542e-05	0.727	0.000111333	-1.463	-3.247e-05	0.7735	0.000110458
											0.304	-2.364e-05	-1.464	-1.75465e-05	0.728	0.000111667	-1.464	-3.256e-05	0.7745	0.000110583
											0.303	-2.346e-05	-1.465	-1.756e-05	0.729	0.000111933	-1.465	-3.26275e-05	0.7755	0.000110558
											0.302	-2.33e-05	-1.466	-1.75645e-05	0.73	0.000112067	-1.466	-3.26725e-05	0.7765	0.000110508
											0.301	-2.316e-05	-1.467	-1.75757e-05	0.731	0.0001124	-1.467	-3.27625e-05	0.7775	0.000110658
											0.3	-2.3e-05	-1.468	-1.75892e-05	0.732	0.0001128	-1.468	-3.283e-05	0.7785	0.000110683
											0.299	-2.284e-05	-1.469	-1.7596e-05	0.733	0.000112933	-1.469	-3.2875e-05	0.7795	0.000110608
											0.298	-2.268e-05	-1.47	-1.7605e-05	0.734	0.0001132	-1.47	-3.2965e-05	0.7805	0.000110833
											0.297	-2.254e-05	-1.471	-1.76162e-05	0.735	0.0001134	-1.471	-3.301e-05	0.7815	0.000110983
											0.296	-2.238e-05	-1.472	-1.76252e-05	0.736	0.000113667	-1.472	-3.30775e-05	0.7825	0.000111133
											0.295	-2.224e-05	-1.473	-1.76342e-05	0.737	0.000114	-1.473	-3.31225e-05	0.7835	0.000111258
											0.294	-2.21e-05	-1.474	-1.76477e-05	0.738	0.000114267	-1.474	-3.32125e-05	0.7845	0.000111258
											0.293	-2.196e-05	-1.475	-1.76545e-05	0.739	0.0001144	-1.475	-3.3235e-05	0.7855	0.000111383
											0.292	-2.182e-05	-1.476	-1.76635e-05	0.74	0.000114867	-1.476	-3.33475e-05	0.7865	0.000111558
											0.291	-2.168e-05	-1.477	-1.7677e-05	0.741	0.000115333	-1.477	-3.33925e-05	0.7875	0.000111558
											0.29	-2.154e-05	-1.478	-1.76837e-05	0.742	0.000115533	-1.478	-3.346e-05	0.7885	0.000111708
											0.289	-2.14e-05	-1.479	-1.76972e-05	0.743	0.000115867	-1.479	-3.3505e-05	0.7895	0.000111658
											0.288	-2.128e-05	-1.48	-1.77085e-05	0.744	0.000116267	-1.48	-3.3595e-05	0.7905	0.000111708
											0.287	-2.116e-05	-1.481	-1.7713e-05	0.745	0.000116467	-1.481	-3.36625e-05	0.7915	0.000111783
											0.286	-2.102e-05	-1.482	-1.77243e-05	0.746	0.000116733	-1.482	-3.37525e-05	0.7925	0.000111758
											0.285	-2.09e-05	-1.483	-1.7731e-05	0.747	0.000117067	-1.483	-3.37975e-05	0.7935	0.000111958
											0.284	-2.078e-05	-1.484	-1.77422e-05	0.748	0.0001174	-1.484	-3.3865e-05	0.7945	0.000112058
											0.283	-2.064e-05	-1.485	-1.77535e-05	0.749	0.0001178	-1.485	-3.39325e-05	0.7955	0.000112108
											0.282	-2.054e-05	-1.486	-1.77647e-05	0.75	0.0001182	-1.486	-3.39775e-05	0.7965	0.000112233
											0.281	-2.038e-05	-1.487	-1.77715e-05	0.751	0.000118333	-1.487	-3.40675e-05	0.7975	0.000112233
											0.28	-2.028e-05	-1.488	-1.77827e-05	0.752	0.000118667	-1.488	-3.4135e-05	0.7985	0.000112383
											0.279	-2.018e-05	-1.489	-1.7794e-05	0.753	0.000119067	-1.489	-3.42025e-05	0.7995	0.000112608
											0.278	-2.004e-05	-1.49	-1.77963e-05	0.754	0.000119467	-1.49	-3.427e-05	0.8005	0.000112533
											0.277	-1.9944e-05	-1.491	-1.78097e-05	0.755	0.000119933	-1.491	-3.436e-05	0.8015	0.000112533
											0.276	-1.9834e-05	-1.492	-1.7821e-05	0.756	0.000120267	-1.492	-3.44275e-05	0.8025	0.000112633
											0.275	-1.9728e-05	-1.493	-1.78323e-05	0.757	0.0001206	-1.493	-3.45175e-05	0.8035	0.000112583
											0.274	-1.9614e-05	-1.494	-1.78412e-05	0.758	0.000120867	-1.494	-3.4585e-05	0.8045	0.000112733
											0.273	-1.95e-05	-1.495	-1.78525e-05	0.759	0.0001212	-1.495	-3.46525e-05	0.8055	0.000112783
											0.272	-1.938e-05	-1.496	-1.78615e-05	0.76	0.000121667	-1.496	-3.46975e-05	0.8065	0.000112958
											0.271	-1.9288e-05	-1.497	-1.78727e-05	0.761	0.000122067	-1.497	-3.4765e-05	0.8075	0.000113108
											0.27	-1.9186e-05	-1.498	-1.7884e-05	0.762	0.0001224	-1.498	-3.48325e-05	0.8085	0.000113033
											0.269	-1.9086e-05	-1.499	-1.78908e-05	0.763	0.000122667	-1.499	-3.49e-05	0.8095	0.000113108
											0.268	-1.8978e-05	-1.5	-1.7902e-05	0.764	0.000123133	-1.5	-3.499e-05	0.8105	0.000113183
											0.267	-1.888e-05	-1.501	-1.79133e-05	0.765	0.000123533	-1.501	-3.508e-05	0.8115	0.000113383
											0.266	-1.8788e-05	-1.502	-1.79223e-05	0.766	0.000123733	-1.502	-3.51475e-05	0.8125	0.000113508
											0.265	-1.868e-05	-1.503	-1.7938e-05	0.767	0.000124133	-1.503	-3.5215e-05	0.8135	0.000113533
											0.264	-1.8586e-05	-1.504	-1.79448e-05	0.768	0.0001246	-1.504	-3.52825e-05	0.8145	0.000113433
											0.263	-1.8488e-05	-1.505	-1.79538e-05	0.769	0.000124867	-1.505	-3.53725e-05	0.8155	0.000113508
											0.262	-1.8396e-05	-1.506	-1.79695e-05	0.77	0.000125267	-1.506	-3.54625e-05	0.8165	0.000113483
											0.261	-1.8298e-05	-1.507	-1.79763e-05	0.771	0.0001258	-1.507	-3.55525e-05	0.8175	0.000113558
											0.26	-1.821e-05	-1.508	-1.79897e-05	0.772	0.000126067	-1.508	-3.55975e-05	0.8185	0.000113658
											0.259	-1.8108e-05	-1.509	-1.80033e-05	0.773	0.000126533	-1.509	-3.5665e-05	0.8195	0.000113683
											0.258	-1.803e-05	-1.51	-1.801e-05	0.774	0.0001272	-1.51	-3.5755e-05	0.8205	0.000113908
											0.257	-1.7952e-05	-1.511	-1.80235e-05	0.775	0.000127667	-1.511	-3.58225e-05	0.8215	0.000113858
											0.256	-1.7872e-05	-1.512	-1.8037e-05	0.776	0.000128067	-1.512	-3.59125e-05	0.8225	0.000113883
											0.255	-1.7772e-05	-1.513	-1.80437e-05	0.777	0.0001286	-1.513	-3.60025e-05	0.8235	0.000114058
											0.254	-1.7676e-05	-1.514	-1.80572e-05	0.778	0.000128933	-1.514	-3.607e-05	0.8245	0.000114033
											0.253	-1.759e-05	-1.515	-1.80707e-05	0.779	0.000129333	-1.515	-3.61375e-05	0.8255	0.000114158
											0.252	-1.7498e-05	-1.516	-1.80797e-05	0.78	0.000129867	-1.516	-3.6205e-05	0.8265	0.000114233
											0.251	-1.7426e-05	-1.517	-1.8091e-05	0.781	0.000130333	-1.517	-3.6295e-05	0.8275	0.000114133
											0.25	-1.7352e-05	-1.518	-1.81022e-05	0.782	0.000130867	-1.518	-3.6385e-05	0.8285	0.000114183
											0.249	-1.7274e-05	-1.519	-1.81135e-05	0.783	0.0001314	-1.519	-3.6475e-05	0.8295	0.000114108
											0.248	-1.718e-05	-1.52	-1.81292e-05	0.784	0.0001316	-1.52	-3.65425e-05	0.8305	0.000114133
											0.247	-1.7118e-05	-1.521	-1.81405e-05	0.785	0.000131733	-1.521	-3.66325e-05	0.8315	0.000114233
											0.246	-1.704e-05	-1.522	-1.81495e-05	0.786	0.000132333	-1.522	-3.67e-05	0.8325	0.000114383
											0.245	-1.6948e-05	-1.523	-1.8163e-05	0.787	0.000132867	-1.523	-3.68125e-05	0.8335	0.000114533
											0.244	-1.6876e-05	-1.524	-1.8172e-05	0.788	0.000133333	-1.524	-3.688e-05	0.8345	0.000114558
											0.243	-1.6794e-05	-1.525	-1.81877e-05	0.789	0.000133733	-1.525	-3.697e-05	0.8355	0.000114533
											0.242	-1.6724e-05	-1.526	-1.82013e-05	0.79	0.000134067	-1.526	-3.70375e-05	0.8365	0.000114658
											0.241	-1.6646e-05	-1.527	-1.82125e-05	0.791	0.0001346	-1.527	-3.7105e-05	0.8375	0.000114833
											0.24	-1.6578e-05	-1.528	-1.8226e-05	0.792	0.000135	-1.528	-3.71725e-05	0.8385	0.000114808
											0.239	-1.6512e-05	-1.529	-1.82417e-05	0.793	0.000135467	-1.529	-3.72625e-05	0.8395	0.000114758
											0.238	-1.6436e-05	-1.53	-1.82552e-05	0.794	0.000135867	-1.53	-3.7375e-05	0.8405	0.000114733
											0.237	-1.6374e-05	-1.531	-1.82665e-05	0.795	0.0001364	-1.531	-3.7465e-05	0.8415	0.000114808
											0.236	-1.6302e-05	-1.532	-1.82845e-05	0.796	0.000136733	-1.532	-3.7555e-05	0.8425	0.000114883
											0.235	-1.6228e-05	-1.533	-1.82958e-05	0.797	0.000137	-1.533	-3.7645e-05	0.8435	0.000114883
											0.234	-1.616e-05	-1.534	-1.83092e-05	0.798	0.0001374	-1.534	-3.77575e-05	0.8445	0.000114933
											0.233	-1.6078e-05	-1.535	-1.8325e-05	0.799	0.000137867	-1.535	-3.7825e-05	0.8455	0.000115008
											0.232	-1.6028e-05	-1.536	-1.8334e-05	0.8	0.000138267	-1.536	-3.7915e-05	0.8465	0.000115008
											0.231	-1.597e-05	-1.537	-1.8352e-05	0.801	0.000138667	-1.537	-3.796e-05	0.8475	0.000115083
											0.23	-1.5882e-05	-1.538	-1.83655e-05	0.802	0.000139133	-1.538	-3.805e-05	0.8485	0.000115008
											0.229	-1.5814e-05	-1.539	-1.8379e-05	0.803	0.000139667	-1.539	-3.81625e-05	0.8495	0.000115258
											0.228	-1.576e-05	-1.54	-1.83947e-05	0.804	0.000139933	-1.54	-3.82525e-05	0.8505	0.000115433
											0.227	-1.5698e-05	-1.541	-1.8406e-05	0.805	0.000140267	-1.541	-3.83425e-05	0.8515	0.000115308
											0.226	-1.564e-05	-1.542	-1.84218e-05	0.806	0.000140733	-1.542	-3.84325e-05	0.8525	0.000115383
											0.225	-1.557e-05	-1.543	-1.84397e-05	0.807	0.000141133	-1.543	-3.85225e-05	0.8535	0.000115333
											0.224	-1.5518e-05	-1.544	-1.84533e-05	0.808	0.000141533	-1.544	-3.8635e-05	0.8545	0.000115333
											0.223	-1.546e-05	-1.545	-1.84735e-05	0.809	0.000141933	-1.545	-3.8725e-05	0.8555	0.000115508
											0.222	-1.5392e-05	-1.546	-1.84892e-05	0.81	0.000142267	-1.546	-3.8815e-05	0.8565	0.000115783
											0.221	-1.534e-05	-1.547	-1.85072e-05	0.811	0.000142533	-1.547	-3.8905e-05	0.8575	0.000115858
											0.22	-1.5274e-05	-1.548	-1.85207e-05	0.812	0.000142667	-1.548	-3.8995e-05	0.8585	0.000115858
											0.219	-1.5218e-05	-1.549	-1.85432e-05	0.813	0.000142933	-1.549	-3.91075e-05	0.8595	0.000115758
											0.218	-1.5172e-05	-1.55	-1.85567e-05	0.814	0.000143267	-1.55	-3.91975e-05	0.8605	0.000115883
											0.217	-1.5108e-05	-1.551	-1.85725e-05	0.815	0.000143733	-1.551	-3.92875e-05	0.8615	0.000115833
											0.216	-1.5032e-05	-1.552	-1.85928e-05	0.816	0.000144267	-1.552	-3.94225e-05	0.8625	0.000116008
											0.215	-1.4982e-05	-1.553	-1.86085e-05	0.817	0.000144667	-1.553	-3.94675e-05	0.8635	0.000116083
											0.214	-1.492e-05	-1.554	-1.8631e-05	0.818	0.000144867	-1.554	-3.95575e-05	0.8645	0.000116083
											0.213	-1.4886e-05	-1.555	-1.86512e-05	0.819	0.000145067	-1.555	-3.96925e-05	0.8655	0.000116108
											0.212	-1.484e-05	-1.556	-1.86692e-05	0.82	0.000145133	-1.556	-3.976e-05	0.8665	0.000116083
											0.211	-1.4784e-05	-1.557	-1.86917e-05	0.821	0.0001452	-1.557	-3.98725e-05	0.8675	0.000116108
											0.21	-1.473e-05	-1.558	-1.87097e-05	0.822	0.000145667	-1.558	-3.9985e-05	0.8685	0.000116233
											0.209	-1.4674e-05	-1.559	-1.87322e-05	0.823	0.000145733	-1.559	-4.0075e-05	0.8695	0.000116108
											0.208	-1.4628e-05	-1.56	-1.87525e-05	0.824	0.000145933	-1.56	-4.021e-05	0.8705	0.000116333
											0.207	-1.457e-05	-1.561	-1.87705e-05	0.825	0.000146333	-1.561	-4.02775e-05	0.8715	0.000116508
											0.206	-1.4512e-05	-1.562	-1.8793e-05	0.826	0.000146467	-1.562	-4.03675e-05	0.8725	0.000116483
											0.205	-1.4456e-05	-1.563	-1.88155e-05	0.827	0.000146667	-1.563	-4.05025e-05	0.8735	0.000116658
											0.204	-1.4412e-05	-1.564	-1.8838e-05	0.828	0.0001468	-1.564	-4.057e-05	0.8745	0.000116708
											0.203	-1.4354e-05	-1.565	-1.88627e-05	0.829	0.000147	-1.565	-4.075e-05	0.8755	0.000116808
											0.202	-1.432e-05	-1.566	-1.88875e-05	0.83	0.000147267	-1.566	-4.084e-05	0.8765	0.000116933
											0.201	-1.4264e-05	-1.567	-1.89077e-05	0.831	0.000147467	-1.567	-4.093e-05	0.8775	0.000116908
											0.2	-1.4208e-05	-1.568	-1.89325e-05	0.832	0.000146067	-1.568	-4.1065e-05	0.8785	0.000109008
											0.199	-1.4168e-05	-1.569	-1.89595e-05	0.831	0.0001338	-1.569	-4.1155e-05	0.8775	6.37583e-05
											0.198	-1.4126e-05	-1.57	-1.89798e-05	0.83	0.000119067	-1.57	-4.129e-05	0.8765	3.36833e-05
											0.197	-1.4078e-05	-1.571	-1.90135e-05	0.829	0.0001066	-1.571	-4.138e-05	0.8755	2.03733e-05
											0.196	-1.4024e-05	-1.572	-1.9036e-05	0.828	9.6e-05	-1.572	-4.14925e-05	0.8745	1.31133e-05
											0.195	-1.398e-05	-1.573	-1.90608e-05	0.827	8.71333e-05	-1.573	-4.16275e-05	0.8735	8.43333e-06
											0.194	-1.394e-05	-1.574	-1.90945e-05	0.826	7.92e-05	-1.574	-4.17625e-05	0.8725	4.77433e-06
											0.193	-1.3892e-05	-1.575	-1.9117e-05	0.825	7.22667e-05	-1.575	-4.1875e-05	0.8715	1.71158e-06
											0.192	-1.3838e-05	-1.576	-1.91485e-05	0.824	6.64e-05	-1.576	-4.19425e-05	0.8705	-9.84167e-07
											0.191	-1.3806e-05	-1.577	-1.91822e-05	0.823	6.09333e-05	-1.577	-4.20775e-05	0.8695	-3.23917e-06
											0.19	-1.3756e-05	-1.578	-1.9207e-05	0.822	5.632e-05	-1.578	-4.22125e-05	0.8685	-5.20417e-06
											0.189	-1.371e-05	-1.579	-1.92407e-05	0.821	5.20667e-05	-1.579	-4.237e-05	0.8675	-7.15917e-06
											0.188	-1.3664e-05	-1.58	-1.92722e-05	0.82	4.78467e-05	-1.58	-4.24825e-05	0.8665	-8.92167e-06
											0.187	-1.3622e-05	-1.581	-1.93037e-05	0.819	4.39467e-05	-1.581	-4.2595e-05	0.8655	-1.05217e-05
											0.186	-1.3594e-05	-1.582	-1.93397e-05	0.818	4.02867e-05	-1.582	-4.27075e-05	0.8645	-1.21892e-05
											0.185	-1.3542e-05	-1.583	-1.93757e-05	0.817	3.69e-05	-1.583	-4.28425e-05	0.8635	-1.34667e-05
											0.184	-1.3502e-05	-1.584	-1.94095e-05	0.816	3.39067e-05	-1.584	-4.30225e-05	0.8625	-1.49092e-05
											0.183	-1.3476e-05	-1.585	-1.94477e-05	0.815	3.09e-05	-1.585	-4.3135e-05	0.8615	-1.63442e-05
											0.182	-1.3416e-05	-1.586	-1.94837e-05	0.814	2.80667e-05	-1.586	-4.32475e-05	0.8605	-1.73617e-05
											0.181	-1.3392e-05	-1.587	-1.95197e-05	0.813	2.51667e-05	-1.587	-4.33825e-05	0.8595	-1.84667e-05
											0.18	-1.3348e-05	-1.588	-1.95625e-05	0.812	2.216e-05	-1.588	-4.354e-05	0.8585	-1.95242e-05
											0.179	-1.331e-05	-1.589	-1.96007e-05	0.811	1.94333e-05	-1.589	-4.36975e-05	0.8575	-2.04867e-05
											0.178	-1.326e-05	-1.59	-1.96435e-05	0.81	1.68067e-05	-1.59	-4.38325e-05	0.8565	-2.15892e-05
											0.177	-1.3224e-05	-1.591	-1.96885e-05	0.809	1.41133e-05	-1.591	-4.40125e-05	0.8555	-2.27417e-05
											0.176	-1.318e-05	-1.592	-1.9729e-05	0.808	1.17667e-05	-1.592	-4.41475e-05	0.8545	-2.35167e-05
											0.175	-1.3132e-05	-1.593	-1.97785e-05	0.807	9.5e-06	-1.593	-4.42825e-05	0.8535	-2.41667e-05
											0.174	-1.3092e-05	-1.594	-1.98235e-05	0.806	7.22667e-06	-1.594	-4.444e-05	0.8525	-2.48917e-05
											0.173	-1.308e-05	-1.595	-1.98685e-05	0.805	5.34667e-06	-1.595	-4.462e-05	0.8515	-2.57667e-05
											0.172	-1.3042e-05	-1.596	-1.99202e-05	0.804	3.91333e-06	-1.596	-4.48e-05	0.8505	-2.65667e-05
											0.171	-1.299e-05	-1.597	-1.99653e-05	0.803	2.05333e-06	-1.597	-4.498e-05	0.8495	-2.75417e-05
											0.17	-1.2974e-05	-1.598	-2.00215e-05	0.802	5.66667e-07	-1.598	-4.5115e-05	0.8485	-2.82917e-05
											0.169	-1.2938e-05	-1.599	-2.00687e-05	0.801	-8.10667e-07	-1.599	-4.52725e-05	0.8475	-2.87917e-05
											0.168	-1.2898e-05	-1.6	-2.01205e-05	0.8	-2.69533e-06	-1.6	-4.54525e-05	0.8465	-2.96417e-05
											0.167	-1.2876e-05	-1.601	-2.01768e-05	0.799	-4.568e-06	-1.601	-4.561e-05	0.8455	-3.02667e-05
											0.166	-1.2826e-05	-1.602	-2.02262e-05	0.798	-6.17753e-06	-1.602	-4.579e-05	0.8445	-3.08667e-05
											0.165	-1.278e-05	-1.603	-2.02802e-05	0.797	-7.624e-06	-1.603	-4.59925e-05	0.8435	-3.15667e-05
											0.164	-1.2744e-05	-1.604	-2.0341e-05	0.796	-9.20667e-06	-1.604	-4.615e-05	0.8425	-3.20917e-05
											0.163	-1.27e-05	-1.605	-2.0395e-05	0.795	-1.06153e-05	-1.605	-4.63525e-05	0.8415	-3.25667e-05
											0.162	-1.268e-05	-1.606	-2.04625e-05	0.794	-1.1946e-05	-1.606	-4.6555e-05	0.8405	-3.32417e-05
											0.161	-1.2662e-05	-1.607	-2.0521e-05	0.793	-1.35e-05	-1.607	-4.6735e-05	0.8395	-3.37167e-05
											0.16	-1.2632e-05	-1.608	-2.05863e-05	0.792	-1.482e-05	-1.608	-4.69375e-05	0.8385	-3.43667e-05
											0.159	-1.2598e-05	-1.609	-2.06582e-05	0.791	-1.61e-05	-1.609	-4.7185e-05	0.8375	-3.50417e-05
											0.158	-1.2554e-05	-1.61	-2.07235e-05	0.79	-1.748e-05	-1.61	-4.7365e-05	0.8365	-3.57417e-05
											0.157	-1.2512e-05	-1.611	-2.07977e-05	0.789	-1.87733e-05	-1.611	-4.7545e-05	0.8355	-3.61917e-05
											0.156	-1.2492e-05	-1.612	-2.08697e-05	0.788	-1.996e-05	-1.612	-4.77925e-05	0.8345	-3.64917e-05
											0.155	-1.2468e-05	-1.613	-2.0944e-05	0.787	-2.11267e-05	-1.613	-4.804e-05	0.8335	-3.70917e-05
											0.154	-1.2432e-05	-1.614	-2.10228e-05	0.786	-2.23267e-05	-1.614	-4.82425e-05	0.8325	-3.75667e-05
											0.153	-1.2408e-05	-1.615	-2.1097e-05	0.785	-2.34067e-05	-1.615	-4.84675e-05	0.8315	-3.80167e-05
											0.152	-1.2378e-05	-1.616	-2.11825e-05	0.784	-2.46133e-05	-1.616	-4.87375e-05	0.8305	-3.83667e-05
											0.151	-1.2348e-05	-1.617	-2.12657e-05	0.783	-2.58467e-05	-1.617	-4.89625e-05	0.8295	-3.87667e-05
											0.15	-1.2306e-05	-1.618	-2.13467e-05	0.782	-2.68467e-05	-1.618	-4.921e-05	0.8285	-3.91167e-05
											0.149	-1.2284e-05	-1.619	-2.14367e-05	0.781	-2.79533e-05	-1.619	-4.948e-05	0.8275	-3.96417e-05
											0.148	-1.2254e-05	-1.62	-2.15267e-05	0.78	-2.89467e-05	-1.62	-4.97275e-05	0.8265	-4.01417e-05
											0.147	-1.2228e-05	-1.621	-2.16145e-05	0.779	-2.99333e-05	-1.621	-4.9975e-05	0.8255	-4.05667e-05
											0.146	-1.2194e-05	-1.622	-2.17045e-05	0.778	-3.09667e-05	-1.622	-5.0245e-05	0.8245	-4.10417e-05
											0.145	-1.2164e-05	-1.623	-2.18035e-05	0.777	-3.19933e-05	-1.623	-5.04925e-05	0.8235	-4.15417e-05
											0.144	-1.2132e-05	-1.624	-2.18935e-05	0.776	-3.29133e-05	-1.624	-5.07625e-05	0.8225	-4.19167e-05
											0.143	-1.2114e-05	-1.625	-2.19992e-05	0.775	-3.38333e-05	-1.625	-5.10775e-05	0.8215	-4.22167e-05
											0.142	-1.2076e-05	-1.626	-2.2096e-05	0.774	-3.47467e-05	-1.626	-5.13475e-05	0.8205	-4.25417e-05
											0.141	-1.2048e-05	-1.627	-2.21995e-05	0.773	-3.53533e-05	-1.627	-5.16175e-05	0.8195	-4.28917e-05
											0.14	-1.2004e-05	-1.628	-2.23143e-05	0.772	-3.61933e-05	-1.628	-5.19325e-05	0.8185	-4.33417e-05
											0.139	-1.199e-05	-1.629	-2.24177e-05	0.771	-3.712e-05	-1.629	-5.2225e-05	0.8175	-4.29917e-05
											0.138	-1.1964e-05	-1.63	-2.25347e-05	0.77	-3.786e-05	-1.63	-5.2495e-05	0.8165	-4.32417e-05
											0.137	-1.1946e-05	-1.631	-2.26427e-05	0.769	-3.868e-05	-1.631	-5.281e-05	0.8155	-4.37667e-05
											0.136	-1.194e-05	-1.632	-2.27553e-05	0.768	-3.93867e-05	-1.632	-5.317e-05	0.8145	-4.44917e-05
											0.135	-1.1916e-05	-1.633	-2.28767e-05	0.767	-4.01267e-05	-1.633	-5.35075e-05	0.8135	-4.48917e-05
											0.134	-1.1888e-05	-1.634	-2.29937e-05	0.766	-4.10267e-05	-1.634	-5.3845e-05	0.8125	-4.52167e-05
											0.133	-1.1846e-05	-1.635	-2.31175e-05	0.765	-4.17133e-05	-1.635	-5.4205e-05	0.8115	-4.56667e-05
											0.132	-1.1812e-05	-1.636	-2.32435e-05	0.764	-4.24667e-05	-1.636	-5.4565e-05	0.8105	-4.60917e-05
											0.131	-1.1796e-05	-1.637	-2.33627e-05	0.763	-4.334e-05	-1.637	-5.49025e-05	0.8095	-4.64917e-05
											0.13	-1.1774e-05	-1.638	-2.34955e-05	0.762	-4.412e-05	-1.638	-5.52625e-05	0.8085	-4.66917e-05
											0.129	-1.1752e-05	-1.639	-2.36238e-05	0.761	-4.506e-05	-1.639	-5.56675e-05	0.8075	-4.69667e-05
											0.128	-1.1726e-05	-1.64	-2.3761e-05	0.76	-4.59267e-05	-1.64	-5.605e-05	0.8065	-4.73917e-05
											0.127	-1.1704e-05	-1.641	-2.38982e-05	0.759	-4.64533e-05	-1.641	-5.6455e-05	0.8055	-4.76667e-05
											0.126	-1.1674e-05	-1.642	-2.40377e-05	0.758	-4.698e-05	-1.642	-5.686e-05	0.8045	-4.78167e-05
											0.125	-1.1678e-05	-1.643	-2.41795e-05	0.757	-4.756e-05	-1.643	-5.72425e-05	0.8035	-4.81417e-05
											0.124	-1.1634e-05	-1.644	-2.4319e-05	0.756	-4.80267e-05	-1.644	-5.767e-05	0.8025	-4.83167e-05
											0.123	-1.1608e-05	-1.645	-2.44585e-05	0.755	-4.85733e-05	-1.645	-5.81425e-05	0.8015	-4.86917e-05
											0.122	-1.1594e-05	-1.646	-2.4607e-05	0.754	-4.894e-05	-1.646	-5.857e-05	0.8005	-4.90167e-05
											0.121	-1.1576e-05	-1.647	-2.476e-05	0.753	-4.94733e-05	-1.647	-5.902e-05	0.7995	-4.91667e-05
											0.12	-1.155e-05	-1.648	-2.4913e-05	0.752	-5.00133e-05	-1.648	-5.947e-05	0.7985	-4.96917e-05
											0.119	-1.1532e-05	-1.649	-2.50683e-05	0.751	-5.06267e-05	-1.649	-5.99875e-05	0.7975	-5.00417e-05
											0.118	-1.1526e-05	-1.65	-2.5228e-05	0.75	-5.10867e-05	-1.65	-6.0415e-05	0.7965	-5.00667e-05
											0.117	-1.1504e-05	-1.651	-2.53877e-05	0.749	-5.14733e-05	-1.651	-6.09325e-05	0.7955	-5.03167e-05
											0.116	-1.1462e-05	-1.652	-2.55565e-05	0.748	-5.18933e-05	-1.652	-6.1405e-05	0.7945	-5.05667e-05
											0.115	-1.1416e-05	-1.653	-2.57185e-05	0.747	-5.24533e-05	-1.653	-6.19225e-05	0.7935	-5.09667e-05
											0.114	-1.1424e-05	-1.654	-2.58873e-05	0.746	-5.30133e-05	-1.654	-6.244e-05	0.7925	-5.12167e-05
											0.113	-1.1404e-05	-1.655	-2.6065e-05	0.745	-5.33667e-05	-1.655	-6.3025e-05	0.7915	-5.12667e-05
											0.112	-1.1384e-05	-1.656	-2.6236e-05	0.744	-5.37933e-05	-1.656	-6.361e-05	0.7905	-5.14667e-05
											0.111	-1.1378e-05	-1.657	-2.6416e-05	0.743	-5.414e-05	-1.657	-6.4105e-05	0.7895	-5.18417e-05
											0.11	-1.1358e-05	-1.658	-2.6596e-05	0.742	-5.46467e-05	-1.658	-6.4645e-05	0.7885	-5.18917e-05
											0.109	-1.1348e-05	-1.659	-2.67782e-05	0.741	-5.48667e-05	-1.659	-6.5275e-05	0.7875	-5.22167e-05
											0.108	-1.134e-05	-1.66	-2.69695e-05	0.74	-5.51667e-05	-1.66	-6.58375e-05	0.7865	-5.24917e-05
											0.107	-1.1308e-05	-1.661	-2.71585e-05	0.739	-5.55867e-05	-1.661	-6.65125e-05	0.7855	-5.28917e-05
											0.106	-1.1282e-05	-1.662	-2.73497e-05	0.738	-5.59667e-05	-1.662	-6.712e-05	0.7845	-5.31167e-05
											0.105	-1.1248e-05	-1.663	-2.75478e-05	0.737	-5.622e-05	-1.663	-6.775e-05	0.7835	-5.32667e-05
											0.104	-1.1244e-05	-1.664	-2.7748e-05	0.736	-5.65867e-05	-1.664	-6.84025e-05	0.7825	-5.34667e-05
											0.103	-1.1246e-05	-1.665	-2.79505e-05	0.735	-5.68e-05	-1.665	-6.91225e-05	0.7815	-5.35917e-05
											0.102	-1.1204e-05	-1.666	-2.8162e-05	0.734	-5.722e-05	-1.666	-6.982e-05	0.7805	-5.37917e-05
											0.101	-1.1192e-05	-1.667	-2.83757e-05	0.733	-5.75667e-05	-1.667	-7.0585e-05	0.7795	-5.40667e-05
											0.1	-1.1162e-05	-1.668	-2.85872e-05	0.732	-5.77933e-05	-1.668	-7.13725e-05	0.7785	-5.40167e-05
											0.099	-1.1156e-05	-1.669	-2.88077e-05	0.731	-5.8e-05	-1.669	-7.2115e-05	0.7775	-5.42667e-05
											0.098	-1.1136e-05	-1.67	-2.90238e-05	0.73	-5.83667e-05	-1.67	-7.29475e-05	0.7765	-5.44917e-05
											0.097	-1.1118e-05	-1.671	-2.92487e-05	0.729	-5.864e-05	-1.671	-7.3825e-05	0.7755	-5.46167e-05
											0.096	-1.1106e-05	-1.672	-2.9485e-05	0.728	-5.886e-05	-1.672	-7.47025e-05	0.7745	-5.50167e-05
											0.095	-1.1106e-05	-1.673	-2.97145e-05	0.727	-5.91867e-05	-1.673	-7.567e-05	0.7735	-5.51917e-05
											0.094	-1.1086e-05	-1.674	-2.99507e-05	0.726	-5.94733e-05	-1.674	-7.666e-05	0.7725	-5.54667e-05
											0.093	-1.1082e-05	-1.675	-3.0187e-05	0.725	-5.97933e-05	-1.675	-7.76725e-05	0.7715	-5.56167e-05
											0.092	-1.1064e-05	-1.676	-3.04255e-05	0.724	-6.002e-05	-1.676	-7.87075e-05	0.7705	-5.57417e-05
											0.091	-1.1048e-05	-1.677	-3.06775e-05	0.723	-6.01667e-05	-1.677	-7.9855e-05	0.7695	-5.58417e-05
											0.09	-1.1048e-05	-1.678	-3.09272e-05	0.722	-6.036e-05	-1.678	-8.107e-05	0.7685	-5.60667e-05
											0.089	-1.1016e-05	-1.679	-3.11905e-05	0.721	-6.05867e-05	-1.679	-8.22625e-05	0.7675	-5.63167e-05
											0.088	-1.0982e-05	-1.68	-3.1456e-05	0.72	-6.08467e-05	-1.68	-8.35225e-05	0.7665	-5.63917e-05
											0.087	-1.097e-05	-1.681	-3.1717e-05	0.719	-6.11267e-05	-1.681	-8.48275e-05	0.7655	-5.66167e-05
											0.086	-1.097e-05	-1.682	-3.19893e-05	0.718	-6.14067e-05	-1.682	-8.61775e-05	0.7645	-5.65917e-05
											0.085	-1.0956e-05	-1.683	-3.22637e-05	0.717	-6.158e-05	-1.683	-8.7505e-05	0.7635	-5.68917e-05
											0.084	-1.0958e-05	-1.684	-3.2545e-05	0.716	-6.16867e-05	-1.684	-8.89e-05	0.7625	-5.70167e-05
											0.083	-1.0946e-05	-1.685	-3.2815e-05	0.715	-6.19867e-05	-1.685	-9.0295e-05	0.7615	-5.71167e-05
											0.082	-1.0936e-05	-1.686	-3.31075e-05	0.714	-6.22e-05	-1.686	-9.1555e-05	0.7605	-5.73417e-05
											0.081	-1.0916e-05	-1.687	-3.34225e-05	0.713	-6.24467e-05	-1.687	-9.27925e-05	0.7595	-5.76167e-05
											0.08	-1.0894e-05	-1.688	-3.3715e-05	0.712	-6.25e-05	-1.688	-9.403e-05	0.7585	-5.78417e-05
											0.079	-1.088e-05	-1.689	-3.403e-05	0.711	-6.25933e-05	-1.689	-9.51325e-05	0.7575	-5.78917e-05
											0.078	-1.087e-05	-1.69	-3.43225e-05	0.71	-6.27867e-05	-1.69	-9.59875e-05	0.7565	-5.79417e-05
											0.077	-1.0864e-05	-1.691	-3.466e-05	0.709	-6.302e-05	-1.691	-9.6685e-05	0.7555	-5.80917e-05
											0.076	-1.086e-05	-1.692	-3.49975e-05	0.708	-6.32267e-05	-1.692	-9.7135e-05	0.7545	-5.82667e-05
											0.075	-1.0844e-05	-1.693	-3.5335e-05	0.707	-6.336e-05	-1.693	-9.73375e-05	0.7535	-5.84667e-05
											0.074	-1.0842e-05	-1.694	-3.56725e-05	0.706	-6.35933e-05	-1.694	-9.72475e-05	0.7525	-5.86167e-05
											0.073	-1.0818e-05	-1.695	-3.60325e-05	0.705	-6.366e-05	-1.695	-9.682e-05	0.7515	-5.84667e-05
											0.072	-1.082e-05	-1.696	-3.63925e-05	0.704	-6.37933e-05	-1.696	-9.60325e-05	0.7505	-5.86417e-05
											0.071	-1.0804e-05	-1.697	-3.6775e-05	0.703	-6.37667e-05	-1.697	-9.49525e-05	0.7495	-5.87167e-05
											0.07	-1.0788e-05	-1.698	-3.71575e-05	0.702	-6.39267e-05	-1.698	-9.36025e-05	0.7485	-5.88667e-05
											0.069	-1.077e-05	-1.699	-3.75625e-05	0.701	-6.414e-05	-1.699	-9.196e-05	0.7475	-5.91917e-05
											0.068	-1.077e-05	-1.7	-3.79675e-05	0.7	-6.43467e-05	-1.7	-9.01825e-05	0.7465	-5.93667e-05
											0.067	-1.0762e-05	-1.701	-3.8395e-05	0.699	-6.44733e-05	-1.701	-8.827e-05	0.7455	-5.93417e-05
											0.066	-1.0764e-05	-1.702	-3.8845e-05	0.698	-6.46467e-05	-1.702	-8.6335e-05	0.7445	-5.94667e-05
											0.065	-1.0744e-05	-1.703	-3.93175e-05	0.697	-6.484e-05	-1.703	-8.4355e-05	0.7435	-5.95167e-05
											0.064	-1.0734e-05	-1.704	-3.979e-05	0.696	-6.49467e-05	-1.704	-8.242e-05	0.7425	-5.96667e-05
											0.063	-1.073e-05	-1.705	-4.03075e-05	0.695	-6.50533e-05	-1.705	-8.05975e-05	0.7415	-5.97667e-05
											0.062	-1.071e-05	-1.706	-4.087e-05	0.694	-6.51933e-05	-1.706	-7.87975e-05	0.7405	-5.97917e-05
											0.061	-1.0706e-05	-1.707	-4.14325e-05	0.693	-6.528e-05	-1.707	-7.71325e-05	0.7395	-5.99417e-05
											0.06	-1.0692e-05	-1.708	-4.204e-05	0.692	-6.534e-05	-1.708	-7.55125e-05	0.7385	-5.98917e-05
											0.059	-1.0684e-05	-1.709	-4.26925e-05	0.691	-6.54133e-05	-1.709	-7.4005e-05	0.7375	-6.01167e-05
											0.058	-1.068e-05	-1.71	-4.33675e-05	0.69	-6.56467e-05	-1.71	-7.252e-05	0.7365	-6.02667e-05
											0.057	-1.0678e-05	-1.711	-4.411e-05	0.689	-6.59267e-05	-1.711	-7.1125e-05	0.7355	-6.03417e-05
											0.056	-1.0672e-05	-1.712	-4.48975e-05	0.688	-6.60333e-05	-1.712	-6.9775e-05	0.7345	-6.05167e-05
											0.055	-1.0656e-05	-1.713	-4.573e-05	0.687	-6.616e-05	-1.713	-6.85375e-05	0.7335	-6.06667e-05
											0.054	-1.063e-05	-1.714	-4.66075e-05	0.686	-6.62733e-05	-1.714	-6.73675e-05	0.7325	-6.05417e-05
											0.053	-1.0638e-05	-1.715	-4.75525e-05	0.685	-6.632e-05	-1.715	-6.62875e-05	0.7315	-6.07917e-05
											0.052	-1.062e-05	-1.716	-4.8565e-05	0.684	-6.62933e-05	-1.716	-6.52525e-05	0.7305	-6.08417e-05
											0.051	-1.063e-05	-1.717	-4.9645e-05	0.683	-6.648e-05	-1.717	-6.4285e-05	0.7295	-6.09417e-05
											0.05	-1.062e-05	-1.718	-5.07925e-05	0.682	-6.652e-05	-1.718	-6.352e-05	0.7285	-6.10167e-05
											0.049	-1.0602e-05	-1.719	-5.203e-05	0.681	-6.64867e-05	-1.719	-6.27325e-05	0.7275	-6.08417e-05
											0.048	-1.0594e-05	-1.72	-5.33575e-05	0.68	-6.65733e-05	-1.72	-6.2035e-05	0.7265	-6.09417e-05
											0.047	-1.0594e-05	-1.721	-5.4775e-05	0.679	-6.66467e-05	-1.721	-6.1405e-05	0.7255	-6.09917e-05
											0.046	-1.0576e-05	-1.722	-5.6305e-05	0.678	-6.66133e-05	-1.722	-6.08425e-05	0.7245	-6.10917e-05
											0.045	-1.0566e-05	-1.723	-5.7925e-05	0.677	-6.67e-05	-1.723	-6.037e-05	0.7235	-6.12917e-05
											0.044	-1.0556e-05	-1.724	-5.96575e-05	0.676	-6.67933e-05	-1.724	-5.9965e-05	0.7225	-6.12667e-05
											0.043	-1.055e-05	-1.725	-6.15475e-05	0.675	-6.686e-05	-1.725	-5.94925e-05	0.7215	-6.15167e-05
											0.042	-1.0546e-05	-1.726	-6.355e-05	0.674	-6.696e-05	-1.726	-5.9065e-05	0.7205	-6.16917e-05
											0.041	-1.054e-05	-1.727	-6.56875e-05	0.673	-6.698e-05	-1.727	-5.875e-05	0.7195	-6.15917e-05
											0.04	-1.0532e-05	-1.728	-6.79825e-05	0.672	-6.70867e-05	-1.728	-5.839e-05	0.7185	-6.15167e-05
											0.039	-1.0534e-05	-1.729	-7.04125e-05	0.671	-6.74e-05	-1.729	-5.80975e-05	0.7175	-6.15667e-05
											0.038	-1.051e-05	-1.73	-7.3045e-05	0.67	-6.75533e-05	-1.73	-5.78275e-05	0.7165	-6.16667e-05
											0.037	-1.0506e-05	-1.731	-7.5835e-05	0.669	-6.76e-05	-1.731	-5.75575e-05	0.7155	-6.16167e-05
											0.036	-1.0496e-05	-1.732	-7.88275e-05	0.668	-6.76867e-05	-1.732	-5.73325e-05	0.7145	-6.13167e-05
											0.035	-1.0482e-05	-1.733	-8.2e-05	0.667	-6.78533e-05	-1.733	-5.70625e-05	0.7135	-5.97667e-05
											0.034	-1.049e-05	-1.734	-8.53975e-05	0.666	-6.786e-05	-1.734	-5.686e-05	0.7125	-5.88417e-05
											0.033	-1.048e-05	-1.735	-8.8975e-05	0.665	-6.782e-05	-1.735	-5.66575e-05	0.7115	-6.00417e-05
											0.032	-1.048e-05	-1.736	-9.27775e-05	0.664	-6.8e-05	-1.736	-5.63425e-05	0.7105	-6.10417e-05
											0.031	-1.0464e-05	-1.737	-9.67825e-05	0.663	-6.814e-05	-1.737	-5.6365e-05	0.7095	-6.14417e-05
											0.03	-1.0444e-05	-1.738	-0.000100968	0.662	-6.80667e-05	-1.738	-5.6185e-05	0.7085	-6.18417e-05
											0.029	-1.0446e-05	-1.739	-0.000105332	0.661	-6.80267e-05	-1.739	-5.59825e-05	0.7075	-6.19917e-05
											0.028	-1.0442e-05	-1.74	-0.000109855	0.66	-6.82667e-05	-1.74	-5.58475e-05	0.7065	-6.18667e-05
											0.027	-1.0438e-05	-1.741	-0.00011458	0.659	-6.83733e-05	-1.741	-5.57125e-05	0.7055	-6.18667e-05
											0.026	-1.0438e-05	-1.742	-0.00011953	0.658	-6.82467e-05	-1.742	-5.5555e-05	0.7045	-6.19667e-05
											0.025	-1.043e-05	-1.743	-0.000124615	0.657	-6.83733e-05	-1.743	-5.5465e-05	0.7035	-6.20417e-05
											0.024	-1.0432e-05	-1.744	-0.00012979	0.656	-6.842e-05	-1.744	-5.53525e-05	0.7025	-6.21417e-05
											0.023	-1.0422e-05	-1.745	-0.000135055	0.655	-6.86067e-05	-1.745	-5.5195e-05	0.7015	-6.21167e-05
											0.022	-1.0396e-05	-1.746	-0.000140342	0.654	-6.858e-05	-1.746	-5.5105e-05	0.7005	-6.20417e-05
											0.021	-1.0394e-05	-1.747	-0.00014563	0.653	-6.87e-05	-1.747	-5.49925e-05	0.6995	-6.21667e-05
											0.02	-1.04e-05	-1.748	-0.000150895	0.652	-6.87533e-05	-1.748	-5.49025e-05	0.6985	-6.20417e-05
											0.019	-1.04e-05	-1.749	-0.000156115	0.651	-6.882e-05	-1.749	-5.479e-05	0.6975	-6.20917e-05
											0.018	-1.0394e-05	-1.75	-0.0001612	0.65	-6.89067e-05	-1.75	-5.4745e-05	0.6965	-6.22417e-05
											0.017	-1.0384e-05	-1.751	-0.000166105	0.649	-6.90867e-05	-1.751	-5.46325e-05	0.6955	-6.23667e-05
											0.016	-1.0388e-05	-1.752	-0.000170807	0.648	-6.91467e-05	-1.752	-5.4565e-05	0.6945	-6.23667e-05
											0.015	-1.0382e-05	-1.753	-0.000175285	0.647	-6.92067e-05	-1.753	-5.4475e-05	0.6935	-6.23667e-05
											0.014	-1.0372e-05	-1.754	-0.00017947	0.646	-6.91667e-05	-1.754	-5.44075e-05	0.6925	-6.23167e-05
											0.013	-1.0366e-05	-1.755	-0.000183362	0.645	-6.924e-05	-1.755	-5.43175e-05	0.6915	-6.24417e-05
											0.012	-1.0362e-05	-1.756	-0.000186872	0.644	-6.93667e-05	-1.756	-5.425e-05	0.6905	-6.24167e-05
											0.011	-1.036e-05	-1.757	-0.000190113	0.643	-6.948e-05	-1.757	-5.4205e-05	0.6895	-6.24167e-05
											0.01	-1.0368e-05	-1.758	-0.000192992	0.642	-6.944e-05	-1.758	-5.41375e-05	0.6885	-6.24667e-05
											0.009	-1.036e-05	-1.759	-0.000195467	0.641	-6.93933e-05	-1.759	-5.40475e-05	0.6875	-6.23917e-05
											0.008	-1.036e-05	-1.76	-0.00019756	0.64	-6.938e-05	-1.76	-5.39575e-05	0.6865	-6.24167e-05
											0.007	-1.0362e-05	-1.761	-0.000199315	0.639	-6.94667e-05	-1.761	-5.3935e-05	0.6855	-6.24417e-05
											0.006	-1.0354e-05	-1.762	-0.000200665	0.638	-6.97e-05	-1.762	-5.39575e-05	0.6845	-6.24917e-05
											0.005	-1.0346e-05	-1.763	-0.000201632	0.637	-6.984e-05	-1.763	-5.389e-05	0.6835	-6.26167e-05
											0.004	-1.0334e-05	-1.764	-0.000202217	0.636	-6.99133e-05	-1.764	-5.38225e-05	0.6825	-6.27167e-05
											0.003	-1.0338e-05	-1.765	-0.00020242	0.635	-7.002e-05	-1.765	-5.38e-05	0.6815	-6.26167e-05
											0.002	-1.0358e-05	-1.766	-0.000202285	0.634	-7.00867e-05	-1.766	-5.37325e-05	0.6805	-6.26417e-05
											0.001	-1.0354e-05	-1.767	-0.000201745	0.633	-7.02133e-05	-1.767	-5.371e-05	0.6795	-6.26167e-05
													-1.768	-0.000200912	0.632	-7.03467e-05	-1.768	-5.3665e-05	0.6785	-6.26917e-05
													-1.769	-0.000199765	0.631	-7.038e-05	-1.769	-5.362e-05	0.6775	-6.26917e-05
													-1.77	-0.000198348	0.63	-7.03733e-05	-1.77	-5.35975e-05	0.6765	-6.24667e-05
													-1.771	-0.00019666	0.629	-7.01667e-05	-1.771	-5.353e-05	0.6755	-6.25917e-05
													-1.772	-0.000194747	0.628	-7.04133e-05	-1.772	-5.3575e-05	0.6745	-6.25167e-05
													-1.773	-0.000192633	0.627	-7.062e-05	-1.773	-5.353e-05	0.6735	-6.25667e-05
													-1.774	-0.00019036	0.626	-7.072e-05	-1.774	-5.353e-05	0.6725	-6.26667e-05
													-1.775	-0.000187975	0.625	-7.082e-05	-1.775	-5.3485e-05	0.6715	-6.26167e-05
													-1.776	-0.000185455	0.624	-7.11933e-05	-1.776	-5.35075e-05	0.6705	-6.27417e-05
													-1.777	-0.00018289	0.623	-7.15267e-05	-1.777	-5.34625e-05	0.6695	-6.28667e-05
													-1.778	-0.000180257	0.622	-7.156e-05	-1.778	-5.34625e-05	0.6685	-6.26667e-05
													-1.779	-0.000177625	0.621	-7.14867e-05	-1.779	-5.34625e-05	0.6675	-6.27667e-05
													-1.78	-0.00017497	0.62	-7.12533e-05	-1.78	-5.34625e-05	0.6665	-6.26917e-05
													-1.781	-0.000172337	0.619	-7.15333e-05	-1.781	-5.34625e-05	0.6655	-6.28167e-05
													-1.782	-0.000169727	0.618	-7.18267e-05	-1.782	-5.344e-05	0.6645	-6.28167e-05
													-1.783	-0.00016714	0.617	-7.194e-05	-1.783	-5.3485e-05	0.6635	-6.26917e-05
													-1.784	-0.000164597	0.616	-7.19733e-05	-1.784	-5.34625e-05	0.6625	-6.27667e-05
													-1.785	-0.0001621	0.615	-7.21467e-05	-1.785	-5.34625e-05	0.6615	-6.27167e-05
													-1.786	-0.000159647	0.614	-7.23267e-05	-1.786	-5.34625e-05	0.6605	-6.27667e-05
													-1.787	-0.000157263	0.613	-7.236e-05	-1.787	-5.35075e-05	0.6595	-6.27917e-05
													-1.788	-0.000154922	0.612	-7.26e-05	-1.788	-5.3485e-05	0.6585	-6.28167e-05
													-1.789	-0.00015265	0.611	-7.27333e-05	-1.789	-5.35075e-05	0.6575	-6.29667e-05
													-1.79	-0.0001504	0.61	-7.29067e-05	-1.79	-5.35075e-05	0.6565	-6.29917e-05
													-1.791	-0.000148217	0.609	-7.30667e-05	-1.791	-5.35075e-05	0.6555	-6.27667e-05
													-1.792	-0.000146102	0.608	-7.32933e-05	-1.792	-5.35525e-05	0.6545	-6.29917e-05
													-1.793	-0.000144055	0.607	-7.39333e-05	-1.793	-5.3575e-05	0.6535	-6.29667e-05
													-1.794	-0.00014203	0.606	-7.41333e-05	-1.794	-5.35975e-05	0.6525	-6.29917e-05
													-1.795	-0.000140117	0.605	-7.41333e-05	-1.795	-5.35975e-05	0.6515	-6.30917e-05
													-1.796	-0.00013825	0.604	-7.40667e-05	-1.796	-5.3665e-05	0.6505	-6.30917e-05
													-1.797	-0.000136382	0.603	-7.41333e-05	-1.797	-5.3665e-05	0.6495	-6.29667e-05
													-1.798	-0.000134605	0.602	-7.42667e-05	-1.798	-5.36875e-05	0.6485	-6.29417e-05
													-1.799	-0.000132872	0.601	-7.43333e-05	-1.799	-5.37325e-05	0.6475	-6.28917e-05
													-1.8	-0.000131207	0.6	-7.43333e-05	-1.8	-5.3755e-05	0.6465	-6.29917e-05
													-1.801	-0.000129587	0.599	-7.44667e-05	-1.801	-5.38e-05	0.6455	-6.30667e-05
													-1.802	-0.000128012	0.598	-7.46e-05	-1.802	-5.38225e-05	0.6445	-6.32917e-05
													-1.803	-0.000126482	0.597	-7.47333e-05	-1.803	-5.38675e-05	0.6435	-6.33167e-05
													-1.804	-0.000124997	0.596	-7.48e-05	-1.804	-5.39125e-05	0.6425	-6.31417e-05
													-1.805	-0.000123557	0.595	-7.48667e-05	-1.805	-5.39575e-05	0.6415	-6.31667e-05
													-1.806	-0.000122163	0.594	-7.49333e-05	-1.806	-5.40025e-05	0.6405	-6.32667e-05
													-1.807	-0.00012079	0.593	-7.50667e-05	-1.807	-5.40475e-05	0.6395	-6.32167e-05
													-1.808	-0.000119507	0.592	-7.52667e-05	-1.808	-5.4115e-05	0.6385	-6.33917e-05
													-1.809	-0.000118225	0.591	-7.54e-05	-1.809	-5.41375e-05	0.6375	-6.33667e-05
													-1.81	-0.000116987	0.59	-7.56e-05	-1.81	-5.4205e-05	0.6365	-6.33667e-05
													-1.811	-0.000115795	0.589	-7.58e-05	-1.811	-5.42725e-05	0.6355	-6.34667e-05
													-1.812	-0.000114647	0.588	-7.59333e-05	-1.812	-5.434e-05	0.6345	-6.35167e-05
													-1.813	-0.000113522	0.587	-7.61333e-05	-1.813	-5.4385e-05	0.6335	-6.35667e-05
													-1.814	-0.000112465	0.586	-7.64e-05	-1.814	-5.44525e-05	0.6325	-6.36167e-05
													-1.815	-0.000111407	0.585	-7.66e-05	-1.815	-5.45425e-05	0.6315	-6.37667e-05
													-1.816	-0.000110418	0.584	-7.68667e-05	-1.816	-5.461e-05	0.6305	-6.37917e-05
													-1.817	-0.00010945	0.583	-7.7e-05	-1.817	-5.47e-05	0.6295	-6.37667e-05
													-1.818	-0.000108527	0.582	-7.72e-05	-1.818	-5.47675e-05	0.6285	-6.38167e-05
													-1.819	-0.000107672	0.581	-7.73333e-05	-1.819	-5.4835e-05	0.6275	-6.39417e-05
													-1.82	-0.000106795	0.58	-7.76667e-05	-1.82	-5.4925e-05	0.6265	-6.39917e-05
													-1.821	-0.000105985	0.579	-7.75333e-05	-1.821	-5.50375e-05	0.6255	-6.39167e-05
													-1.822	-0.000105197	0.578	-7.76e-05	-1.822	-5.51275e-05	0.6245	-6.38917e-05
													-1.823	-0.00010441	0.577	-7.78e-05	-1.823	-5.52175e-05	0.6235	-6.39667e-05
													-1.824	-0.000103645	0.576	-7.80667e-05	-1.824	-5.53075e-05	0.6225	-6.41167e-05
													-1.825	-0.000102925	0.575	-7.83333e-05	-1.825	-5.542e-05	0.6215	-6.41917e-05
													-1.826	-0.000102205	0.574	-7.84667e-05	-1.826	-5.55325e-05	0.6205	-6.42667e-05
													-1.827	-0.000101485	0.573	-7.87333e-05	-1.827	-5.56225e-05	0.6195	-6.44167e-05
													-1.828	-0.000100788	0.572	-7.89333e-05	-1.828	-5.5735e-05	0.6185	-6.46167e-05
													-1.829	-0.00010009	0.571	-7.92e-05	-1.829	-5.58025e-05	0.6175	-6.45417e-05
													-1.83	-9.93925e-05	0.57	-7.94e-05	-1.83	-5.58925e-05	0.6165	-6.45667e-05
													-1.831	-9.8695e-05	0.569	-7.95333e-05	-1.831	-5.596e-05	0.6155	-6.46667e-05
													-1.832	-9.802e-05	0.568	-7.97333e-05	-1.832	-5.614e-05	0.6145	-6.47667e-05
													-1.833	-9.73225e-05	0.567	-7.98667e-05	-1.833	-5.623e-05	0.6135	-6.49167e-05
													-1.834	-9.667e-05	0.566	-7.98667e-05	-1.834	-5.641e-05	0.6125	-6.49167e-05
													-1.835	-9.60175e-05	0.565	-8.02e-05	-1.835	-5.6545e-05	0.6115	-6.50417e-05
													-1.836	-9.5365e-05	0.564	-8.03333e-05	-1.836	-5.67475e-05	0.6105	-6.49667e-05
													-1.837	-9.4735e-05	0.563	-8.05333e-05	-1.837	-5.68375e-05	0.6095	-6.50917e-05
													-1.838	-9.41275e-05	0.562	-8.07333e-05	-1.838	-5.69725e-05	0.6085	-6.52167e-05
													-1.839	-9.35425e-05	0.561	-8.08667e-05	-1.839	-5.713e-05	0.6075	-6.52167e-05
													-1.84	-9.298e-05	0.56	-8.1e-05	-1.84	-5.72875e-05	0.6065	-6.54417e-05
													-1.841	-9.24175e-05	0.559	-8.12667e-05	-1.841	-5.74225e-05	0.6055	-6.57167e-05
													-1.842	-9.18775e-05	0.558	-8.14667e-05	-1.842	-5.75575e-05	0.6045	-6.57167e-05
													-1.843	-9.136e-05	0.557	-8.16e-05	-1.843	-5.76925e-05	0.6035	-6.57667e-05
													-1.844	-9.08425e-05	0.556	-8.19333e-05	-1.844	-5.78725e-05	0.6025	-6.57667e-05
													-1.845	-9.037e-05	0.555	-8.20667e-05	-1.845	-5.80525e-05	0.6015	-6.59667e-05
													-1.846	-8.9875e-05	0.554	-8.22667e-05	-1.846	-5.8255e-05	0.6005	-6.60667e-05
													-1.847	-8.94475e-05	0.553	-8.25333e-05	-1.847	-5.848e-05	0.5995	-6.60917e-05
													-1.848	-8.8975e-05	0.552	-8.28667e-05	-1.848	-5.85925e-05	0.5985	-6.60917e-05
													-1.849	-8.85475e-05	0.551	-8.28667e-05	-1.849	-5.8795e-05	0.5975	-6.60667e-05
													-1.85	-8.812e-05	0.55	-8.30667e-05	-1.85	-5.8975e-05	0.5965	-6.61167e-05
													-1.851	-8.7715e-05	0.549	-8.32e-05	-1.851	-5.9155e-05	0.5955	-6.63167e-05
													-1.852	-8.731e-05	0.548	-8.33333e-05	-1.852	-5.9335e-05	0.5945	-6.64417e-05
													-1.853	-8.695e-05	0.547	-8.36e-05	-1.853	-5.95375e-05	0.5935	-6.67667e-05
													-1.854	-8.659e-05	0.546	-8.39333e-05	-1.854	-5.9785e-05	0.5925	-6.68167e-05
													-1.855	-8.62525e-05	0.545	-8.40667e-05	-1.855	-5.99875e-05	0.5915	-6.67667e-05
													-1.856	-8.5915e-05	0.544	-8.41333e-05	-1.856	-6.01675e-05	0.5905	-6.68917e-05
													-1.857	-8.56225e-05	0.543	-8.44e-05	-1.857	-6.04375e-05	0.5895	-6.69917e-05
													-1.858	-8.53075e-05	0.542	-8.45333e-05	-1.858	-6.0685e-05	0.5885	-6.70917e-05
													-1.859	-8.50375e-05	0.541	-8.46667e-05	-1.859	-6.0865e-05	0.5875	-6.71917e-05
													-1.86	-8.47675e-05	0.54	-8.48667e-05	-1.86	-6.1045e-05	0.5865	-6.71917e-05
													-1.861	-8.45425e-05	0.539	-8.51333e-05	-1.861	-6.12475e-05	0.5855	-6.73167e-05
													-1.862	-8.4295e-05	0.538	-8.53333e-05	-1.862	-6.14725e-05	0.5845	-6.74667e-05
													-1.863	-8.407e-05	0.537	-8.54667e-05	-1.863	-6.1675e-05	0.5835	-6.74667e-05
													-1.864	-8.3845e-05	0.536	-8.56667e-05	-1.864	-6.1855e-05	0.5825	-6.77667e-05
													-1.865	-8.3665e-05	0.535	-8.59333e-05	-1.865	-6.2125e-05	0.5815	-6.78417e-05
													-1.866	-8.3485e-05	0.534	-8.60667e-05	-1.866	-6.226e-05	0.5805	-6.80417e-05
													-1.867	-8.32825e-05	0.533	-8.63333e-05	-1.867	-6.24625e-05	0.5795	-6.81167e-05
													-1.868	-8.31025e-05	0.532	-8.63333e-05	-1.868	-6.27325e-05	0.5785	-6.80917e-05
													-1.869	-8.2945e-05	0.531	-8.66667e-05	-1.869	-6.2935e-05	0.5775	-6.82167e-05
													-1.87	-8.27425e-05	0.53	-8.68667e-05	-1.87	-6.31825e-05	0.5765	-6.83417e-05
													-1.871	-8.2585e-05	0.529	-8.68e-05	-1.871	-6.3385e-05	0.5755	-6.83917e-05
													-1.872	-8.245e-05	0.528	-8.69333e-05	-1.872	-6.361e-05	0.5745	-6.85167e-05
													-1.873	-8.2315e-05	0.527	-8.7e-05	-1.873	-6.379e-05	0.5735	-6.84917e-05
													-1.874	-8.218e-05	0.526	-8.70667e-05	-1.874	-6.4015e-05	0.5725	-6.85917e-05
													-1.875	-8.2045e-05	0.525	-8.71333e-05	-1.875	-6.4195e-05	0.5715	-6.87917e-05
													-1.876	-8.191e-05	0.524	-8.70667e-05	-1.876	-6.442e-05	0.5705	-6.88167e-05
													-1.877	-8.17975e-05	0.523	-8.70667e-05	-1.877	-6.46225e-05	0.5695	-6.90167e-05
													-1.878	-8.1685e-05	0.522	-8.72e-05	-1.878	-6.4825e-05	0.5685	-6.92167e-05
													-1.879	-8.155e-05	0.521	-8.74667e-05	-1.879	-6.5005e-05	0.5675	-6.93417e-05
													-1.88	-8.14375e-05	0.52	-8.75333e-05	-1.88	-6.5185e-05	0.5665	-6.93667e-05
													-1.881	-8.13475e-05	0.519	-8.76e-05	-1.881	-6.53875e-05	0.5655	-6.93417e-05
													-1.882	-8.1235e-05	0.518	-8.77333e-05	-1.882	-6.56125e-05	0.5645	-6.94667e-05
													-1.883	-8.1145e-05	0.517	-8.78e-05	-1.883	-6.58375e-05	0.5635	-6.96667e-05
													-1.884	-8.1055e-05	0.516	-8.78e-05	-1.884	-6.5995e-05	0.5625	-6.97417e-05
													-1.885	-8.0965e-05	0.515	-8.78e-05	-1.885	-6.61975e-05	0.5615	-6.97667e-05
													-1.886	-8.0875e-05	0.514	-8.78e-05	-1.886	-6.6355e-05	0.5605	-6.98667e-05
													-1.887	-8.07625e-05	0.513	-8.78e-05	-1.887	-6.6535e-05	0.5595	-6.99167e-05
													-1.888	-8.06275e-05	0.512	-8.78e-05	-1.888	-6.66925e-05	0.5585	-7.01167e-05
													-1.889	-8.056e-05	0.511	-8.77333e-05	-1.889	-6.685e-05	0.5575	-7.01417e-05
													-1.89	-8.047e-05	0.51	-8.78667e-05	-1.89	-6.70075e-05	0.5565	-7.02917e-05
													-1.891	-8.04025e-05	0.509	-8.76667e-05	-1.891	-6.721e-05	0.5555	-7.04417e-05
													-1.892	-8.03575e-05	0.508	-8.76667e-05	-1.892	-6.73675e-05	0.5545	-7.05917e-05
													-1.893	-8.02675e-05	0.507	-8.77333e-05	-1.893	-6.75475e-05	0.5535	-7.06917e-05
													-1.894	-8.01775e-05	0.506	-8.78e-05	-1.894	-6.7705e-05	0.5525	-7.07167e-05
													-1.895	-8.011e-05	0.505	-8.78667e-05	-1.895	-6.78625e-05	0.5515	-7.07167e-05
													-1.896	-8.00425e-05	0.504	-8.79333e-05	-1.896	-6.80425e-05	0.5505	-7.09417e-05
													-1.897	-7.99525e-05	0.503	-8.80667e-05	-1.897	-6.82e-05	0.5495	-7.10917e-05
													-1.898	-7.99075e-05	0.502	-8.80667e-05	-1.898	-6.84025e-05	0.5485	-7.11917e-05
													-1.899	-7.98625e-05	0.501	-8.80667e-05	-1.899	-6.856e-05	0.5475	-7.12417e-05
													-1.9	-7.9795e-05	0.5	-8.79333e-05	-1.9	-6.87625e-05	0.5465	-7.11167e-05
													-1.901	-7.975e-05	0.499	-8.77333e-05	-1.901	-6.89425e-05	0.5455	-7.12417e-05
													-1.902	-7.9705e-05	0.498	-8.74667e-05	-1.902	-6.9325e-05	0.5445	-7.12917e-05
													-1.903	-7.966e-05	0.497	-8.72e-05	-1.903	-6.9505e-05	0.5435	-7.13917e-05
													-1.904	-7.96375e-05	0.496	-8.71333e-05	-1.904	-6.964e-05	0.5425	-7.16667e-05
													-1.905	-7.95925e-05	0.495	-8.71333e-05	-1.905	-6.98425e-05	0.5415	-7.17917e-05
													-1.906	-7.95475e-05	0.494	-8.72e-05	-1.906	-7.00225e-05	0.5405	-7.17167e-05
													-1.907	-7.9525e-05	0.493	-8.7e-05	-1.907	-7.02475e-05	0.5395	-7.18167e-05
													-1.908	-7.95025e-05	0.492	-8.67333e-05	-1.908	-7.045e-05	0.5385	-7.17917e-05
													-1.909	-7.95025e-05	0.491	-8.67333e-05	-1.909	-7.06525e-05	0.5375	-7.18917e-05
													-1.91	-7.9525e-05	0.49	-8.68e-05	-1.91	-7.09225e-05	0.5365	-7.20167e-05
													-1.911	-7.9525e-05	0.489	-8.68667e-05	-1.911	-7.117e-05	0.5355	-7.19417e-05
													-1.912	-7.9525e-05	0.488	-8.67333e-05	-1.912	-7.144e-05	0.5345	-7.20917e-05
													-1.913	-7.95475e-05	0.487	-8.65333e-05	-1.913	-7.17325e-05	0.5335	-7.21417e-05
													-1.914	-7.957e-05	0.486	-8.65333e-05	-1.914	-7.198e-05	0.5325	-7.21667e-05
													-1.915	-7.95925e-05	0.485	-8.66e-05	-1.915	-7.2295e-05	0.5315	-7.22667e-05
													-1.916	-7.96375e-05	0.484	-8.64667e-05	-1.916	-7.2655e-05	0.5305	-7.22417e-05
													-1.917	-7.966e-05	0.483	-8.62e-05	-1.917	-7.297e-05	0.5295	-7.24417e-05
													-1.918	-7.9705e-05	0.482	-8.61333e-05	-1.918	-7.333e-05	0.5285	-7.25917e-05
													-1.919	-7.97725e-05	0.481	-8.61333e-05	-1.919	-7.36225e-05	0.5275	-7.25167e-05
													-1.92	-7.984e-05	0.48	-8.58667e-05	-1.92	-7.405e-05	0.5265	-7.25667e-05
													-1.921	-7.993e-05	0.479	-8.56667e-05	-1.921	-7.44325e-05	0.5255	-7.26417e-05
													-1.922	-8.002e-05	0.478	-8.54667e-05	-1.922	-7.486e-05	0.5245	-7.27417e-05
													-1.923	-8.011e-05	0.477	-8.53333e-05	-1.923	-7.5265e-05	0.5235	-7.27667e-05
													-1.924	-8.02225e-05	0.476	-8.48667e-05	-1.924	-7.56925e-05	0.5225	-7.25917e-05
													-1.925	-8.029e-05	0.475	-8.44e-05	-1.925	-7.61875e-05	0.5215	-7.26917e-05
													-1.926	-8.0425e-05	0.474	-8.4e-05	-1.926	-7.66825e-05	0.5205	-7.27917e-05
													-1.927	-8.05375e-05	0.473	-8.38667e-05	-1.927	-7.71325e-05	0.5195	-7.27417e-05
													-1.928	-8.065e-05	0.472	-8.36667e-05	-1.928	-7.7695e-05	0.5185	-7.28417e-05
													-1.929	-8.0785e-05	0.471	-8.34667e-05	-1.929	-7.8235e-05	0.5175	-7.29167e-05
													-1.93	-8.092e-05	0.47	-8.34667e-05	-1.93	-7.87075e-05	0.5165	-7.30917e-05
													-1.931	-8.1055e-05	0.469	-8.32e-05	-1.931	-7.927e-05	0.5155	-7.31667e-05
													-1.932	-8.12125e-05	0.468	-8.3e-05	-1.932	-7.9855e-05	0.5145	-7.30667e-05
													-1.933	-8.137e-05	0.467	-8.26e-05	-1.933	-8.044e-05	0.5135	-7.30167e-05
													-1.934	-8.155e-05	0.466	-8.22e-05	-1.934	-8.10475e-05	0.5125	-7.30917e-05
													-1.935	-8.17075e-05	0.465	-8.19333e-05	-1.935	-8.17e-05	0.5115	-7.31167e-05
													-1.936	-8.191e-05	0.464	-8.18e-05	-1.936	-8.233e-05	0.5105	-7.31917e-05
													-1.937	-8.2135e-05	0.463	-8.14667e-05	-1.937	-8.29825e-05	0.5095	-7.31417e-05
													-1.938	-8.23375e-05	0.462	-8.12e-05	-1.938	-8.37025e-05	0.5085	-7.30917e-05
													-1.939	-8.25625e-05	0.461	-8.14e-05	-1.939	-8.4445e-05	0.5075	-7.32167e-05
													-1.94	-8.281e-05	0.46	-8.14e-05	-1.94	-8.512e-05	0.5065	-7.30917e-05
													-1.941	-8.30575e-05	0.459	-8.12667e-05	-1.941	-8.58625e-05	0.5055	-7.30917e-05
													-1.942	-8.33275e-05	0.458	-8.12e-05	-1.942	-8.65825e-05	0.5045	-7.31917e-05
													-1.943	-8.35975e-05	0.457	-8.12e-05	-1.943	-8.737e-05	0.5035	-7.33167e-05
													-1.944	-8.389e-05	0.456	-8.10667e-05	-1.944	-8.81125e-05	0.5025	-7.33417e-05
													-1.945	-8.4205e-05	0.455	-8.09333e-05	-1.945	-8.89e-05	0.5015	-7.32417e-05
													-1.946	-8.45425e-05	0.454	-8.08667e-05	-1.946	-8.971e-05	0.5005	-7.31917e-05
													-1.947	-8.488e-05	0.453	-8.06e-05	-1.947	-9.06325e-05	0.4995	-7.31917e-05
													-1.948	-8.52625e-05	0.452	-8.03333e-05	-1.948	-9.14425e-05	0.4985	-7.32167e-05
													-1.949	-8.5645e-05	0.451	-8.02667e-05	-1.949	-9.2365e-05	0.4975	-7.37417e-05
													-1.95	-8.60725e-05	0.45	-8e-05	-1.95	-9.331e-05	0.4965	-7.37667e-05
													-1.951	-8.6455e-05	0.449	-7.94667e-05	-1.951	-9.42325e-05	0.4955	-7.32917e-05
													-1.952	-8.686e-05	0.448	-7.91333e-05	-1.952	-9.52e-05	0.4945	-7.31917e-05
													-1.953	-8.72425e-05	0.447	-7.86e-05	-1.953	-9.6145e-05	0.4935	-7.30917e-05
													-1.954	-8.767e-05	0.446	-7.84e-05	-1.954	-9.71125e-05	0.4925	-7.30667e-05
													-1.955	-8.80975e-05	0.445	-7.8e-05	-1.955	-9.817e-05	0.4915	-7.31167e-05
													-1.956	-8.857e-05	0.444	-7.75333e-05	-1.956	-9.9205e-05	0.4905	-7.31417e-05
													-1.957	-8.902e-05	0.443	-7.72e-05	-1.957	-0.000100195	0.4895	-7.30417e-05
													-1.958	-8.94925e-05	0.442	-7.70667e-05	-1.958	-0.000101343	0.4885	-7.29417e-05
													-1.959	-8.9965e-05	0.441	-7.7e-05	-1.959	-0.000102423	0.4875	-7.28167e-05
													-1.96	-9.04825e-05	0.44	-7.66667e-05	-1.96	-0.000103547	0.4865	-7.28417e-05
													-1.961	-9.09775e-05	0.439	-7.65333e-05	-1.961	-0.000104673	0.4855	-7.28167e-05
													-1.962	-9.15175e-05	0.438	-7.64667e-05	-1.962	-0.000105933	0.4845	-7.26917e-05
													-1.963	-9.20575e-05	0.437	-7.6e-05	-1.963	-0.00010708	0.4835	-7.27167e-05
													-1.964	-9.2575e-05	0.436	-7.52e-05	-1.964	-0.000108317	0.4825	-7.25417e-05
													-1.965	-9.316e-05	0.435	-7.46e-05	-1.965	-0.000109578	0.4815	-7.24917e-05
													-1.966	-9.3745e-05	0.434	-7.42667e-05	-1.966	-0.000110882	0.4805	-7.24667e-05
													-1.967	-9.433e-05	0.433	-7.35333e-05	-1.967	-0.000112188	0.4795	-7.23417e-05
													-1.968	-9.49375e-05	0.432	-7.29533e-05	-1.968	-0.000113515	0.4785	-7.24917e-05
													-1.969	-9.5545e-05	0.431	-7.35333e-05	-1.969	-0.000114887	0.4775	-7.24417e-05
													-1.97	-9.622e-05	0.43	-7.38667e-05	-1.97	-0.00011626	0.4765	-7.23167e-05
													-1.971	-9.68725e-05	0.429	-7.38667e-05	-1.971	-0.000117723	0.4755	-7.22167e-05
													-1.972	-9.75475e-05	0.428	-7.36667e-05	-1.972	-0.00011923	0.4745	-7.20417e-05
													-1.973	-9.82225e-05	0.427	-7.34e-05	-1.973	-0.000120692	0.4735	-7.19417e-05
													-1.974	-9.892e-05	0.426	-7.29e-05	-1.974	-0.000122245	0.4725	-7.19417e-05
													-1.975	-9.964e-05	0.425	-7.224e-05	-1.975	-0.000123865	0.4715	-7.15667e-05
													-1.976	-0.000100382	0.424	-7.176e-05	-1.976	-0.000125418	0.4705	-7.15667e-05
													-1.977	-0.00010117	0.423	-7.13867e-05	-1.977	-0.000126992	0.4695	-7.14667e-05
													-1.978	-0.000101957	0.422	-7.098e-05	-1.978	-0.000128635	0.4685	-7.13417e-05
													-1.979	-0.00010279	0.421	-7.07e-05	-1.979	-0.000130367	0.4675	-7.13417e-05
													-1.98	-0.0001036	0.42	-7.03267e-05	-1.98	-0.000132122	0.4665	-7.11667e-05
													-1.981	-0.000104455	0.419	-6.99133e-05	-1.981	-0.000133878	0.4655	-7.11417e-05
													-1.982	-0.000105377	0.418	-6.94533e-05	-1.982	-0.000135632	0.4645	-7.10667e-05
													-1.983	-0.000106322	0.417	-6.896e-05	-1.983	-0.000137365	0.4635	-7.07417e-05
													-1.984	-0.000107267	0.416	-6.872e-05	-1.984	-0.0001393	0.4625	-7.06417e-05
													-1.985	-0.00010819	0.415	-6.84733e-05	-1.985	-0.000141122	0.4615	-7.05167e-05
													-1.986	-0.000109112	0.414	-6.83067e-05	-1.986	-0.000143035	0.4605	-7.03667e-05
													-1.987	-0.00011008	0.413	-6.79933e-05	-1.987	-0.00014506	0.4595	-7.01667e-05
													-1.988	-0.000111093	0.412	-6.75333e-05	-1.988	-0.000147085	0.4585	-6.98667e-05
													-1.989	-0.000112105	0.411	-6.71333e-05	-1.989	-0.000149087	0.4575	-6.95917e-05
													-1.99	-0.000113117	0.41	-6.65733e-05	-1.99	-0.000151203	0.4565	-6.94917e-05
													-1.991	-0.000114153	0.409	-6.622e-05	-1.991	-0.000153318	0.4555	-6.92667e-05
													-1.992	-0.00011521	0.408	-6.594e-05	-1.992	-0.0001555	0.4545	-6.91417e-05
													-1.993	-0.00011629	0.407	-6.562e-05	-1.993	-0.000157705	0.4535	-6.89667e-05
													-1.994	-0.00011737	0.406	-6.53067e-05	-1.994	-0.000159955	0.4525	-6.88167e-05
													-1.995	-0.000118517	0.405	-6.49333e-05	-1.995	-0.000162273	0.4515	-6.85667e-05
													-1.996	-0.000119687	0.404	-6.45333e-05	-1.996	-0.00016459	0.4505	-6.81417e-05
													-1.997	-0.000120835	0.403	-6.41533e-05	-1.997	-0.000166998	0.4495	-6.78917e-05
													-1.998	-0.00012205	0.402	-6.37667e-05	-1.998	-0.000169405	0.4485	-6.75917e-05
													-1.999	-0.00012331	0.401	-6.34467e-05	-1.999	-0.000171812	0.4475	-6.73667e-05
													-2	-0.00012457	0.4	-6.308e-05	-2	-0.0001744	0.4465	-6.71167e-05
													-2.001	-0.000125897	0.399	-6.27067e-05	-2.001	-0.000176965	0.4455	-6.67917e-05
													-2.002	-0.000127225	0.398	-6.224e-05	-2.002	-0.00017953	0.4445	-6.64167e-05
													-2.003	-0.000128575	0.397	-6.184e-05	-2.003	-0.000182163	0.4435	-6.61167e-05
													-2.004	-0.000129947	0.396	-6.14067e-05	-2.004	-0.00018475	0.4425	-6.56167e-05
													-2.005	-0.000131207	0.395	-6.10667e-05	-2.005	-0.000187607	0.4415	-6.52917e-05
													-2.006	-0.000132557	0.394	-6.064e-05	-2.006	-0.00019051	0.4405	-6.49167e-05
													-2.007	-0.000133862	0.393	-6.024e-05	-2.007	-0.000193368	0.4395	-6.45917e-05
													-2.008	-0.000135167	0.392	-5.988e-05	-2.008	-0.000196293	0.4385	-6.41667e-05
													-2.009	-0.00013645	0.391	-5.946e-05	-2.009	-0.000199218	0.4375	-6.36417e-05
													-2.01	-0.000137687	0.39	-5.90467e-05	-2.01	-0.000202278	0.4365	-6.31667e-05
													-2.011	-0.000138947	0.389	-5.86133e-05	-2.011	-0.000205225	0.4355	-6.27917e-05
													-2.012	-0.000140185	0.388	-5.82133e-05	-2.012	-0.00020842	0.4345	-6.22417e-05
													-2.013	-0.000141467	0.387	-5.77533e-05	-2.013	-0.000211638	0.4335	-6.17417e-05
													-2.014	-0.000142683	0.386	-5.736e-05	-2.014	-0.0002149	0.4325	-6.12667e-05
													-2.015	-0.000143897	0.385	-5.69933e-05	-2.015	-0.000218095	0.4315	-6.06667e-05
													-2.016	-0.000145135	0.384	-5.656e-05	-2.016	-0.000221448	0.4305	-6.01917e-05
													-2.017	-0.000146305	0.383	-5.61e-05	-2.017	-0.00022489	0.4295	-5.96417e-05
													-2.018	-0.000146732	0.382	-5.568e-05	-2.018	-0.000226375	0.4285	-5.90417e-05
													-2.017	-0.00014365	0.381	-5.524e-05	-2.017	-0.000218005	0.4275	-5.85917e-05
													-2.016	-0.000140095	0.38	-5.48133e-05	-2.016	-0.00020932	0.4265	-5.79917e-05
													-2.015	-0.00013672	0.379	-5.44e-05	-2.015	-0.000202075	0.4255	-5.73167e-05
													-2.014	-0.000133503	0.378	-5.39867e-05	-2.014	-0.000195415	0.4245	-5.66917e-05
													-2.013	-0.000130397	0.377	-5.35667e-05	-2.013	-0.000188935	0.4235	-5.59667e-05
													-2.012	-0.000127382	0.376	-5.31667e-05	-2.012	-0.000182613	0.4225	-5.53667e-05
													-2.011	-0.00012448	0.375	-5.272e-05	-2.011	-0.000176695	0.4215	-5.47667e-05
													-2.01	-0.000121645	0.374	-5.22467e-05	-2.01	-0.000170935	0.4205	-5.39417e-05
													-2.009	-0.0001189	0.373	-5.18267e-05	-2.009	-0.000165445	0.4195	-5.32417e-05
													-2.008	-0.00011629	0.372	-5.13867e-05	-2.008	-0.000160113	0.4185	-5.24667e-05
													-2.007	-0.000113725	0.371	-5.09533e-05	-2.007	-0.000154893	0.4175	-5.17917e-05
													-2.006	-0.000111227	0.37	-5.054e-05	-2.006	-0.000150032	0.4165	-5.11417e-05
													-2.005	-0.00010882	0.369	-5.008e-05	-2.005	-0.000145285	0.4155	-5.04417e-05
													-2.004	-0.00010648	0.368	-4.96733e-05	-2.004	-0.000140695	0.4145	-4.97417e-05
													-2.003	-0.000104207	0.367	-4.92667e-05	-2.003	-0.000136375	0.4135	-4.90917e-05
													-2.002	-0.000102002	0.366	-4.884e-05	-2.002	-0.000132168	0.4125	-4.82417e-05
													-2.001	-9.9865e-05	0.365	-4.84e-05	-2.001	-0.000128005	0.4115	-4.74917e-05
													-2	-9.7795e-05	0.364	-4.79667e-05	-2	-0.000124135	0.4105	-4.66917e-05
													-1.999	-9.57475e-05	0.363	-4.75267e-05	-1.999	-0.000120445	0.4095	-4.59667e-05
													-1.998	-9.38125e-05	0.362	-4.71e-05	-1.998	-0.000116958	0.4085	-4.52417e-05
													-1.997	-9.19e-05	0.361	-4.666e-05	-1.997	-0.000113403	0.4075	-4.44667e-05
													-1.996	-9.0055e-05	0.36	-4.62333e-05	-1.996	-0.00011014	0.4065	-4.36667e-05
													-1.995	-8.82775e-05	0.359	-4.58067e-05	-1.995	-0.000106945	0.4055	-4.29167e-05
													-1.994	-8.65225e-05	0.358	-4.53867e-05	-1.994	-0.000103885	0.4045	-4.21417e-05
													-1.993	-8.48575e-05	0.357	-4.49467e-05	-1.993	-0.000101005	0.4035	-4.14667e-05
													-1.992	-8.3215e-05	0.356	-4.45133e-05	-1.992	-9.80125e-05	0.4025	-4.06917e-05
													-1.991	-8.16175e-05	0.355	-4.41133e-05	-1.991	-9.52675e-05	0.4015	-3.99917e-05
													-1.99	-8.00875e-05	0.354	-4.36733e-05	-1.99	-9.27475e-05	0.4005	-3.93167e-05
													-1.989	-7.85575e-05	0.353	-4.32667e-05	-1.989	-9.01375e-05	0.3995	-3.85417e-05
													-1.988	-7.70725e-05	0.352	-4.28667e-05	-1.988	-8.77525e-05	0.3985	-3.78417e-05
													-1.987	-7.561e-05	0.351	-4.24333e-05	-1.987	-8.53675e-05	0.3975	-3.71417e-05
													-1.986	-7.4215e-05	0.35	-4.20133e-05	-1.986	-8.30725e-05	0.3965	-3.64167e-05
													-1.985	-7.28425e-05	0.349	-4.15867e-05	-1.985	-8.089e-05	0.3955	-3.57167e-05
													-1.984	-7.1515e-05	0.348	-4.116e-05	-1.984	-7.87525e-05	0.3945	-3.50167e-05
													-1.983	-7.0255e-05	0.347	-4.078e-05	-1.983	-7.67725e-05	0.3935	-3.43167e-05
													-1.982	-6.89725e-05	0.346	-4.03733e-05	-1.982	-7.4905e-05	0.3925	-3.36417e-05
													-1.981	-6.7735e-05	0.345	-3.99667e-05	-1.981	-7.297e-05	0.3915	-3.29667e-05
													-1.98	-6.6565e-05	0.344	-3.95733e-05	-1.98	-7.108e-05	0.3905	-3.23417e-05
													-1.979	-6.53725e-05	0.343	-3.91933e-05	-1.979	-6.93925e-05	0.3895	-3.16917e-05
													-1.978	-6.42475e-05	0.342	-3.88133e-05	-1.978	-6.7705e-05	0.3885	-3.11167e-05
													-1.977	-6.31225e-05	0.341	-3.84267e-05	-1.977	-6.60175e-05	0.3875	-3.04917e-05
													-1.976	-6.20425e-05	0.34	-3.806e-05	-1.976	-6.44875e-05	0.3865	-2.98667e-05
													-1.975	-6.0985e-05	0.339	-3.76533e-05	-1.975	-6.298e-05	0.3855	-2.92667e-05
													-1.974	-5.99725e-05	0.338	-3.72533e-05	-1.974	-6.154e-05	0.3845	-2.86917e-05
													-1.973	-5.896e-05	0.337	-3.686e-05	-1.973	-6.0055e-05	0.3835	-2.81167e-05
													-1.972	-5.8015e-05	0.336	-3.648e-05	-1.972	-5.8705e-05	0.3825	-2.75667e-05
													-1.971	-5.707e-05	0.335	-3.61133e-05	-1.971	-5.74675e-05	0.3815	-2.70167e-05
													-1.97	-5.61475e-05	0.334	-3.57533e-05	-1.97	-5.62075e-05	0.3805	-2.64667e-05
													-1.969	-5.52475e-05	0.333	-3.54e-05	-1.969	-5.49475e-05	0.3795	-2.59667e-05
													-1.968	-5.437e-05	0.332	-3.504e-05	-1.968	-5.3755e-05	0.3785	-2.54417e-05
													-1.967	-5.3515e-05	0.331	-3.46933e-05	-1.967	-5.2585e-05	0.3775	-2.49667e-05
													-1.966	-5.26825e-05	0.33	-3.43467e-05	-1.966	-5.155e-05	0.3765	-2.45167e-05
													-1.965	-5.18725e-05	0.329	-3.39933e-05	-1.965	-5.0515e-05	0.3755	-2.40667e-05
													-1.964	-5.1085e-05	0.328	-3.36533e-05	-1.964	-4.948e-05	0.3745	-2.35667e-05
													-1.963	-5.032e-05	0.327	-3.332e-05	-1.963	-4.84675e-05	0.3735	-2.31167e-05
													-1.962	-4.9555e-05	0.326	-3.298e-05	-1.962	-4.75e-05	0.3725	-2.26667e-05
													-1.961	-4.8835e-05	0.325	-3.26467e-05	-1.961	-4.65775e-05	0.3715	-2.22417e-05
													-1.96	-4.81375e-05	0.324	-3.232e-05	-1.96	-4.56775e-05	0.3705	-2.18417e-05
													-1.959	-4.74625e-05	0.323	-3.19933e-05	-1.959	-4.48e-05	0.3695	-2.13867e-05
													-1.958	-4.67875e-05	0.322	-3.168e-05	-1.958	-4.39675e-05	0.3685	-2.10042e-05
													-1.957	-4.6135e-05	0.321	-3.136e-05	-1.957	-4.31575e-05	0.3675	-2.06017e-05
													-1.956	-4.55275e-05	0.32	-3.10467e-05	-1.956	-4.237e-05	0.3665	-2.02342e-05
													-1.955	-4.492e-05	0.319	-3.07467e-05	-1.955	-4.165e-05	0.3655	-1.98692e-05
													-1.954	-4.43125e-05	0.318	-3.044e-05	-1.954	-4.08175e-05	0.3645	-1.95117e-05
													-1.953	-4.375e-05	0.317	-3.014e-05	-1.953	-4.012e-05	0.3635	-1.91917e-05
													-1.952	-4.321e-05	0.316	-2.98467e-05	-1.952	-3.94225e-05	0.3625	-1.88542e-05
													-1.951	-4.267e-05	0.315	-2.95533e-05	-1.951	-3.87475e-05	0.3615	-1.85017e-05
													-1.95	-4.21525e-05	0.314	-2.926e-05	-1.95	-3.8095e-05	0.3605	-1.81917e-05
													-1.949	-4.16575e-05	0.313	-2.89867e-05	-1.949	-3.74875e-05	0.3595	-1.78717e-05
													-1.948	-4.11625e-05	0.312	-2.87e-05	-1.948	-3.688e-05	0.3585	-1.75692e-05
													-1.947	-4.069e-05	0.311	-2.84267e-05	-1.947	-3.62725e-05	0.3575	-1.72767e-05
													-1.946	-4.024e-05	0.31	-2.816e-05	-1.946	-3.5665e-05	0.3565	-1.69717e-05
													-1.945	-3.979e-05	0.309	-2.78867e-05	-1.945	-3.5125e-05	0.3555	-1.66967e-05
													-1.944	-3.93625e-05	0.308	-2.76267e-05	-1.944	-3.46525e-05	0.3545	-1.64042e-05
													-1.943	-3.8935e-05	0.307	-2.73733e-05	-1.943	-3.41575e-05	0.3535	-1.61392e-05
													-1.942	-3.853e-05	0.306	-2.71133e-05	-1.942	-3.3595e-05	0.3525	-1.58942e-05
													-1.941	-3.8125e-05	0.305	-2.68667e-05	-1.941	-3.30775e-05	0.3515	-1.56292e-05
													-1.94	-3.77425e-05	0.304	-2.662e-05	-1.94	-3.26275e-05	0.3505	-1.54167e-05
													-1.939	-3.7405e-05	0.303	-2.638e-05	-1.939	-3.22225e-05	0.3495	-1.51842e-05
													-1.938	-3.70225e-05	0.302	-2.61467e-05	-1.938	-3.1795e-05	0.3485	-1.49217e-05
													-1.937	-3.6685e-05	0.301	-2.59067e-05	-1.937	-3.1345e-05	0.3475	-1.47017e-05
													-1.936	-3.63475e-05	0.3	-2.56667e-05	-1.936	-3.0895e-05	0.3465	-1.44767e-05
													-1.935	-3.601e-05	0.299	-2.54467e-05	-1.935	-3.05125e-05	0.3455	-1.42617e-05
													-1.934	-3.57175e-05	0.298	-2.52067e-05	-1.934	-3.013e-05	0.3445	-1.40742e-05
													-1.933	-3.54025e-05	0.297	-2.49867e-05	-1.933	-2.977e-05	0.3435	-1.38617e-05
													-1.932	-3.50875e-05	0.296	-2.47733e-05	-1.932	-2.94505e-05	0.3425	-1.36542e-05
													-1.931	-3.48175e-05	0.295	-2.45533e-05	-1.931	-2.91017e-05	0.3415	-1.34542e-05
													-1.93	-3.45475e-05	0.294	-2.434e-05	-1.93	-2.878e-05	0.3405	-1.32617e-05
													-1.929	-3.42775e-05	0.293	-2.412e-05	-1.929	-2.84222e-05	0.3395	-1.30892e-05
													-1.928	-3.3985e-05	0.292	-2.39267e-05	-1.928	-2.80938e-05	0.3385	-1.29067e-05
													-1.927	-3.37375e-05	0.291	-2.37267e-05	-1.927	-2.77562e-05	0.3375	-1.27492e-05
													-1.926	-3.349e-05	0.29	-2.352e-05	-1.926	-2.74727e-05	0.3365	-1.25842e-05
													-1.925	-3.3265e-05	0.289	-2.33267e-05	-1.925	-2.71938e-05	0.3355	-1.24042e-05
													-1.924	-3.304e-05	0.288	-2.31333e-05	-1.924	-2.69192e-05	0.3345	-1.22417e-05
													-1.923	-3.27925e-05	0.287	-2.29467e-05	-1.923	-2.66448e-05	0.3335	-1.20992e-05
													-1.922	-3.25675e-05	0.286	-2.27533e-05	-1.922	-2.63703e-05	0.3325	-1.19317e-05
													-1.921	-3.23515e-05	0.285	-2.25733e-05	-1.921	-2.6116e-05	0.3315	-1.17942e-05
													-1.92	-3.21737e-05	0.284	-2.23867e-05	-1.92	-2.58685e-05	0.3305	-1.16392e-05
													-1.919	-3.196e-05	0.283	-2.22067e-05	-1.919	-2.56457e-05	0.3295	-1.14967e-05
													-1.918	-3.17552e-05	0.282	-2.20333e-05	-1.918	-2.54117e-05	0.3285	-1.13667e-05
													-1.917	-3.15483e-05	0.281	-2.186e-05	-1.917	-2.51822e-05	0.3275	-1.12192e-05
													-1.916	-3.13525e-05	0.28	-2.17e-05	-1.916	-2.50338e-05	0.3265	-1.11017e-05
													-1.915	-3.1159e-05	0.279	-2.15333e-05	-1.915	-2.48065e-05	0.3255	-1.09867e-05
													-1.914	-3.10037e-05	0.278	-2.13667e-05	-1.914	-2.45702e-05	0.3245	-1.08667e-05
													-1.913	-3.0808e-05	0.277	-2.12067e-05	-1.913	-2.43542e-05	0.3235	-1.07392e-05
													-1.912	-3.0637e-05	0.276	-2.10467e-05	-1.912	-2.41653e-05	0.3225	-1.06117e-05
													-1.911	-3.04615e-05	0.275	-2.08867e-05	-1.911	-2.39852e-05	0.3215	-1.04917e-05
													-1.91	-3.02905e-05	0.274	-2.07333e-05	-1.91	-2.383e-05	0.3205	-1.03892e-05
													-1.909	-3.0124e-05	0.273	-2.05867e-05	-1.909	-2.36028e-05	0.3195	-1.02717e-05
													-1.908	-2.99552e-05	0.272	-2.04333e-05	-1.908	-2.3452e-05	0.3185	-1.01542e-05
													-1.907	-2.97955e-05	0.271	-2.02867e-05	-1.907	-2.33148e-05	0.3175	-1.00492e-05
													-1.906	-2.96447e-05	0.27	-2.014e-05	-1.906	-2.3155e-05	0.3165	-9.94167e-06
													-1.905	-2.94985e-05	0.269	-2e-05	-1.905	-2.29592e-05	0.3155	-9.85417e-06
													-1.904	-2.93478e-05	0.268	-1.98533e-05	-1.904	-2.28445e-05	0.3145	-9.75417e-06
													-1.903	-2.9179e-05	0.267	-1.972e-05	-1.903	-2.27005e-05	0.3135	-9.66167e-06
													-1.902	-2.90552e-05	0.266	-1.95867e-05	-1.902	-2.2543e-05	0.3125	-9.57667e-06
													-1.901	-2.89067e-05	0.265	-1.94533e-05	-1.901	-2.239e-05	0.3115	-9.48917e-06
													-1.9	-2.87515e-05	0.264	-1.93267e-05	-1.9	-2.22775e-05	0.3105	-9.39917e-06
													-1.899	-2.86075e-05	0.263	-1.91867e-05	-1.899	-2.21358e-05	0.3095	-9.30667e-06
													-1.898	-2.84568e-05	0.262	-1.90533e-05	-1.898	-2.20187e-05	0.3085	-9.21417e-06
													-1.897	-2.82835e-05	0.261	-1.89333e-05	-1.897	-2.18815e-05	0.3075	-9.14167e-06
													-1.896	-2.81845e-05	0.26	-1.88067e-05	-1.896	-2.17623e-05	0.3065	-9.05917e-06
													-1.895	-2.80382e-05	0.259	-1.86867e-05	-1.895	-2.16227e-05	0.3055	-8.97417e-06
													-1.894	-2.79167e-05	0.258	-1.856e-05	-1.894	-2.14945e-05	0.3045	-8.90417e-06
													-1.893	-2.77998e-05	0.257	-1.844e-05	-1.893	-2.14225e-05	0.3035	-8.80917e-06
													-1.892	-2.76603e-05	0.256	-1.83267e-05	-1.892	-2.13078e-05	0.3025	-8.73917e-06
													-1.891	-2.75478e-05	0.255	-1.82133e-05	-1.891	-2.11997e-05	0.3015	-8.67167e-06
													-1.89	-2.7433e-05	0.254	-1.80933e-05	-1.89	-2.1085e-05	0.3005	-8.59167e-06
													-1.889	-2.72912e-05	0.253	-1.79867e-05	-1.889	-2.0986e-05	0.2995	-8.53917e-06
													-1.888	-2.71585e-05	0.252	-1.788e-05	-1.888	-2.08915e-05	0.2985	-8.47667e-06
													-1.887	-2.7073e-05	0.251	-1.77667e-05	-1.887	-2.08015e-05	0.2975	-8.39417e-06
													-1.886	-2.69898e-05	0.25	-1.766e-05	-1.886	-2.068e-05	0.2965	-8.33417e-06
													-1.885	-2.68548e-05	0.249	-1.75533e-05	-1.885	-2.0626e-05	0.2955	-8.25917e-06
													-1.884	-2.67175e-05	0.248	-1.74533e-05	-1.884	-2.05518e-05	0.2945	-8.20167e-06
													-1.883	-2.6614e-05	0.247	-1.73533e-05	-1.883	-2.05023e-05	0.2935	-8.14417e-06
													-1.882	-2.64857e-05	0.246	-1.72467e-05	-1.882	-2.03403e-05	0.2925	-8.07667e-06
													-1.881	-2.63665e-05	0.245	-1.71467e-05	-1.881	-2.02098e-05	0.2915	-8.01667e-06
													-1.88	-2.62675e-05	0.244	-1.70533e-05	-1.88	-2.01422e-05	0.2905	-7.94917e-06
													-1.879	-2.61528e-05	0.243	-1.696e-05	-1.879	-2.00275e-05	0.2895	-7.89667e-06
													-1.878	-2.6038e-05	0.242	-1.68667e-05	-1.878	-1.99555e-05	0.2885	-7.84417e-06
													-1.877	-2.59142e-05	0.241	-1.67667e-05	-1.877	-1.98812e-05	0.2875	-7.77417e-06
													-1.876	-2.5804e-05	0.24	-1.66733e-05	-1.876	-1.98002e-05	0.2865	-7.73667e-06
													-1.875	-2.57005e-05	0.239	-1.65867e-05	-1.875	-1.97215e-05	0.2855	-7.68417e-06
													-1.874	-2.5597e-05	0.238	-1.65e-05	-1.874	-1.96135e-05	0.2845	-7.61917e-06
													-1.873	-2.55002e-05	0.237	-1.64067e-05	-1.873	-1.95505e-05	0.2835	-7.57667e-06
													-1.872	-2.5417e-05	0.236	-1.632e-05	-1.872	-1.94492e-05	0.2825	-7.51917e-06
													-1.871	-2.52887e-05	0.235	-1.62333e-05	-1.871	-1.9357e-05	0.2815	-7.47167e-06
													-1.87	-2.51875e-05	0.234	-1.61467e-05	-1.87	-1.92873e-05	0.2805	-7.42917e-06
													-1.869	-2.50975e-05	0.233	-1.60667e-05	-1.869	-1.92108e-05	0.2795	-7.36417e-06
													-1.868	-2.5003e-05	0.232	-1.59867e-05	-1.868	-1.91793e-05	0.2785	-7.32417e-06
													-1.867	-2.49107e-05	0.231	-1.59067e-05	-1.867	-1.91095e-05	0.2775	-7.27417e-06
													-1.866	-2.48522e-05	0.23	-1.58267e-05	-1.866	-1.90577e-05	0.2765	-7.22417e-06
													-1.865	-2.4706e-05	0.229	-1.57533e-05	-1.865	-1.89565e-05	0.2755	-7.19167e-06
													-1.864	-2.4607e-05	0.228	-1.56733e-05	-1.864	-1.8898e-05	0.2745	-7.14417e-06
													-1.863	-2.44967e-05	0.227	-1.56e-05	-1.863	-1.88103e-05	0.2735	-7.10667e-06
													-1.862	-2.44023e-05	0.226	-1.552e-05	-1.862	-1.8754e-05	0.2725	-7.06667e-06
													-1.861	-2.43122e-05	0.225	-1.54467e-05	-1.861	-1.8691e-05	0.2715	-7.01667e-06
													-1.86	-2.42177e-05	0.224	-1.53733e-05	-1.86	-1.86415e-05	0.2705	-6.96917e-06
													-1.859	-2.41188e-05	0.223	-1.53e-05	-1.859	-1.85403e-05	0.2695	-6.93417e-06
													-1.858	-2.40287e-05	0.222	-1.52267e-05	-1.858	-1.8484e-05	0.2685	-6.89417e-06
													-1.857	-2.39432e-05	0.221	-1.516e-05	-1.857	-1.84322e-05	0.2675	-6.85417e-06
													-1.856	-2.38487e-05	0.22	-1.50867e-05	-1.856	-1.83692e-05	0.2665	-6.79917e-06
													-1.855	-2.37587e-05	0.219	-1.502e-05	-1.855	-1.82972e-05	0.2655	-6.76667e-06
													-1.854	-2.36665e-05	0.218	-1.49467e-05	-1.854	-1.82073e-05	0.2645	-6.73417e-06
													-1.853	-2.33717e-05	0.217	-1.488e-05	-1.853	-1.8169e-05	0.2635	-6.69167e-06
													-1.852	-2.36238e-05	0.216	-1.48133e-05	-1.852	-1.81173e-05	0.2625	-6.65667e-06
													-1.851	-2.34595e-05	0.215	-1.47467e-05	-1.851	-1.80542e-05	0.2615	-6.62667e-06
													-1.85	-2.33357e-05	0.214	-1.46867e-05	-1.85	-1.8007e-05	0.2605	-6.59917e-06
													-1.849	-2.3239e-05	0.213	-1.462e-05	-1.849	-1.79462e-05	0.2595	-6.55667e-06
													-1.848	-2.31445e-05	0.212	-1.456e-05	-1.848	-1.7899e-05	0.2585	-6.51667e-06
													-1.847	-2.30612e-05	0.211	-1.45e-05	-1.847	-1.78293e-05	0.2575	-6.47667e-06
													-1.846	-2.2978e-05	0.21	-1.44333e-05	-1.846	-1.77573e-05	0.2565	-6.45417e-06
													-1.845	-2.29038e-05	0.209	-1.43733e-05	-1.845	-1.77325e-05	0.2555	-6.41667e-06
													-1.844	-2.28115e-05	0.208	-1.432e-05	-1.844	-1.76897e-05	0.2545	-6.38167e-06
													-1.843	-2.2726e-05	0.207	-1.42533e-05	-1.843	-1.76065e-05	0.2535	-6.34917e-06
													-1.842	-2.26697e-05	0.206	-1.42e-05	-1.842	-1.75683e-05	0.2525	-6.31167e-06
													-1.841	-2.25685e-05	0.205	-1.414e-05	-1.841	-1.7512e-05	0.2515	-6.28417e-06
													-1.84	-2.24965e-05	0.204	-1.408e-05	-1.84	-1.74827e-05	0.2505	-6.25167e-06
													-1.839	-2.24065e-05	0.203	-1.40267e-05	-1.839	-1.74175e-05	0.2495	-6.21917e-06
													-1.838	-2.23458e-05	0.202	-1.39733e-05	-1.838	-1.7359e-05	0.2485	-6.20167e-06
													-1.837	-2.22625e-05	0.201	-1.392e-05	-1.837	-1.73095e-05	0.2475	-6.17417e-06
													-1.836	-2.21837e-05	0.2	-1.38667e-05	-1.836	-1.7269e-05	0.2465	-6.13917e-06
													-1.835	-2.21095e-05	0.199	-1.38133e-05	-1.835	-1.72308e-05	0.2455	-6.11167e-06
													-1.834	-2.20105e-05	0.198	-1.376e-05	-1.834	-1.71453e-05	0.2445	-6.07667e-06
													-1.833	-2.19588e-05	0.197	-1.37067e-05	-1.833	-1.7107e-05	0.2435	-6.05167e-06
													-1.832	-2.18665e-05	0.196	-1.36533e-05	-1.832	-1.7062e-05	0.2425	-6.02667e-06
													-1.831	-2.17922e-05	0.195	-1.36e-05	-1.831	-1.70148e-05	0.2415	-6.00167e-06
													-1.83	-2.17292e-05	0.194	-1.35533e-05	-1.83	-1.69765e-05	0.2405	-5.97417e-06
													-1.829	-2.16572e-05	0.193	-1.35e-05	-1.829	-1.6927e-05	0.2395	-5.92667e-06
													-1.828	-2.15852e-05	0.192	-1.34533e-05	-1.828	-1.68685e-05	0.2385	-5.90417e-06
													-1.827	-2.15155e-05	0.191	-1.34e-05	-1.827	-1.68482e-05	0.2375	-5.88417e-06
													-1.826	-2.1439e-05	0.19	-1.33533e-05	-1.826	-1.6783e-05	0.2365	-5.84667e-06
													-1.825	-2.13647e-05	0.189	-1.33067e-05	-1.825	-1.672e-05	0.2355	-5.83667e-06
													-1.824	-2.12972e-05	0.188	-1.32593e-05	-1.824	-1.66975e-05	0.2345	-5.81417e-06
													-1.823	-2.12162e-05	0.187	-1.3212e-05	-1.823	-1.66615e-05	0.2335	-5.77417e-06
													-1.822	-2.11577e-05	0.186	-1.31673e-05	-1.822	-1.66233e-05	0.2325	-5.75417e-06
													-1.821	-2.10835e-05	0.185	-1.312e-05	-1.821	-1.6576e-05	0.2315	-5.72667e-06
													-1.82	-2.10093e-05	0.184	-1.30747e-05	-1.82	-1.65355e-05	0.2305	-5.70417e-06
													-1.819	-2.09305e-05	0.183	-1.303e-05	-1.819	-1.64838e-05	0.2295	-5.68167e-06
													-1.818	-2.08697e-05	0.182	-1.29873e-05	-1.818	-1.64883e-05	0.2285	-5.64417e-06
													-1.817	-2.0827e-05	0.181	-1.29433e-05	-1.817	-1.64747e-05	0.2275	-5.62417e-06
													-1.816	-2.07505e-05	0.18	-1.28993e-05	-1.816	-1.6486e-05	0.2265	-5.60167e-06
													-1.815	-2.06785e-05	0.179	-1.28567e-05	-1.815	-1.63757e-05	0.2255	-5.57417e-06
													-1.814	-2.06267e-05	0.178	-1.2814e-05	-1.814	-1.63105e-05	0.2245	-5.56417e-06
													-1.813	-2.0557e-05	0.177	-1.27733e-05	-1.813	-1.62498e-05	0.2235	-5.53417e-06
													-1.812	-2.0467e-05	0.176	-1.27333e-05	-1.812	-1.61688e-05	0.2225	-5.51917e-06
													-1.811	-2.0404e-05	0.175	-1.269e-05	-1.811	-1.6162e-05	0.2215	-5.50167e-06
													-1.81	-2.03522e-05	0.174	-1.26513e-05	-1.81	-1.61057e-05	0.2205	-5.46167e-06
													-1.809	-2.0278e-05	0.173	-1.26107e-05	-1.809	-1.6063e-05	0.2195	-5.44667e-06
													-1.808	-2.0206e-05	0.172	-1.2572e-05	-1.808	-1.6027e-05	0.2185	-5.42417e-06
													-1.807	-2.01407e-05	0.171	-1.25333e-05	-1.807	-1.5973e-05	0.2175	-5.40917e-06
													-1.806	-2.00958e-05	0.17	-1.2494e-05	-1.806	-1.59663e-05	0.2165	-5.38167e-06
													-1.805	-2.00192e-05	0.169	-1.24553e-05	-1.805	-1.5901e-05	0.2155	-5.34667e-06
													-1.804	-1.99607e-05	0.168	-1.24167e-05	-1.804	-1.58425e-05	0.2145	-5.33167e-06
													-1.803	-1.98977e-05	0.167	-1.23787e-05	-1.803	-1.58245e-05	0.2135	-5.30917e-06
													-1.802	-1.98347e-05	0.166	-1.23407e-05	-1.802	-1.57998e-05	0.2125	-5.28667e-06
													-1.801	-1.97672e-05	0.165	-1.2304e-05	-1.801	-1.57458e-05	0.2115	-5.27667e-06
													-1.8	-1.97222e-05	0.164	-1.22673e-05	-1.8	-1.5721e-05	0.2105	-5.25167e-06
													-1.799	-1.96412e-05	0.163	-1.22327e-05	-1.799	-1.5694e-05	0.2095	-5.23917e-06
													-1.798	-1.95873e-05	0.162	-1.2202e-05	-1.798	-1.57075e-05	0.2085	-5.22167e-06
													-1.797	-1.9522e-05	0.161	-1.2164e-05	-1.797	-1.56062e-05	0.2075	-5.18917e-06
													-1.796	-1.9477e-05	0.16	-1.21307e-05	-1.796	-1.55613e-05	0.2065	-5.17667e-06
													-1.795	-1.94072e-05	0.159	-1.2098e-05	-1.795	-1.5514e-05	0.2055	-5.16167e-06
													-1.794	-1.93442e-05	0.158	-1.2062e-05	-1.794	-1.54848e-05	0.2045	-5.13667e-06
													-1.793	-1.9297e-05	0.157	-1.20287e-05	-1.793	-1.54623e-05	0.2035	-5.11917e-06
													-1.792	-1.9225e-05	0.156	-1.19933e-05	-1.792	-1.54353e-05	0.2025	-5.09667e-06
													-1.791	-1.918e-05	0.155	-1.1962e-05	-1.791	-1.53655e-05	0.2015	-5.07417e-06
													-1.79	-1.91282e-05	0.154	-1.19273e-05	-1.79	-1.5343e-05	0.2005	-5.06417e-06
													-1.789	-1.90742e-05	0.153	-1.1896e-05	-1.789	-1.5307e-05	0.1995	-5.03917e-06
													-1.788	-1.90112e-05	0.152	-1.18653e-05	-1.788	-1.52778e-05	0.1985	-5.02917e-06
													-1.787	-1.89505e-05	0.151	-1.18313e-05	-1.787	-1.52372e-05	0.1975	-5.00917e-06
													-1.786	-1.8892e-05	0.15	-1.18007e-05	-1.786	-1.51945e-05	0.1965	-4.99667e-06
													-1.785	-1.88492e-05	0.149	-1.17673e-05	-1.785	-1.5154e-05	0.1955	-4.97917e-06
													-1.784	-1.87952e-05	0.148	-1.17373e-05	-1.784	-1.51292e-05	0.1945	-4.95417e-06
													-1.783	-1.873e-05	0.147	-1.1708e-05	-1.783	-1.5091e-05	0.1935	-4.93917e-06
													-1.782	-1.86692e-05	0.146	-1.168e-05	-1.782	-1.50348e-05	0.1925	-4.92417e-06
													-1.781	-1.86197e-05	0.145	-1.16493e-05	-1.781	-1.50168e-05	0.1915	-4.90417e-06
													-1.78	-1.8577e-05	0.144	-1.162e-05	-1.78	-1.50145e-05	0.1905	-4.89167e-06
													-1.779	-1.85275e-05	0.143	-1.15893e-05	-1.779	-1.4983e-05	0.1895	-4.87417e-06
													-1.778	-1.8469e-05	0.142	-1.15613e-05	-1.778	-1.4947e-05	0.1885	-4.84667e-06
													-1.777	-1.84105e-05	0.141	-1.1532e-05	-1.777	-1.4911e-05	0.1875	-4.83917e-06
													-1.776	-1.8379e-05	0.14	-1.15033e-05	-1.776	-1.49132e-05	0.1865	-4.81417e-06
													-1.775	-1.83138e-05	0.139	-1.14767e-05	-1.775	-1.48593e-05	0.1855	-4.80417e-06
													-1.774	-1.82575e-05	0.138	-1.14493e-05	-1.774	-1.47783e-05	0.1845	-4.79417e-06
													-1.773	-1.8217e-05	0.137	-1.14213e-05	-1.773	-1.474e-05	0.1835	-4.78417e-06
													-1.772	-1.8154e-05	0.136	-1.13953e-05	-1.772	-1.4731e-05	0.1825	-4.75917e-06
													-1.771	-1.81247e-05	0.135	-1.13667e-05	-1.771	-1.47107e-05	0.1815	-4.74417e-06
													-1.77	-1.80505e-05	0.134	-1.13407e-05	-1.77	-1.46703e-05	0.1805	-4.72417e-06
													-1.769	-1.80033e-05	0.133	-1.1312e-05	-1.769	-1.46342e-05	0.1795	-4.71667e-06
													-1.768	-1.79515e-05	0.132	-1.12887e-05	-1.768	-1.46208e-05	0.1785	-4.69917e-06
													-1.767	-1.7911e-05	0.131	-1.12647e-05	-1.767	-1.46027e-05	0.1775	-4.68167e-06
													-1.766	-1.7866e-05	0.13	-1.12367e-05	-1.766	-1.45735e-05	0.1765	-4.66667e-06
													-1.765	-1.78075e-05	0.129	-1.12107e-05	-1.765	-1.45487e-05	0.1755	-4.65167e-06
													-1.764	-1.77602e-05	0.128	-1.1186e-05	-1.764	-1.45037e-05	0.1745	-4.64167e-06
													-1.763	-1.77175e-05	0.127	-1.1162e-05	-1.763	-1.44633e-05	0.1735	-4.62667e-06
													-1.762	-1.76635e-05	0.126	-1.11373e-05	-1.762	-1.44452e-05	0.1725	-4.61167e-06
													-1.761	-1.76162e-05	0.125	-1.11133e-05	-1.761	-1.43935e-05	0.1715	-4.60667e-06
													-1.76	-1.756e-05	0.124	-1.109e-05	-1.76	-1.43687e-05	0.1705	-4.59417e-06
													-1.759	-1.75127e-05	0.123	-1.1066e-05	-1.759	-1.43597e-05	0.1695	-4.57167e-06
													-1.758	-1.7479e-05	0.122	-1.10407e-05	-1.758	-1.43058e-05	0.1685	-4.56167e-06
													-1.757	-1.7434e-05	0.121	-1.10187e-05	-1.757	-1.4245e-05	0.1675	-4.54417e-06
													-1.756	-1.73777e-05	0.12	-1.09953e-05	-1.756	-1.42292e-05	0.1665	-4.53417e-06
													-1.755	-1.73373e-05	0.119	-1.0976e-05	-1.755	-1.42203e-05	0.1655	-4.52417e-06
													-1.754	-1.72922e-05	0.118	-1.09673e-05	-1.754	-1.41775e-05	0.1645	-4.49667e-06
													-1.753	-1.72337e-05	0.117	-1.095e-05	-1.753	-1.41393e-05	0.1635	-4.49167e-06
													-1.752	-1.72e-05	0.116	-1.09287e-05	-1.752	-1.40898e-05	0.1625	-4.48167e-06
													-1.751	-1.71527e-05	0.115	-1.0906e-05	-1.751	-1.40785e-05	0.1615	-4.46417e-06
													-1.75	-1.7119e-05	0.114	-1.08833e-05	-1.75	-1.40762e-05	0.1605	-4.45917e-06
													-1.749	-1.70627e-05	0.113	-1.08627e-05	-1.749	-1.4038e-05	0.1595	-4.44167e-06
													-1.748	-1.70177e-05	0.112	-1.08407e-05	-1.748	-1.39997e-05	0.1585	-4.43667e-06
													-1.747	-1.69862e-05	0.111	-1.082e-05	-1.747	-1.40133e-05	0.1575	-4.43417e-06
													-1.746	-1.693e-05	0.11	-1.07967e-05	-1.746	-1.40222e-05	0.1565	-4.40917e-06
													-1.745	-1.68873e-05	0.109	-1.0774e-05	-1.745	-1.39548e-05	0.1555	-4.40417e-06
													-1.744	-1.68512e-05	0.108	-1.0752e-05	-1.744	-1.39727e-05	0.1545	-4.38917e-06
													-1.743	-1.67927e-05	0.107	-1.0732e-05	-1.743	-1.38895e-05	0.1535	-4.37917e-06
													-1.742	-1.6759e-05	0.106	-1.07093e-05	-1.742	-1.38692e-05	0.1525	-4.37167e-06
													-1.741	-1.66735e-05	0.105	-1.06867e-05	-1.741	-1.3849e-05	0.1515	-4.35417e-06
													-1.74	-1.65655e-05	0.104	-1.0666e-05	-1.74	-1.38152e-05	0.1505	-4.34167e-06
													-1.739	-1.6588e-05	0.103	-1.0646e-05	-1.739	-1.38062e-05	0.1495	-4.33417e-06
													-1.738	-1.6579e-05	0.102	-1.06253e-05	-1.738	-1.37342e-05	0.1485	-4.31917e-06
													-1.737	-1.65565e-05	0.101	-1.0604e-05	-1.737	-1.36847e-05	0.1475	-4.31167e-06
													-1.736	-1.65227e-05	0.1	-1.05847e-05	-1.736	-1.37027e-05	0.1465	-4.30167e-06
													-1.735	-1.64485e-05	0.099	-1.0566e-05	-1.735	-1.37072e-05	0.1455	-4.29667e-06
													-1.734	-1.64102e-05	0.098	-1.05467e-05	-1.734	-1.3624e-05	0.1445	-4.29167e-06
													-1.733	-1.63742e-05	0.097	-1.0526e-05	-1.733	-1.36262e-05	0.1435	-4.27417e-06
													-1.732	-1.63405e-05	0.096	-1.0506e-05	-1.732	-1.36015e-05	0.1425	-4.26417e-06
													-1.731	-1.63157e-05	0.095	-1.04887e-05	-1.731	-1.36217e-05	0.1415	-4.25417e-06
													-1.73	-1.62752e-05	0.094	-1.04667e-05	-1.73	-1.3498e-05	0.1405	-4.24667e-06
													-1.729	-1.62483e-05	0.093	-1.045e-05	-1.729	-1.35002e-05	0.1395	-4.23917e-06
													-1.728	-1.6273e-05	0.092	-1.04333e-05	-1.728	-1.34598e-05	0.1385	-4.23167e-06
													-1.727	-1.62528e-05	0.091	-1.04153e-05	-1.727	-1.3444e-05	0.1375	-4.21667e-06
													-1.726	-1.61583e-05	0.09	-1.0396e-05	-1.726	-1.3444e-05	0.1365	-4.20917e-06
													-1.725	-1.60952e-05	0.089	-1.0378e-05	-1.725	-1.34328e-05	0.1355	-4.19417e-06
													-1.724	-1.6057e-05	0.088	-1.0362e-05	-1.724	-1.33518e-05	0.1345	-4.18917e-06
													-1.723	-1.6021e-05	0.087	-1.03447e-05	-1.723	-1.33607e-05	0.1335	-4.18167e-06
													-1.722	-1.59872e-05	0.086	-1.0326e-05	-1.722	-1.3345e-05	0.1325	-4.17667e-06
													-1.721	-1.59355e-05	0.085	-1.03067e-05	-1.721	-1.33e-05	0.1315	-4.16667e-06
													-1.72	-1.58995e-05	0.084	-1.02913e-05	-1.72	-1.32842e-05	0.1305	-4.15667e-06
													-1.719	-1.585e-05	0.083	-1.02747e-05	-1.719	-1.3246e-05	0.1295	-4.14917e-06
													-1.718	-1.58162e-05	0.082	-1.02573e-05	-1.718	-1.32235e-05	0.1285	-4.13917e-06
													-1.717	-1.57825e-05	0.081	-1.02413e-05	-1.717	-1.3201e-05	0.1275	-4.12667e-06
													-1.716	-1.5751e-05	0.08	-1.02253e-05	-1.716	-1.31807e-05	0.1265	-4.11667e-06
													-1.715	-1.57262e-05	0.079	-1.02093e-05	-1.715	-1.3174e-05	0.1255	-4.11167e-06
													-1.714	-1.56722e-05	0.078	-1.01927e-05	-1.714	-1.3129e-05	0.1245	-4.09917e-06
													-1.713	-1.56385e-05	0.077	-1.01767e-05	-1.713	-1.31133e-05	0.1235	-4.09167e-06
													-1.712	-1.56115e-05	0.076	-1.01613e-05	-1.712	-1.30818e-05	0.1225	-4.08667e-06
													-1.711	-1.55665e-05	0.075	-1.01447e-05	-1.711	-1.30772e-05	0.1215	-4.08167e-06
													-1.71	-1.55395e-05	0.074	-1.013e-05	-1.71	-1.30232e-05	0.1205	-4.07667e-06
													-1.709	-1.55035e-05	0.073	-1.01153e-05	-1.709	-1.29895e-05	0.1195	-4.06667e-06
													-1.708	-1.54675e-05	0.072	-1.01027e-05	-1.708	-1.29828e-05	0.1185	-4.05917e-06
													-1.707	-1.54405e-05	0.071	-1.00873e-05	-1.707	-1.29625e-05	0.1175	-4.05167e-06
													-1.706	-1.5391e-05	0.07	-1.0072e-05	-1.706	-1.29265e-05	0.1165	-4.03667e-06
													-1.705	-1.5346e-05	0.069	-1.00587e-05	-1.705	-1.28882e-05	0.1155	-4.03667e-06
													-1.704	-1.52582e-05	0.068	-1.0042e-05	-1.704	-1.29063e-05	0.1145	-4.02417e-06
													-1.703	-1.52492e-05	0.067	-1.00267e-05	-1.703	-1.28612e-05	0.1135	-4.01417e-06
													-1.702	-1.52537e-05	0.066	-1.0012e-05	-1.702	-1.2832e-05	0.1125	-4.01167e-06
													-1.701	-1.52132e-05	0.065	-9.99733e-06	-1.701	-1.28365e-05	0.1115	-3.99667e-06
													-1.7	-1.5175e-05	0.064	-9.982e-06	-1.7	-1.27915e-05	0.1105	-3.99167e-06
													-1.699	-1.51705e-05	0.063	-9.96933e-06	-1.699	-1.27555e-05	0.1095	-3.98917e-06
													-1.698	-1.51255e-05	0.062	-9.95533e-06	-1.698	-1.27398e-05	0.1085	-3.97917e-06
													-1.697	-1.50895e-05	0.061	-9.94133e-06	-1.697	-1.2724e-05	0.1075	-3.98167e-06
													-1.696	-1.50715e-05	0.06	-9.92733e-06	-1.696	-1.26948e-05	0.1065	-3.97167e-06
													-1.695	-1.50265e-05	0.059	-9.91267e-06	-1.695	-1.26655e-05	0.1055	-3.95917e-06
													-1.694	-1.50062e-05	0.058	-9.90067e-06	-1.694	-1.2661e-05	0.1045	-3.95667e-06
													-1.693	-1.4968e-05	0.057	-9.88467e-06	-1.693	-1.26138e-05	0.1035	-3.94667e-06
													-1.692	-1.4932e-05	0.056	-9.872e-06	-1.692	-1.26115e-05	0.1025	-3.94167e-06
													-1.691	-1.49027e-05	0.055	-9.86e-06	-1.691	-1.25732e-05	0.1015	-3.94167e-06
													-1.69	-1.48802e-05	0.054	-9.84467e-06	-1.69	-1.25643e-05	0.1005	-3.92917e-06
													-1.689	-1.4842e-05	0.053	-9.83133e-06	-1.689	-1.2553e-05	0.0995	-3.91917e-06
													-1.688	-1.48307e-05	0.052	-9.81867e-06	-1.688	-1.25103e-05	0.0985	-3.91167e-06
													-1.687	-1.47835e-05	0.051	-9.80733e-06	-1.687	-1.24922e-05	0.0975	-3.90667e-06
													-1.686	-1.47407e-05	0.05	-9.792e-06	-1.686	-1.24833e-05	0.0965	-3.90167e-06
													-1.685	-1.47227e-05	0.049	-9.78067e-06	-1.685	-1.24427e-05	0.0955	-3.89667e-06
													-1.684	-1.46867e-05	0.048	-9.77e-06	-1.684	-1.2427e-05	0.0945	-3.89667e-06
													-1.683	-1.4671e-05	0.047	-9.756e-06	-1.683	-1.24338e-05	0.0935	-3.88667e-06
													-1.682	-1.46327e-05	0.046	-9.74467e-06	-1.682	-1.23955e-05	0.0925	-3.87667e-06
													-1.681	-1.45967e-05	0.045	-9.73267e-06	-1.681	-1.2346e-05	0.0915	-3.87417e-06
													-1.68	-1.45742e-05	0.044	-9.72133e-06	-1.68	-1.23483e-05	0.0905	-3.86417e-06
													-1.679	-1.45337e-05	0.043	-9.708e-06	-1.679	-1.23235e-05	0.0895	-3.86167e-06
													-1.678	-1.45023e-05	0.042	-9.69867e-06	-1.678	-1.23213e-05	0.0885	-3.85917e-06
													-1.677	-1.44752e-05	0.041	-9.68533e-06	-1.677	-1.2301e-05	0.0875	-3.84667e-06
													-1.676	-1.4437e-05	0.04	-9.67333e-06	-1.676	-1.22673e-05	0.0865	-3.83917e-06
													-1.675	-1.44213e-05	0.039	-9.66267e-06	-1.675	-1.22493e-05	0.0855	-3.83417e-06
													-1.674	-1.43875e-05	0.038	-9.65067e-06	-1.674	-1.22403e-05	0.0845	-3.82417e-06
													-1.673	-1.4374e-05	0.037	-9.63867e-06	-1.673	-1.21953e-05	0.0835	-3.82417e-06
[truncated: 1,304 more rows]
