# Supplementary material for: Efficient and thermally stable organic solar cells based on small molecule donor and polymer acceptor
Source: Nat Commun. 2019 Jul 22;10:3271. doi: 10.1038/s41467-019-10984-6 (PMC6646397; doi:10.1038/s41467-019-10984-6)
Supplement: Supplementary file 4 — Source Data [file 41467_2019_10984_MOESM4_ESM.zip › Source data/Table 2/Table 2.xlsx]

## Sheet: Sheet1
Table 2
		J-V data of DR3TBDTC:PBN-11						J-V data of DR3TBDTT:PBN-11						EQE data of DR3TBDTC:PBN-11		EQE data of DR3TBDTT:PBN-11
		Voc (V)	Jsc (mA/cm2)	FF (%)	PCE(%)			Voc (V)	Jsc (mA/cm2)	FF (%)	PCE(%)			Wavelength （nm）	EQE value (%)	Wavelength （nm）	EQE value (%)
	Device 1	1.11	11.18	64.58	8.01		Device 1	1.15	6.21	42.9	3.06			300	0	300	0
	Device 2	1.11	11.12	64.52	7.96		Device 2	1.15	6.15	42.6	3.01			310	2.56	310	0
	Device 3	1.1	11.15	64.32	7.89		Device 3	1.14	6.08	40.94	2.84			320	7.24	320	3.3
	Device 4	1.11	11.59	61.82	7.95		Device 4	1.16	6.32	41.3	3.03			330	12.95	330	6.18
	Device 5	1.1	10.86	65.65	7.84		Device 5	1.14	6.25	41.8	2.98			340	18.31	340	8.91
	Device 6	1.12	11.08	64.43	8		Device 6	1.15	5.57	42.15	2.7			350	22.85	350	11.15
	Device 7	1.11	11.04	65.11	7.98		Device 7	1.16	6.08	39.68	2.8			360	25.04	360	12.5
	Device 8	1.1	10.95	65.77	7.92		Device 8	1.16	6.1	42.28	2.99			370	27.58	370	14.94
	Device 9	1.12	11.34	62.58	7.95		Device 9	1.16	5.68	42.04	2.77			380	31.38	380	18.42
	Device 10	1.1	11.18	64.46	7.93		Device 10	1.15	5.98	43.6	3			390	37.91	390	22.12
	Device 11	1.12	11.4	61.69	7.88		Device 11	1.14	6.09	42.8	2.97			400	45.62	400	25.49
	Device 12	1.1	11	64.38	7.79		Device 12	1.14	5.78	43.3	2.85			410	49.75	410	26.83
	Device 13	1.11	11.66	61.57	7.97		Device 13	1.15	5.67	42.2	2.75			420	51.9	420	27.18
	Device 14	1.1	11.08	65.12	7.94		Device 14	1.15	6.35	40.64	2.97			430	52.61	430	27
	Device 15	1.11	10.93	65.63	7.96		Device 15	1.15	6.46	39.57	2.94			440	52.83	440	26.51
	Device 16	1.12	11.02	64.18	7.92		Device 16	1.16	6.02	38.97	2.72			450	53.12	450	26.21
														460	53.59	460	26.15
	Average	1.10875	11.1613	64.1131	7.93063		Average	1.15063	6.04937	41.6731	2.89875			470	53.36	470	25.73
	Standard deviation	0.00806226	0.229023	1.41625	0.0577891		Standard deviation	0.00771902	0.258572	1.37754	0.120658			480	53.48	480	25.37
														490	55.26	490	26.08
														500	54.9	500	26.31
														510	54.39	510	26.64
														520	54.64	520	27.3
														530	56.09	530	28.2
														540	58.21	540	29.52
														550	59.76	550	30.97
														560	60.74	560	31.92
														570	61.28	570	32.56
														580	61.45	580	33.07
														590	61.21	590	33.5
														600	60.47	600	33.98
														610	59.2	610	34.07
														620	56.89	620	33.44
														630	53.6	630	31.85
														640	52.46	640	30.9
														650	50.7	650	30.35
														660	46.31	660	28.87
														670	39.04	670	26.03
														680	28.71	680	21.11
														690	18.25	690	15.02
														700	10.09	700	9.16
														710	4.89	710	4.82
														720	2.26	720	2.37
														730	1.13	730	1.16
														740	0	740	0
														750	0	750	0
														760	0	760	0
														770	0	770	0
														780	0	780	0
														790	0	790	0
														800	0	800	0
